# Supplementary material for: Characterization of Bacterial Communities from the Surface and Adjacent Bottom Layers of Water in the Billings Reservoir
Source: Life (Basel). 2022 Aug 22;12(8):1280. doi: 10.3390/life12081280 (PMC9409723; doi:10.3390/life12081280)
Supplement: Supplementary file 1 [file life-12-01280-s001.zip]

Archive with 11 entries (9 files):
- Supplementary figures/
- Supplementary figures/supplementary figure S1.tif
- Supplementary figures/supplementary figure S2.tif
- Supplementary Tables/
- Supplementary Tables/Table S1 supplementary.xlsx
- Supplementary Tables/Table S2 supplementary.xlsx
- Supplementary Tables/Table S3 supplementary.xlsx
- Supplementary Tables/Table S4 supplementary.xlsx
- Supplementary Tables/Table S5 supplementary.xlsx
- Supplementary Tables/Table S6 supplementary.xlsx
- Supplementary Tables/~$Table 6 supplementary.xlsx
