# Supplementary material for: Characterization of Bacterial Communities from the Surface and Adjacent Bottom Layers of Water in the Billings Reservoir
Source: Life (Basel). 2022 Aug 22;12(8):1280. doi: 10.3390/life12081280 (PMC9409723; doi:10.3390/life12081280)
Supplement: Supplementary file 1 [file life-12-01280-s001.zip › Supplementary Tables/Table S1 supplementary.xlsx]

## Sheet: Surface
Table 1 supplementary.Valid reads sequenced for each matched sample from the surface layer and alpha diversity indices at the 97% OTU level of 16S rRNA gene fragments.
MTP name*	Valid reads	OTUs	ACE	CHAO	Jackknife	NPShannon	Shannon	Simpson	Phylogenetic Diversity	Good's coverage of library(%)
B4S	87.428	5142	5581.14	5323.41	5940	6.3	6.19	0.01	5300	99.05
B5S	51.832	1630	1788.52	1717.55	1877	5.25	5.22	0.02	2250	99.71
B7S	15.766	1398	1477.34	1432.59	1544	5.06	5.04	0.02	1859	99.84
B8S	65.835	1700	1812.65	1758.67	1902	4.7	4.67	0.07	2247	99.78
B9S	84.508	1529	1627.99	1579.98	1709	4.26	4.23	0.12	2149	99.77
B10S	45.319	1287	1380.52	1339.85	1452	4.07	4.04	0.15	1968	99.73
B11S	64.536	2112	2279.86	2196.84	2394	5.26	5.23	0.03	2802	99.7
B12S	81.047	2035	2187.61	2122.32	2306	4.76	4.73	0.06	2874	99.72
B13S	72.29	1717	1842.93	1779.76	1933	4.86	4.83	0.04	2323	99.77
B14S	70.107	1672	1853.64	1767.82	1942	4.74	4.71	0.05	2297	99.7
B15S	72.382	1789	1884.81	1832.46	1971	4.96	4.93	0.05	2301	99.8
B16S	68.314	1402	1505.79	1454.68	1577	4.62	4.6	0.04	2053	99.82
B18S	65.941	1920	2046.37	1970.35	2144	5.23	5.2	0.02	2532	99.76
B19S	67.777	1792	1922.33	1853.17	2014	5.12	5.09	0.02	2440	99.76
B20S	62.497	5919	6302.47	6083.55	6649	6.95	6.86	0.01	6001	99.15
B21S	87.913	1917	2097.11	2001.17	2205	5.19	5.15	0.02	2588	99.67
B22S	68.781	1063	1155.34	1112.03	1214	4.93	4.89	0.02	1731	99.57
B23S	74.19	1530	1616.45	1569.35	1696	4.78	4.76	0.03	2244	99.78
B24S	57.108	1842	2022.51	1926.18	2122	4.78	4.75	0.03	2530	99.69
B25S	67.702	1659	1815.1	1743.77	1901	5.04	5.02	0.02	2345	99.73
B29S	69.843	1356	1447.33	1402.73	1520	4.78	4.76	0.03	1990	99.75
B30S	66.917	1673	1844.61	1760.67	1934	5.09	5.06	0.02	2354	99.71
* microbiome taxonomic profile
