# Supplementary material for: Characterization of Bacterial Communities from the Surface and Adjacent Bottom Layers of Water in the Billings Reservoir
Source: Life (Basel). 2022 Aug 22;12(8):1280. doi: 10.3390/life12081280 (PMC9409723; doi:10.3390/life12081280)
Supplement: Supplementary file 1 [file life-12-01280-s001.zip › Supplementary Tables/Table S2 supplementary.xlsx]

## Sheet: Bottom layer
Table 2 supplementary.Valid reads sequenced for each matched sample from the bottom layer and alpha diversity indices at the 97% OTU level of 16S rRNA gene fragments.
MTP name*	Valid reads	OTUs	ACE	CHAO	Jackknife	NPShannon	Shannon	Simpson	Phylogenetic Diversity	Good's coverage of library(%)
B4F	83.79	2116	2184.78	2143.9	2281	5.43	5.39	0.01	2231	99.81
B5F	84.101	1550	1618.55	1569.69	1688	5.33	5.29	0.01	1655	99.73
B7F	92.44	798	851.92	819.6	896	5.14	5.08	0.02	1175	99.38
B8F	91.036	1990	2127.32	2043.62	2236	4.85	4.8	0.07	2304	99.63
B9F	76.82	433	457	445.58	473	2.38	2.38	0.4	808	99.95
B10F	60.821	305	358.06	337.18	365	2.84	2.83	0.18	685	99.87
B11F	93.392	1943	2112.04	2014.37	2229	4.35	4.3	0.1	2320	99.56
B12F	96.434	1777	1919.64	1838.63	2021	3.65	3.61	0.22	2264	99.7
B13F	95.249	1531	1673.73	1603.15	1761	4.01	3.97	0.15	1874	99.68
B14F	91.409	1673	1810.66	1726.28	1902	4.82	4.78	0.04	2020	99.67
B15F	92.202	1730	1848.16	1778.59	1941	4.03	3.99	0.17	2058	99.71
B16F	95.132	1635	1789.01	1698.62	1879	4.56	4.52	0.06	2024	99.64
B18F	92.605	1926	2054.21	1967.21	2156	5.22	5.17	0.02	2258	99.65
B19F	92.066	2003	2103.75	2031.51	2203	5.01	4.96	0.04	2308	99.7
B20F	86.364	2085	2232.55	2132.1	2347	5.2	5.14	0.02	2377	99.58
B21F	88.101	1660	1758.23	1704.39	1841	5.04	5.01	0.02	2235	99.79
B22F	35.189	1735	1902.48	1813.24	2009	4.88	4.85	0.03	2102	99.6
B23F	77.192	1825	1927.49	1855.23	2015	4.78	4.74	0.04	2120	99.74
B24F	90.412	1353	1404.05	1371.17	1464	4.77	4.74	0.03	1844	99.81
B25F	90.585	2072	2176.56	2102.82	2282	5.08	5.02	0.02	2213	99.69
B29F	66.79	2150	2282.51	2194.64	2407	5.22	5.17	0.02	2307	99.63
B30F	88.996	1526	1586.43	1547.79	1654	5.01	4.98	0.02	1932	99.81
* microbiome taxonomic profile
