# Supplementary material for: Characterization of Bacterial Communities from the Surface and Adjacent Bottom Layers of Water in the Billings Reservoir
Source: Life (Basel). 2022 Aug 22;12(8):1280. doi: 10.3390/life12081280 (PMC9409723; doi:10.3390/life12081280)
Supplement: Supplementary file 1 [file life-12-01280-s001.zip › Supplementary Tables/Table S3 supplementary.xlsx]

## Sheet: phylum
Table 3 supplementary. Count of the individual surface layer bacterial microbiota of Billings reservoir on a phylum level
Taxonomy	Taxon Name	B4_1S	B5_1S	B7_1S	B8_1S	B9_1S	B10_1S	B11_1S	B12_1S	B13_1S	B14_1S	B15_1S	B16_1S	B18_1S	B19_1S	B20_1S	B21_1S	B22_1S	B23_1S	B24_1S	B25_1S	B29_1S	B30_1S
Bacteria;AF419662_p	AF419662_p	0	0	0	0	0	0	0	0	0	0	0	0	0	0	0	0	0	1	0	0	0	0
Bacteria;AY345499_p	AY345499_p	0	0	0	0	0	0	0	0	0	0	0	0	1	0	0	0	0	2	0	0	0	0
Bacteria;AY491574_p	AY491574_p	0	0	0	0	0	0	0	0	0	0	0	0	0	0	0	1	2	0	0	0	0	0
Bacteria;Acetothermia_OP1	Acetothermia_OP1	0	0	0	0	0	0	0	0	0	0	0	0	0	0	0	0	0	0	1	0	0	0
Bacteria;Acidobacteria	Acidobacteria	14	86	29	44	59	4	18	23	24	20	36	26	43	30	48	21	19	46	28	25	39	53
Bacteria;Actinobacteria	Actinobacteria	2517	5173	4755	3085	1267	7036	2560	2129	2692	4047	2200	2650	4073	3594	5033	3123	3577	2795	2889	4323	3943	3583
Bacteria;Aminicenantes_OP8	Aminicenantes_OP8	0	0	0	0	0	0	0	0	0	0	0	0	1	0	1	0	0	0	0	0	0	1
Bacteria;Armatimonadetes	Armatimonadetes	36	34	27	11	0	0	12	4	4	14	3	2	12	5	12	8	6	13	13	8	7	17
Bacteria;BRC1	BRC1	0	0	0	0	0	0	0	0	0	0	0	0	0	0	0	0	0	0	0	1	0	0
Bacteria;Bacteria_uc	Bacteria_uc	0	6	0	0	0	0	0	0	0	0	0	1	0	0	0	0	0	1	0	0	0	1
Bacteria;Bacteroidetes	Bacteroidetes	3800	1904	2299	1605	488	160	2015	1101	1558	2048	1340	1667	1612	1611	1307	1545	1176	1148	1118	1015	1807	1195
Bacteria;Berkelbacteria	Berkelbacteria	0	0	0	1	0	0	0	0	0	1	0	0	0	0	1	1	0	0	1	0	0	1
Bacteria;CU922841_p	CU922841_p	0	0	0	0	3	0	0	0	0	0	0	1	0	1	0	0	0	0	0	0	0	1
Bacteria;Caldiserica	Caldiserica	0	0	0	0	0	0	0	1	0	1	0	0	0	0	0	0	0	0	0	0	0	0
Bacteria;Caldithrix_p	Caldithrix_p	0	0	0	0	0	0	0	0	0	0	0	0	0	0	0	0	0	0	2	0	2	0
Bacteria;Chlamydiae	Chlamydiae	73	359	100	127	0	2	41	81	73	95	113	60	135	170	160	202	136	206	175	174	137	239
Bacteria;Chlorobi	Chlorobi	2	134	439	320	27	2	128	140	329	391	252	368	384	321	319	196	201	48	67	304	313	128
Bacteria;Chloroflexi	Chloroflexi	6	74	24	57	10	1	33	23	29	35	55	47	61	52	58	40	58	190	79	61	32	72
Bacteria;Cyanobacteria	Cyanobacteria	213	2087	2060	5783	11211	3798	7112	8844	7785	4546	8189	6560	3233	4794	2866	3371	3702	3011	3092	2122	2925	3290
Bacteria;DQ833500_p	DQ833500_p	0	0	0	0	0	0	0	0	0	0	0	1	0	0	0	0	0	0	0	0	0	0
Bacteria;Deinococcus-Thermus	Deinococcus-Thermus	2	0	0	0	0	62	0	0	0	1	0	0	0	0	1	0	0	0	0	0	0	0
Bacteria;EF019318_p	EF019318_p	0	0	0	0	0	0	0	0	0	0	3	0	0	2	1	0	0	0	1	0	0	0
Bacteria;Elusimicrobia	Elusimicrobia	8	0	0	0	0	0	0	0	0	1	0	0	3	0	0	0	1	1	2	0	1	0
Bacteria;FN550079_p	FN550079_p	0	0	0	0	0	0	0	0	0	0	0	0	0	0	0	0	0	1	0	0	0	0
Bacteria;Fibrobacteres	Fibrobacteres	1	0	0	2	0	0	1	0	4	1	0	0	0	3	0	0	0	0	1	2	0	0
Bacteria;Firmicutes	Firmicutes	127	13	27	42	718	615	63	31	32	35	16	27	33	39	45	43	14	15	27	16	30	22
Bacteria;Fusobacteria	Fusobacteria	3	6	1	1	88	0	1	9	0	2	0	1	1	2	6	3	5	0	0	4	2	1
Bacteria;GN04	GN04	0	1	0	0	0	0	0	0	0	0	0	0	0	0	0	0	0	0	1	1	0	0
Bacteria;GQ479988_p	GQ479988_p	0	0	0	0	0	0	0	2	0	0	0	0	0	0	0	0	0	0	0	0	0	0
Bacteria;Gemmatimonadetes	Gemmatimonadetes	4	36	9	5	0	3	5	1	3	3	1	13	6	0	6	2	6	3	9	1	9	3
Bacteria;HE604052_p	HE604052_p	0	0	0	0	0	0	0	0	0	0	0	0	0	1	0	0	0	0	0	0	0	0
Bacteria;HM066440_p	HM066440_p	0	0	0	0	0	0	0	0	0	0	0	0	0	0	0	0	0	0	0	1	0	0
Bacteria;HM186384_p	HM186384_p	0	0	0	0	0	0	0	0	0	0	0	0	0	0	0	0	0	1	0	0	0	0
Bacteria;Hydrogenedentes_NKB19	Hydrogenedentes_NKB19	0	0	2	6	0	0	1	2	0	0	3	0	1	0	0	6	3	5	0	0	2	7
Bacteria;JMYB36	JMYB36	1	0	2	0	0	0	0	0	0	0	0	0	1	0	1	0	0	2	3	0	0	0
Bacteria;JN107068_p	JN107068_p	0	0	0	0	0	0	0	0	0	1	0	0	0	0	0	0	0	0	0	0	0	0
Bacteria;JQ072929_p	JQ072929_p	0	0	0	0	0	0	0	0	0	0	0	0	0	0	1	0	0	0	0	0	0	0
Bacteria;JQ072981_p	JQ072981_p	0	0	0	0	26	0	0	0	0	0	0	0	0	0	0	0	3	10	8	11	1	7
Bacteria;JQ816888_p	JQ816888_p	0	0	0	0	0	0	0	0	0	0	0	0	0	0	0	1	1	0	0	0	0	0
Bacteria;Kazan	Kazan	11	0	0	1	0	0	0	0	0	0	0	0	0	1	0	0	0	2	2	0	1	0
Bacteria;Latescibacteria_WS3	Latescibacteria_WS3	0	53	0	3	0	0	2	0	0	0	4	0	0	4	1	2	3	0	0	3	3	0
Bacteria;Lentisphaerae	Lentisphaerae	1	0	0	0	0	0	1	0	0	1	0	0	0	1	4	2	0	3	3	3	0	1
Bacteria;Microgenomates_OP11	Microgenomates_OP11	2	1	0	0	0	0	0	1	0	0	2	0	0	1	1	4	1	8	4	4	1	10
Bacteria;Nitrospirae	Nitrospirae	0	0	7	5	0	0	0	1	1	1	6	4	5	25	35	32	2	2	1	4	14	4
Bacteria;Omnitrophica_OP3	Omnitrophica_OP3	25	1	3	5	0	0	5	7	0	2	3	1	13	10	26	23	7	15	30	19	7	7
Bacteria;Parcubacteria_OD1	Parcubacteria_OD1	462	51	22	103	35	16	45	152	36	49	116	24	72	99	83	82	39	199	171	181	49	76
Bacteria;Peregrinibacteria	Peregrinibacteria	1	8	0	1	0	0	9	1	0	1	2	0	1	3	2	0	2	2	0	2	0	0
Bacteria;Planctomycetes	Planctomycetes	48	1134	626	479	82	40	179	253	388	459	408	378	601	602	410	893	813	848	937	767	874	693
Bacteria;Proteobacteria	Proteobacteria	7408	2930	4014	3378	1606	3940	3138	2482	2213	3289	2386	3020	4161	3513	4493	4266	4031	4813	4800	4679	3763	4127
Bacteria;SR1	SR1	0	0	0	0	0	0	0	0	0	0	0	0	0	0	0	0	0	2	0	0	0	0
Bacteria;Saccharibacteria_TM7	Saccharibacteria_TM7	6	102	4	42	0	0	58	22	13	24	17	8	12	16	13	4	2	8	6	18	4	14
Bacteria;Spirochaetes	Spirochaetes	1	3	1	6	0	6	9	16	4	3	9	6	8	6	4	6	6	8	9	9	13	10
Bacteria;Synergistetes	Synergistetes	0	0	0	0	0	0	1	0	0	0	0	0	0	0	0	0	0	0	0	0	0	0
Bacteria;TDNP	TDNP	0	0	0	0	0	0	0	0	0	0	0	0	0	0	0	0	0	0	0	0	1	0
Bacteria;TM6	TM6	25	41	15	23	19	0	7	16	15	13	19	25	36	17	14	61	82	69	65	57	57	59
Bacteria;Tenericutes	Tenericutes	0	0	0	0	0	0	0	0	0	0	0	0	0	0	4	0	1	0	0	0	0	1
Bacteria;UT06	UT06	0	0	0	0	0	0	0	0	0	0	0	0	0	0	0	0	0	0	0	0	0	1
Bacteria;Verrucomicrobia	Verrucomicrobia	963	1459	1288	617	127	81	292	410	555	665	571	873	1248	833	806	1815	1851	2262	2215	1933	1720	2118
Bacteria;WS5	WS5	5	68	12	10	0	0	30	13	8	17	9	2	9	10	2	8	10	9	1	10	7	7
Bacteria;WS6	WS6	1	0	0	4	0	0	0	1	0	0	3	0	0	0	1	1	0	0	0	1	0	0
Bacteria;WWE3	WWE3	0	2	0	0	0	0	0	0	0	0	0	1	0	0	1	4	6	17	5	7	2	17

## Sheet: class
Table 3 supplementary. Count of the individual surface layer bacterial microbiota of Billings reservoir on a class level
Taxonomy	Taxon Name	B4_1S	B5_1S	B7_1S	B8_1S	B9_1S	B10_1S	B11_1S	B12_1S	B13_1S	B14_1S	B15_1S	B16_1S	B18_1S	B19_1S	B20_1S	B21_1S	B22_1S	B23_1S	B24_1S	B25_1S	B29_1S	B30_1S
Bacteria;Omnitrophica_OP3;AB015559_c	AB015559_c	0	0	0	0	0	0	0	0	0	0	0	0	2	2	0	0	0	0	0	0	0	1
Bacteria;AF419662_p;AF419662_c	AF419662_c	0	0	0	0	0	0	0	0	0	0	0	0	0	0	0	0	0	1	0	0	0	0
Bacteria;Aminicenantes_OP8;AQSP_c	AQSP_c	0	0	0	0	0	0	0	0	0	0	0	0	1	0	1	0	0	0	0	0	0	1
Bacteria;Omnitrophica_OP3;AQSZ_c	AQSZ_c	9	1	2	0	0	0	1	6	0	1	1	0	3	5	11	12	3	7	13	9	5	1
Bacteria;AY345499_p;AY345499_c	AY345499_c	0	0	0	0	0	0	0	0	0	0	0	0	1	0	0	0	0	2	0	0	0	0
Bacteria;Omnitrophica_OP3;AY373410_c	AY373410_c	7	0	0	0	0	0	0	0	0	0	0	0	0	1	0	1	0	0	0	0	0	2
Bacteria;AY491574_p;AY491574_c	AY491574_c	0	0	0	0	0	0	0	0	0	0	0	0	0	0	0	1	2	0	0	0	0	0
Bacteria;Acetothermia_OP1;Acetothermus_c	Acetothermus_c	0	0	0	0	0	0	0	0	0	0	0	0	0	0	0	0	0	0	1	0	0	0
Bacteria;Actinobacteria;Acidimicrobiia	Acidimicrobiia	499	718	1520	1120	90	97	624	429	562	1184	629	839	1735	1232	2017	974	1232	1099	939	1986	1344	1515
Bacteria;Acidobacteria;Acidobacteriia	Acidobacteriia	1	0	0	2	0	0	0	0	0	0	0	0	0	0	0	0	0	0	0	0	3	0
Bacteria;Actinobacteria;Actinobacteria_c	Actinobacteria_c	2013	4420	3175	1880	1071	6643	1899	1649	2079	2800	1511	1756	2265	2316	2942	2063	2274	1621	1888	2280	2553	1980
Bacteria;Proteobacteria;Alphaproteobacteria	Alphaproteobacteria	901	839	1521	1120	521	1434	711	571	729	950	664	1248	1382	1236	1628	2094	2238	2632	2600	1939	1785	1984
Bacteria;Chloroflexi;Anaerolineae	Anaerolineae	0	28	6	12	0	0	2	7	8	13	13	14	27	10	19	12	21	63	36	22	12	27
Bacteria;Armatimonadetes;Armatimonadia	Armatimonadia	30	24	14	6	0	0	6	0	3	5	1	0	6	5	10	6	2	6	8	3	6	4
Bacteria;Firmicutes;Bacilli	Bacilli	117	5	21	27	683	478	8	14	32	25	11	16	27	31	25	41	11	7	23	5	17	12
Bacteria;Bacteroidetes;Bacteroidia	Bacteroidia	83	4	7	15	53	0	115	18	8	10	13	6	10	9	13	1	4	5	5	10	19	5
Bacteria;Proteobacteria;Betaproteobacteria	Betaproteobacteria	4621	1389	1617	1603	652	1102	1986	1446	1030	1783	1190	1317	1622	1579	2045	1452	1278	1506	1442	1193	1369	1583
Bacteria;Acidobacteria;Blastocatellia	Blastocatellia	0	10	1	9	5	0	3	6	3	2	9	2	5	3	3	6	10	30	16	9	11	40
Bacteria;Planctomycetes;Brocadia_c	Brocadia_c	0	0	0	0	0	0	0	0	0	0	0	0	0	0	0	0	0	0	0	0	1	0
Bacteria;SR1;CP006913_c	CP006913_c	0	0	0	0	0	0	0	0	0	0	0	0	0	0	0	0	0	1	0	0	0	0
Bacteria;WWE3;CP006914_c	CP006914_c	0	2	0	0	0	0	0	0	0	0	0	1	0	0	1	4	6	17	5	7	2	17
Bacteria;Berkelbacteria;CP011213_c	CP011213_c	0	0	0	1	0	0	0	0	0	1	0	0	0	0	1	1	0	0	1	0	0	0
Bacteria;Kazan;CP011216_c	CP011216_c	11	0	0	1	0	0	0	0	0	0	0	0	0	1	0	0	0	2	2	0	1	0
Bacteria;Acidobacteria;CP011806_c	CP011806_c	0	0	0	0	0	0	0	0	0	0	0	0	0	0	1	0	0	1	0	1	0	0
Bacteria;CU922841_p;CU922841_c	CU922841_c	0	0	0	0	3	0	0	0	0	0	0	1	0	1	0	0	0	0	0	0	0	1
Bacteria;Chloroflexi;Caldilineae	Caldilineae	0	19	1	23	0	0	4	3	4	4	13	14	11	5	6	6	18	92	28	26	9	23
Bacteria;Caldiserica;Caldisericia	Caldisericia	0	0	0	0	0	0	0	1	0	1	0	0	0	0	0	0	0	0	0	0	0	0
Bacteria;Caldithrix_p;Caldithrix_c	Caldithrix_c	0	0	0	0	0	0	0	0	0	0	0	0	0	0	0	0	0	0	2	0	2	0
Bacteria;Fibrobacteres;Chitinispirillia	Chitinispirillia	0	0	0	0	0	0	0	0	0	0	0	0	0	0	0	0	0	0	1	0	0	0
Bacteria;Fibrobacteres;Chitinivibrionia	Chitinivibrionia	0	0	0	0	0	0	0	0	0	0	0	0	0	2	0	0	0	0	0	0	0	0
Bacteria;Chlamydiae;Chlamydiae_c	Chlamydiae_c	73	359	100	127	0	2	41	81	73	95	113	60	135	170	160	202	136	206	175	174	137	239
Bacteria;Chloroflexi;Chloroflexi_uc	Chloroflexi_uc	0	0	0	0	0	0	0	0	0	0	0	0	1	0	0	0	0	0	0	0	0	0
Bacteria;Chloroflexi;Chloroflexia	Chloroflexia	0	0	2	3	0	0	22	2	9	6	3	5	4	4	2	5	8	28	11	5	0	14
Bacteria;Cyanobacteria;Chroobacteria	Chroobacteria	199	1884	1824	5496	11061	3782	6956	8699	7552	4269	7977	6304	2953	4489	2733	3016	3029	1781	2063	1544	2429	2728
Bacteria;Firmicutes;Clostridia	Clostridia	9	8	6	12	33	137	36	13	0	10	5	10	6	7	17	2	3	6	2	10	11	7
Bacteria;Actinobacteria;Coriobacteriia	Coriobacteriia	0	0	0	0	0	0	0	0	0	0	0	1	1	0	3	0	3	1	0	0	1	1
Bacteria;Bacteroidetes;Cytophagia	Cytophagia	431	148	85	128	26	27	420	151	169	173	94	287	115	85	44	48	36	30	51	17	65	20
Bacteria;Cyanobacteria;DQ520188_c	DQ520188_c	5	2	0	29	0	0	10	2	8	3	3	5	11	14	13	17	0	8	6	6	4	2
Bacteria;DQ833500_p;DQ833500_c	DQ833500_c	0	0	0	0	0	0	0	0	0	0	0	1	0	0	0	0	0	0	0	0	0	0
Bacteria;Chloroflexi;Dehalococcoidia	Dehalococcoidia	0	1	0	0	0	0	0	0	0	0	0	0	1	0	0	0	0	1	0	0	0	0
Bacteria;Deinococcus-Thermus;Deinococci	Deinococci	2	0	0	0	0	62	0	0	0	1	0	0	0	0	1	0	0	0	0	0	0	0
Bacteria;Proteobacteria;Deltaproteobacteria	Deltaproteobacteria	138	102	233	172	14	28	43	44	70	63	96	60	124	111	135	212	148	108	128	171	171	86
Bacteria;EF019318_p;EF019318_c	EF019318_c	0	0	0	0	0	0	0	0	0	0	3	0	0	2	1	0	0	0	1	0	0	0
Bacteria;Chloroflexi;EU181507_c	EU181507_c	0	0	0	0	0	0	0	1	0	0	0	0	0	0	0	0	0	0	0	0	0	0
Bacteria;Armatimonadetes;EU266864_c	EU266864_c	0	0	0	0	0	0	0	0	0	0	0	0	0	0	0	0	1	0	0	0	0	0
Bacteria;GN04;EU385751_c	EU385751_c	0	1	0	0	0	0	0	0	0	0	0	0	0	0	0	0	0	0	1	1	0	0
Bacteria;Planctomycetes;EU385896_c	EU385896_c	0	0	0	0	0	0	0	0	0	0	0	0	0	0	1	1	0	1	2	0	0	0
Bacteria;Planctomycetes;EU589258_c	EU589258_c	0	0	0	0	0	0	0	0	0	0	0	0	0	0	0	0	0	0	0	0	2	0
Bacteria;Elusimicrobia;Elusimicrobia_c	Elusimicrobia_c	7	0	0	0	0	0	0	0	0	1	0	0	3	0	0	0	1	0	2	0	1	0
Bacteria;Elusimicrobia;Endomicrobia	Endomicrobia	1	0	0	0	0	0	0	0	0	0	0	0	0	0	0	0	0	1	0	0	0	0
Bacteria;Proteobacteria;Epsilonproteobacteria	Epsilonproteobacteria	387	1	1	14	23	0	49	63	6	6	5	0	5	4	13	0	0	0	1	0	4	0
Bacteria;Firmicutes;Erysipelotrichi	Erysipelotrichi	0	0	0	1	0	0	10	2	0	0	0	1	0	0	1	0	0	1	0	0	0	0
Bacteria;Planctomycetes;FJ444691_c	FJ444691_c	0	2	14	3	0	0	0	1	3	7	1	3	3	4	8	5	6	2	1	7	9	3
Bacteria;Cyanobacteria;FJ810552_c	FJ810552_c	0	106	8	7	0	0	1	5	8	15	2	13	12	6	3	10	17	19	51	14	5	12
Bacteria;FN550079_p;FN550079_c	FN550079_c	0	0	0	0	0	0	0	0	0	0	0	0	0	0	0	0	0	1	0	0	0	0
Bacteria;Omnitrophica_OP3;FP245540_c	FP245540_c	2	0	0	0	0	0	1	1	0	0	0	0	2	2	4	5	2	0	4	2	0	0
Bacteria;BRC1;FP245541_c	FP245541_c	0	0	0	0	0	0	0	0	0	0	0	0	0	0	0	0	0	0	0	1	0	0
Bacteria;Fibrobacteres;Fibrobacteria	Fibrobacteria	1	0	0	2	0	0	1	0	4	1	0	0	0	1	0	0	0	0	0	0	0	0
Bacteria;Armatimonadetes;Fimbriimonadia	Fimbriimonadia	6	10	13	4	0	0	2	2	1	9	2	2	6	0	2	2	3	7	5	5	1	13
Bacteria;Bacteroidetes;Flavobacteria	Flavobacteria	1186	329	452	353	145	99	419	364	495	842	322	359	336	305	226	330	203	170	141	189	345	257
Bacteria;Fusobacteria;Fusobacteria_c	Fusobacteria_c	3	6	1	1	88	0	1	9	0	2	0	1	1	2	6	3	5	0	0	4	2	1
Bacteria;Proteobacteria;GQ354939_c	GQ354939_c	0	0	0	0	0	0	0	0	0	0	0	0	1	0	3	0	0	0	0	0	0	0
Bacteria;Chloroflexi;GQ396871_c	GQ396871_c	6	20	15	19	10	1	5	10	8	12	24	14	17	32	31	17	9	6	4	5	11	7
Bacteria;GQ479988_p;GQ479988_c	GQ479988_c	0	0	0	0	0	0	0	2	0	0	0	0	0	0	0	0	0	0	0	0	0	0
Bacteria;Proteobacteria;Gammaproteobacteria	Gammaproteobacteria	852	339	283	342	396	1174	296	289	214	338	301	253	724	447	512	326	241	406	483	1222	292	361
Bacteria;Gemmatimonadetes;Gemmatimonadetes_c	Gemmatimonadetes_c	4	36	9	5	0	3	5	1	3	3	1	13	6	0	6	2	6	3	9	1	9	3
Bacteria;HE604052_p;HE604052_c	HE604052_c	0	0	0	0	0	0	0	0	0	0	0	0	0	1	0	0	0	0	0	0	0	0
Bacteria;HM066440_p;HM066440_c	HM066440_c	0	0	0	0	0	0	0	0	0	0	0	0	0	0	0	0	0	0	0	1	0	0
Bacteria;HM186384_p;HM186384_c	HM186384_c	0	0	0	0	0	0	0	0	0	0	0	0	0	0	0	0	0	1	0	0	0	0
Bacteria;Omnitrophica_OP3;HM243796_c	HM243796_c	7	0	1	5	0	0	3	0	0	1	2	1	6	0	11	5	2	8	13	8	2	3
Bacteria;Chloroflexi;HM748667_c	HM748667_c	0	0	0	0	0	0	0	0	0	0	0	0	0	0	0	0	0	0	0	2	0	0
Bacteria;Chlorobi;HQ014634_c	HQ014634_c	0	0	0	1	0	0	0	0	1	0	0	0	0	1	2	0	0	2	0	0	0	0
Bacteria;Acidobacteria;Holophagae	Holophagae	8	1	0	2	0	0	4	3	0	3	0	1	0	0	5	0	0	1	0	0	0	0
Bacteria;Cyanobacteria;Hormogoneae	Hormogoneae	9	95	228	250	150	16	142	136	216	259	206	237	240	281	116	327	654	1195	969	553	480	546
Bacteria;Hydrogenedentes_NKB19;Hydrogenedens_c	Hydrogenedens_c	0	0	2	6	0	0	1	2	0	0	3	0	1	0	0	6	3	5	0	0	2	7
Bacteria;Proteobacteria;Hydrogenophilalia	Hydrogenophilalia	1	0	0	0	0	24	0	0	0	0	0	0	1	0	0	2	0	26	0	8	1	15
Bacteria;Chlorobi;Ignavibacteriae	Ignavibacteriae	2	0	0	4	0	0	1	4	0	0	4	4	1	2	1	1	1	6	4	5	4	1
Bacteria;JMYB36;JMYB36_c	JMYB36_c	1	0	2	0	0	0	0	0	0	0	0	0	1	0	1	0	0	2	3	0	0	0
Bacteria;JN107068_p;JN107068_c	JN107068_c	0	0	0	0	0	0	0	0	0	1	0	0	0	0	0	0	0	0	0	0	0	0
Bacteria;SR1;JN223430_c	JN223430_c	0	0	0	0	0	0	0	0	0	0	0	0	0	0	0	0	0	1	0	0	0	0
Bacteria;Fibrobacteres;JN697815_c	JN697815_c	0	0	0	0	0	0	0	0	0	0	0	0	0	0	0	0	0	0	0	2	0	0
Bacteria;JQ072929_p;JQ072929_c	JQ072929_c	0	0	0	0	0	0	0	0	0	0	0	0	0	0	1	0	0	0	0	0	0	0
Bacteria;JQ072981_p;JQ072981_c	JQ072981_c	0	0	0	0	26	0	0	0	0	0	0	0	0	0	0	0	3	10	8	11	1	7
Bacteria;Planctomycetes;JQ278812_c	JQ278812_c	0	0	0	0	0	0	0	2	0	0	0	0	0	0	0	0	2	1	0	1	0	0
Bacteria;JQ816888_p;JQ816888_c	JQ816888_c	0	0	0	0	0	0	0	0	0	0	0	0	0	0	0	1	1	0	0	0	0	0
Bacteria;Verrucomicrobia;Kiritimatiellae	Kiritimatiellae	0	2	0	1	0	0	1	0	0	0	0	3	1	1	0	0	1	1	4	3	1	0
Bacteria;Berkelbacteria;LBVO_c	LBVO_c	0	0	0	0	0	0	0	0	0	0	0	0	0	0	0	0	0	0	0	0	0	1
Bacteria;WS6;LBWK_c	LBWK_c	0	0	0	0	0	0	0	0	0	0	1	0	0	0	1	0	0	0	0	0	0	0
Bacteria;Parcubacteria_OD1;LCGL_c	LCGL_c	45	15	2	30	3	0	19	53	5	4	37	2	11	12	10	13	5	19	17	31	7	7
Bacteria;Latescibacteria_WS3;Latescibacter_c	Latescibacter_c	0	53	0	3	0	0	2	0	0	0	4	0	0	4	1	2	3	0	0	3	3	0
Bacteria;Lentisphaerae;Lentisphaeria	Lentisphaeria	1	0	0	0	0	0	1	0	0	1	0	0	0	0	4	2	0	3	1	1	0	1
Bacteria;Actinobacteria;MarineActino_c	MarineActino_c	0	0	0	0	0	0	0	0	0	0	0	0	2	0	0	0	0	0	0	2	1	0
Bacteria;Microgenomates_OP11;Microgenomatus_c	Microgenomatus_c	2	1	0	0	0	0	0	1	0	0	2	0	0	1	1	4	1	8	4	4	1	10
Bacteria;Tenericutes;Mollicutes	Mollicutes	0	0	0	0	0	0	0	0	0	0	0	0	0	0	4	0	1	0	0	0	0	1
Bacteria;Firmicutes;Negativicutes	Negativicutes	1	0	0	2	2	0	9	1	0	0	0	0	0	0	2	0	0	0	0	1	0	3
Bacteria;Actinobacteria;Nitriliruptoria	Nitriliruptoria	0	2	2	0	0	0	0	0	0	0	0	0	0	0	0	0	0	0	0	0	0	0
Bacteria;Nitrospirae;Nitrospira_c	Nitrospira_c	0	0	7	5	0	0	0	1	1	1	6	4	5	25	35	32	2	2	1	4	14	4
Bacteria;Planctomycetes;OM190_c	OM190_c	0	18	37	22	4	0	1	7	8	12	6	17	15	29	12	40	33	9	20	26	36	10
Bacteria;Chlorobi;OPB56_c	OPB56_c	0	134	439	315	27	2	127	136	328	391	248	364	383	318	316	195	200	40	63	299	309	127
Bacteria;Proteobacteria;Oligoflexia	Oligoflexia	508	260	359	127	0	178	53	69	164	149	130	142	302	136	157	176	126	134	143	146	141	96
Bacteria;Lentisphaerae;Oligosphaeria	Oligosphaeria	0	0	0	0	0	0	0	0	0	0	0	0	0	1	0	0	0	0	2	2	0	0
Bacteria;Verrucomicrobia;Opitutae	Opitutae	379	152	150	51	9	3	40	41	78	84	71	68	139	121	98	252	118	36	67	126	246	68
Bacteria;Planctomycetes;PAC000043_c	PAC000043_c	0	0	0	2	0	0	5	0	2	0	1	9	0	3	0	2	0	0	1	0	0	0
Bacteria;Cyanobacteria;PAC000053_c	PAC000053_c	0	0	0	1	0	0	1	0	1	0	1	1	17	2	0	0	0	0	0	1	0	0
Bacteria;Armatimonadetes;PAC000296_c	PAC000296_c	0	0	0	0	0	0	4	2	0	0	0	0	0	0	0	0	0	0	0	0	0	0
Bacteria;WS6;PAC000380_c	PAC000380_c	1	0	0	4	0	0	0	1	0	0	2	0	0	0	0	1	0	0	0	1	0	0
Bacteria;Armatimonadetes;PAC000535_c	PAC000535_c	0	0	0	1	0	0	0	0	0	0	0	0	0	0	0	0	0	0	0	0	0	0
Bacteria;Planctomycetes;PAC001018_c	PAC001018_c	0	0	0	0	0	0	0	0	0	0	0	1	0	0	0	0	0	0	0	0	0	0
Bacteria;Cyanobacteria;PAC001562_c	PAC001562_c	0	0	0	0	0	0	0	1	0	0	0	0	0	1	0	0	0	0	1	1	2	0
Bacteria;Acidobacteria;PAC001852_c	PAC001852_c	0	0	0	0	0	0	0	0	0	0	0	0	0	0	0	0	0	0	1	0	0	0
Bacteria;Acidobacteria;PAC002261_c	PAC002261_c	0	0	0	0	0	0	0	0	0	0	0	0	0	0	0	0	1	1	0	2	1	1
Bacteria;Saccharibacteria_TM7;PAC002431_c	PAC002431_c	0	0	0	0	0	0	0	0	0	0	0	0	0	0	0	0	0	0	0	1	0	0
Bacteria;Cyanobacteria;PAC002560_c	PAC002560_c	0	0	0	0	0	0	2	0	0	0	0	0	0	0	1	0	0	3	2	2	1	1
Bacteria;Planctomycetes;PAC002607_c	PAC002607_c	0	0	0	0	0	0	0	0	0	0	0	0	1	0	0	1	0	0	0	0	0	0
Bacteria;Chloroflexi;PDJQ_c	PDJQ_c	0	6	0	0	0	0	0	0	0	0	1	0	0	1	0	0	2	0	0	1	0	1
Bacteria;Parcubacteria_OD1;Paceibacter_c	Paceibacter_c	417	36	20	73	32	16	26	99	31	45	79	22	61	87	73	69	34	180	154	150	42	69
Bacteria;Peregrinibacteria;Peribacteria	Peribacteria	1	8	0	1	0	0	9	1	0	1	2	0	1	3	2	0	2	2	0	2	0	0
Bacteria;Planctomycetes;Phycisphaerae	Phycisphaerae	6	236	305	85	27	2	13	58	127	126	72	115	153	204	136	475	456	414	557	314	486	228
Bacteria;Planctomycetes;Planctomycetia	Planctomycetia	42	878	270	367	51	38	160	185	248	314	328	233	429	362	253	369	316	421	356	419	340	450
Bacteria;Proteobacteria;Proteobacteria_uc	Proteobacteria_uc	0	0	0	0	0	0	0	0	0	0	0	0	0	0	0	4	0	1	3	0	0	2
Bacteria;Actinobacteria;Rubrobacteria	Rubrobacteria	4	16	6	5	99	171	5	3	3	5	7	8	7	8	5	10	5	9	10	4	9	11
Bacteria;Bacteroidetes;SM1A07_c	SM1A07_c	0	0	0	0	0	0	2	0	2	1	0	1	0	1	0	0	0	1	1	1	0	0
Bacteria;Saccharibacteria_TM7;Saccharimonas_c	Saccharimonas_c	6	102	4	42	0	0	58	22	13	24	17	8	12	16	13	4	2	8	6	17	4	14
Bacteria;Acidobacteria;Solibacteres	Solibacteres	2	69	22	21	54	1	7	5	18	14	21	21	35	17	34	13	4	12	2	10	18	4
Bacteria;Verrucomicrobia;Spartobacteria	Spartobacteria	196	623	515	180	4	35	70	102	129	177	124	409	485	198	176	695	700	437	481	690	561	650
Bacteria;Bacteroidetes;Sphingobacteriia	Sphingobacteriia	2100	1423	1755	1109	264	34	1059	568	884	1022	911	1014	1151	1211	1024	1166	933	942	920	798	1378	913
Bacteria;Spirochaetes;Spirochaetia	Spirochaetia	1	3	1	6	0	6	9	16	4	3	9	6	8	6	4	6	6	8	9	9	13	10
Bacteria;Synergistetes;Synergistia	Synergistia	0	0	0	0	0	0	1	0	0	0	0	0	0	0	0	0	0	0	0	0	0	0
Bacteria;TDNP;TDNP_c	TDNP_c	0	0	0	0	0	0	0	0	0	0	0	0	0	0	0	0	0	0	0	0	1	0
Bacteria;TM6;TM6_c	TM6_c	25	41	15	23	19	0	7	16	15	13	19	25	36	17	14	61	82	69	65	57	57	59
Bacteria;Actinobacteria;Thermoleophilia	Thermoleophilia	1	17	52	80	7	125	32	48	48	58	53	46	63	38	66	76	63	65	52	51	35	76
Bacteria;Chloroflexi;Thermomicrobia	Thermomicrobia	0	0	0	0	0	0	0	0	0	0	1	0	0	0	0	0	0	0	0	0	0	0
Bacteria;Firmicutes;Tissierellia	Tissierellia	0	0	0	0	0	0	0	1	0	0	0	0	0	1	0	0	0	1	2	0	2	0
Bacteria;Planctomycetes;U81766_c	U81766_c	0	0	0	0	0	0	0	0	0	0	0	0	0	0	0	0	0	0	0	0	0	2
Bacteria;UT06;UT06_c	UT06_c	0	0	0	0	0	0	0	0	0	0	0	0	0	0	0	0	0	0	0	0	0	1
Bacteria;Cyanobacteria;Vampirovibrio_c	Vampirovibrio_c	0	0	0	0	0	0	0	1	0	0	0	0	0	1	0	1	2	5	0	1	4	1
Bacteria;Verrucomicrobia;Verrucomicrobiae	Verrucomicrobiae	388	682	623	385	114	43	181	267	348	404	376	393	623	513	532	868	1032	1788	1663	1114	912	1400
Bacteria;Acidobacteria;Vicinamibacter_c	Vicinamibacter_c	3	6	6	10	0	3	4	9	3	1	6	2	3	10	5	2	4	1	9	3	6	8
Bacteria;WS5;WS5_c	WS5_c	5	68	12	10	0	0	30	13	8	17	9	2	9	10	2	8	10	9	1	10	7	7
Unclassified in higher taxonomic rank	Unclassified in higher taxonomic rank	0	6	0	0	0	0	0	0	0	0	0	1	0	0	0	0	0	1	0	0	0	1

## Sheet: order
Table 3 supplementary. Count of the individual surface layer bacterial microbiota of Billings reservoir on a order level
Taxonomy	Taxon Name	B4_1S	B5_1S	B7_1S	B8_1S	B9_1S	B10_1S	B11_1S	B12_1S	B13_1S	B14_1S	B15_1S	B16_1S	B18_1S	B19_1S	B20_1S	B21_1S	B22_1S	B23_1S	B24_1S	B25_1S	B29_1S	B30_1S
Bacteria;Omnitrophica_OP3;AB015559_c;AB015559_o	AB015559_o	0	0	0	0	0	0	0	0	0	0	0	0	2	2	0	0	0	0	0	0	0	1
Bacteria;Caldithrix_p;Caldithrix_c;AB177173_o	AB177173_o	0	0	0	0	0	0	0	0	0	0	0	0	0	0	0	0	0	0	1	0	0	0
Bacteria;Actinobacteria;Rubrobacteria;AB240334_o	AB240334_o	0	7	4	3	0	0	3	2	1	2	3	3	4	7	1	3	3	8	5	3	5	6
Bacteria;WS5;WS5_c;AB286410_o	AB286410_o	3	68	12	10	0	0	30	13	8	17	9	2	9	10	2	8	10	9	1	10	7	7
Bacteria;WS6;PAC000380_c;AB478657_o	AB478657_o	0	0	0	2	0	0	0	1	0	0	0	0	0	0	0	0	0	0	0	0	0	0
Bacteria;Proteobacteria;Deltaproteobacteria;AB530223_o	AB530223_o	0	0	0	0	0	0	0	0	0	0	0	0	0	1	0	0	0	0	0	0	0	0
Bacteria;Latescibacteria_WS3;Latescibacter_c;AB530233_o	AB530233_o	0	0	0	1	0	0	1	0	0	0	0	0	0	0	0	0	2	0	0	0	0	0
Bacteria;Parcubacteria_OD1;Paceibacter_c;AB672277_o	AB672277_o	9	2	0	4	0	0	0	3	0	0	0	0	0	1	4	0	3	3	0	2	0	0
Bacteria;TM6;TM6_c;AF268992_o	AF268992_o	1	4	0	0	0	0	0	1	0	0	0	0	1	0	0	0	0	0	0	0	0	1
Bacteria;AF419662_p;AF419662_c;AF419662_o	AF419662_o	0	0	0	0	0	0	0	0	0	0	0	0	0	0	0	0	0	1	0	0	0	0
Bacteria;Planctomycetes;PAC001018_c;AM056027_o	AM056027_o	0	0	0	0	0	0	0	0	0	0	0	1	0	0	0	0	0	0	0	0	0	0
Bacteria;Latescibacteria_WS3;Latescibacter_c;AM991194_o	AM991194_o	0	53	0	2	0	0	1	0	0	0	4	0	0	4	1	2	1	0	0	3	3	0
Bacteria;Microgenomates_OP11;Microgenomatus_c;AQSF_o	AQSF_o	0	1	0	0	0	0	0	0	0	0	0	0	0	0	0	0	0	0	0	1	0	0
Bacteria;Aminicenantes_OP8;AQSP_c;AQSP_o	AQSP_o	0	0	0	0	0	0	0	0	0	0	0	0	0	0	1	0	0	0	0	0	0	0
Bacteria;Omnitrophica_OP3;AQSZ_c;AQSZ_o	AQSZ_o	7	1	2	0	0	0	1	4	0	1	1	0	3	5	11	12	2	7	13	9	5	1
Bacteria;Peregrinibacteria;Peribacteria;ASND_o	ASND_o	1	4	0	0	0	0	9	1	0	1	2	0	0	3	0	0	1	1	0	0	0	0
Bacteria;Proteobacteria;Deltaproteobacteria;AY214193_o	AY214193_o	0	0	0	0	0	0	1	0	0	0	0	1	0	0	2	0	0	0	0	0	0	1
Bacteria;AY345499_p;AY345499_c;AY345499_o	AY345499_o	0	0	0	0	0	0	0	0	0	0	0	0	1	0	0	0	0	2	0	0	0	0
Bacteria;Omnitrophica_OP3;AY373410_c;AY373410_o	AY373410_o	7	0	0	0	0	0	0	0	0	0	0	0	0	1	0	1	0	0	0	0	0	2
Bacteria;AY491574_p;AY491574_c;AY491574_o	AY491574_o	0	0	0	0	0	0	0	0	0	0	0	0	0	0	0	1	2	0	0	0	0	0
Bacteria;Acetothermia_OP1;Acetothermus_c;Acetothermus_o	Acetothermus_o	0	0	0	0	0	0	0	0	0	0	0	0	0	0	0	0	0	0	1	0	0	0
Bacteria;Firmicutes;Negativicutes;Acidaminococcales	Acidaminococcales	0	0	0	0	0	0	5	1	0	0	0	0	0	0	0	0	0	0	0	0	0	0
Bacteria;Proteobacteria;Gammaproteobacteria;Acidiferrobacterales	Acidiferrobacterales	1	0	0	0	0	0	0	0	0	1	0	0	0	2	0	0	0	0	0	0	0	0
Bacteria;Actinobacteria;Acidimicrobiia;Acidimicrobiales	Acidimicrobiales	499	718	1520	1120	90	97	624	429	562	1184	629	839	1735	1232	2017	974	1232	1099	939	1986	1344	1515
Bacteria;Acidobacteria;Acidobacteriia;Acidobacteriales	Acidobacteriales	1	0	0	2	0	0	0	0	0	0	0	0	0	0	0	0	0	0	0	0	3	0
Bacteria;Actinobacteria;Actinobacteria_c;Actinobacteria_c_uc	Actinobacteria_c_uc	0	0	0	0	0	0	1	0	0	0	0	0	0	0	0	0	0	0	0	0	0	0
Bacteria;Actinobacteria;MarineActino_c;Actinomarinales	Actinomarinales	0	0	0	0	0	0	0	0	0	0	0	0	2	0	0	0	0	0	0	2	1	0
Bacteria;Actinobacteria;Actinobacteria_c;Actinomycetales	Actinomycetales	1	0	0	0	0	0	0	0	0	0	0	0	0	0	0	0	0	0	0	1	0	0
Bacteria;Proteobacteria;Gammaproteobacteria;Aeromonadales	Aeromonadales	3	6	23	10	3	164	19	17	5	4	7	0	2	12	7	15	6	0	0	4	11	5
Bacteria;Proteobacteria;Alphaproteobacteria;Alphaproteobacteria_uc	Alphaproteobacteria_uc	5	0	2	1	0	0	1	0	0	0	1	3	4	1	7	2	0	0	0	0	0	0
Bacteria;Proteobacteria;Gammaproteobacteria;Alteromonadales	Alteromonadales	0	0	0	5	0	7	0	0	1	1	2	0	0	1	0	1	0	0	1	1	0	0
Bacteria;Chloroflexi;Anaerolineae;Anaerolinaeles	Anaerolinaeles	0	28	6	12	0	0	2	7	8	13	13	14	27	10	19	12	21	63	36	22	12	27
Bacteria;Armatimonadetes;Armatimonadia;Armatimonadales	Armatimonadales	30	24	14	6	0	0	6	0	3	5	1	0	6	5	10	6	2	6	8	3	6	4
Bacteria;TM6;TM6_c;Babela_o	Babela_o	15	37	15	22	19	0	7	15	15	13	19	23	35	17	14	60	80	64	61	51	55	54
Bacteria;Firmicutes;Bacilli;Bacillales	Bacillales	117	4	21	23	117	282	6	9	29	25	11	15	27	31	24	40	11	7	18	5	17	12
Bacteria;Tenericutes;Mollicutes;Bacilloplasma_o	Bacilloplasma_o	0	0	0	0	0	0	0	0	0	0	0	0	0	0	4	0	0	0	0	0	0	1
Bacteria;Proteobacteria;Oligoflexia;Bacteriovoracales	Bacteriovoracales	386	21	61	11	0	0	23	15	19	23	16	16	28	14	22	26	12	21	32	7	23	9
Bacteria;Bacteroidetes;Bacteroidia;Bacteroidales	Bacteroidales	19	4	4	13	53	0	97	17	6	10	11	6	8	7	9	1	4	5	4	10	16	5
Bacteria;Bacteroidetes;Bacteroidia;Bacteroidia_uc	Bacteroidia_uc	6	0	0	2	0	0	2	0	0	0	1	0	2	0	0	0	0	0	0	0	3	0
Bacteria;Proteobacteria;Oligoflexia;Bdellovibrionales	Bdellovibrionales	107	116	129	100	0	120	19	32	86	91	77	87	90	94	111	105	82	78	72	75	76	62
Bacteria;Proteobacteria;Betaproteobacteria;Betaproteobacteria_uc	Betaproteobacteria_uc	0	0	0	0	0	0	0	0	0	0	0	0	1	0	0	0	0	0	0	2	0	0
Bacteria;Actinobacteria;Actinobacteria_c;Bifidobacteriales	Bifidobacteriales	0	0	0	0	0	0	0	0	1	0	0	0	0	0	0	0	0	1	0	0	0	0
Bacteria;Acidobacteria;Blastocatellia;Blastocatellales	Blastocatellales	0	10	1	9	5	0	3	6	3	2	9	2	5	3	3	6	10	30	16	9	11	40
Bacteria;Spirochaetes;Spirochaetia;Brachyspirales	Brachyspirales	0	0	0	0	0	0	0	0	0	0	0	0	0	0	0	0	0	1	0	0	0	0
Bacteria;Proteobacteria;Deltaproteobacteria;Bradymonadales	Bradymonadales	9	39	79	27	6	0	6	6	18	7	20	4	45	32	37	60	35	12	23	54	44	13
Bacteria;Planctomycetes;Brocadia_c;Brocadia_c_uc	Brocadia_c_uc	0	0	0	0	0	0	0	0	0	0	0	0	0	0	0	0	0	0	0	0	1	0
Bacteria;Proteobacteria;Betaproteobacteria;Burkholderiales	Burkholderiales	3241	1102	1239	1030	403	855	1044	763	669	1323	661	1010	1063	961	1435	1127	1022	1321	1192	890	1025	1313
Bacteria;SR1;CP006913_c;CP006913_o	CP006913_o	0	0	0	0	0	0	0	0	0	0	0	0	0	0	0	0	0	1	0	0	0	0
Bacteria;WWE3;CP006914_c;CP006914_o	CP006914_o	0	2	0	0	0	0	0	0	0	0	0	1	0	0	1	4	6	17	5	6	2	17
Bacteria;Parcubacteria_OD1;Paceibacter_c;CP011209_o	CP011209_o	31	1	4	0	0	0	0	0	0	0	0	0	2	1	0	4	2	2	2	2	0	0
Bacteria;Microgenomates_OP11;Microgenomatus_c;CP011212_o	CP011212_o	0	0	0	0	0	0	0	1	0	0	2	0	0	1	0	2	1	8	4	3	1	9
Bacteria;Berkelbacteria;CP011213_c;CP011213_o	CP011213_o	0	0	0	1	0	0	0	0	0	1	0	0	0	0	1	1	0	0	1	0	0	0
Bacteria;Parcubacteria_OD1;Paceibacter_c;CP011215_o	CP011215_o	300	15	16	60	32	16	18	87	29	44	66	21	40	73	61	58	17	20	45	63	30	29
Bacteria;Acidobacteria;CP011806_c;CP011806_o	CP011806_o	0	0	0	0	0	0	0	0	0	0	0	0	0	0	1	0	0	1	0	1	0	0
Bacteria;Bacteroidetes;Sphingobacteriia;CP012155_o	CP012155_o	276	119	141	147	35	7	196	100	147	132	168	145	134	132	100	112	62	106	91	87	107	53
Bacteria;Proteobacteria;Betaproteobacteria;CP012157_o	CP012157_o	0	0	5	17	23	0	22	26	10	8	15	37	10	21	6	15	12	10	12	4	12	7
Bacteria;Planctomycetes;Phycisphaerae;CP019633_o	CP019633_o	0	0	0	0	0	0	0	0	0	0	0	0	0	0	0	0	0	0	0	0	3	0
Bacteria;CU922841_p;CU922841_c;CU922841_o	CU922841_o	0	0	0	0	3	0	0	0	0	0	0	1	0	1	0	0	0	0	0	0	0	1
Bacteria;Chloroflexi;Caldilineae;Caldilineales	Caldilineales	0	19	1	23	0	0	4	3	4	4	13	14	11	5	6	6	18	92	28	26	9	23
Bacteria;Caldiserica;Caldisericia;Caldisericales	Caldisericales	0	0	0	0	0	0	0	1	0	1	0	0	0	0	0	0	0	0	0	0	0	0
Bacteria;Proteobacteria;Epsilonproteobacteria;Campylobacterales	Campylobacterales	387	1	1	14	23	0	49	63	6	6	5	0	5	4	13	0	0	0	1	0	4	0
Bacteria;Proteobacteria;Alphaproteobacteria;Caulobacterales	Caulobacterales	10	56	14	31	33	5	65	39	33	38	21	73	29	13	5	19	32	36	32	32	20	38
Bacteria;Proteobacteria;Gammaproteobacteria;Cellvibrionales	Cellvibrionales	13	0	4	4	0	0	1	3	11	12	1	8	8	12	10	9	3	15	6	3	4	3
Bacteria;Fibrobacteres;Chitinispirillia;Chitinispirillales	Chitinispirillales	0	0	0	0	0	0	0	0	0	0	0	0	0	0	0	0	0	0	1	0	0	0
Bacteria;Fibrobacteres;Chitinivibrionia;Chitinivibrionales	Chitinivibrionales	0	0	0	0	0	0	0	0	0	0	0	0	0	2	0	0	0	0	0	0	0	0
Bacteria;Chlamydiae;Chlamydiae_c;Chlamydiae_c_uc	Chlamydiae_c_uc	0	0	0	0	0	0	0	0	0	0	0	0	0	0	0	0	0	0	0	0	0	1
Bacteria;Chlamydiae;Chlamydiae_c;Chlamydiales	Chlamydiales	73	359	100	127	0	2	41	81	73	95	113	60	135	170	160	202	136	206	175	174	137	238
Bacteria;Chloroflexi;Chloroflexia;Chloroflexales	Chloroflexales	0	0	2	3	0	0	22	2	9	6	3	5	4	4	2	5	8	28	11	5	0	14
Bacteria;Proteobacteria;Gammaproteobacteria;Chromatiales	Chromatiales	23	19	9	5	0	0	1	3	5	6	0	8	9	8	10	17	8	6	12	9	4	20
Bacteria;Cyanobacteria;Chroobacteria;Chroococcales	Chroococcales	149	1748	551	498	463	176	1824	771	696	549	573	1000	703	522	235	942	942	777	878	512	765	1229
Bacteria;Verrucomicrobia;Spartobacteria;Chthoniobacterales	Chthoniobacterales	196	623	515	180	4	35	70	102	129	177	124	409	485	198	176	695	700	437	481	690	561	650
Bacteria;Firmicutes;Clostridia;Clostridia_uc	Clostridia_uc	0	0	0	0	0	0	0	0	0	0	0	0	0	0	0	0	0	1	1	0	1	0
Bacteria;Firmicutes;Clostridia;Clostridiales	Clostridiales	9	8	6	12	33	137	36	13	0	10	5	10	6	7	17	2	3	5	1	10	10	7
Bacteria;Actinobacteria;Coriobacteriia;Coriobacteriales	Coriobacteriales	0	0	0	0	0	0	0	0	0	0	0	1	1	0	3	0	3	1	0	0	1	1
Bacteria;Actinobacteria;Actinobacteria_c;Corynebacteriales	Corynebacteriales	2	18	14	54	39	535	115	65	24	47	55	24	28	31	51	99	32	36	88	23	24	76
Bacteria;Bacteroidetes;Cytophagia;Cytophagales	Cytophagales	431	148	85	128	26	27	420	151	169	173	94	287	115	85	44	48	36	30	51	17	65	19
Bacteria;Bacteroidetes;Cytophagia;Cytophagia_uc	Cytophagia_uc	0	0	0	0	0	0	0	0	0	0	0	0	0	0	0	0	0	0	0	0	0	1
Bacteria;Chloroflexi;Thermomicrobia;DQ129389_o	DQ129389_o	0	0	0	0	0	0	0	0	0	0	1	0	0	0	0	0	0	0	0	0	0	0
Bacteria;Proteobacteria;Alphaproteobacteria;DQ486506_o	DQ486506_o	0	0	0	1	0	0	0	0	0	0	0	0	0	0	0	0	1	0	0	1	0	0
Bacteria;Cyanobacteria;DQ520188_c;DQ520188_o	DQ520188_o	5	2	0	29	0	0	10	2	8	3	3	5	11	14	13	17	0	8	6	6	4	2
Bacteria;DQ833500_p;DQ833500_c;DQ833500_o	DQ833500_o	0	0	0	0	0	0	0	0	0	0	0	1	0	0	0	0	0	0	0	0	0	0
Bacteria;Proteobacteria;Deltaproteobacteria;Deferrisoma_o	Deferrisoma_o	0	0	0	0	0	27	0	0	0	0	0	0	0	0	0	0	0	0	0	0	0	0
Bacteria;Chloroflexi;Dehalococcoidia;Dehalococcoidales	Dehalococcoidales	0	1	0	0	0	0	0	0	0	0	0	0	1	0	0	0	0	1	0	0	0	0
Bacteria;Deinococcus-Thermus;Deinococci;Deinococcales	Deinococcales	2	0	0	0	0	62	0	0	0	1	0	0	0	0	1	0	0	0	0	0	0	0
Bacteria;Proteobacteria;Deltaproteobacteria;Desulfobacca_o	Desulfobacca_o	0	0	0	0	0	0	0	0	0	0	0	0	0	0	1	1	0	0	2	0	0	0
Bacteria;Proteobacteria;Deltaproteobacteria;Desulfobacterales	Desulfobacterales	0	2	4	2	0	0	2	1	1	1	0	1	2	3	1	1	1	3	3	14	1	2
Bacteria;Proteobacteria;Deltaproteobacteria;Desulfobulbaceae_o	Desulfobulbaceae_o	0	0	0	0	0	0	1	0	1	0	0	0	1	0	0	0	0	0	0	0	1	0
Bacteria;Proteobacteria;Deltaproteobacteria;Desulfomonile_o	Desulfomonile_o	0	0	0	0	0	0	0	0	0	0	1	0	0	0	1	0	0	0	0	0	0	0
Bacteria;Proteobacteria;Deltaproteobacteria;Desulfovibrionales	Desulfovibrionales	1	1	0	1	0	0	5	0	0	0	0	0	2	0	0	0	1	0	1	0	0	0
Bacteria;Proteobacteria;Deltaproteobacteria;Desulfuromonadales	Desulfuromonadales	13	1	4	3	0	0	7	0	0	1	4	0	4	1	0	4	13	2	0	3	7	15
Bacteria;EF019318_p;EF019318_c;EF019318_o	EF019318_o	0	0	0	0	0	0	0	0	0	0	3	0	0	2	1	0	0	0	1	0	0	0
Bacteria;Verrucomicrobia;Kiritimatiellae;EF436358_o	EF436358_o	0	0	0	0	0	0	0	0	0	0	0	3	0	0	0	0	0	1	0	0	0	0
Bacteria;Proteobacteria;Gammaproteobacteria;EF573277_o	EF573277_o	0	4	7	1	0	0	0	1	1	2	4	4	9	4	2	16	20	3	13	10	6	6
Bacteria;Chloroflexi;EU181507_c;EU181507_o	EU181507_o	0	0	0	0	0	0	0	1	0	0	0	0	0	0	0	0	0	0	0	0	0	0
Bacteria;Caldithrix_p;Caldithrix_c;EU245241_o	EU245241_o	0	0	0	0	0	0	0	0	0	0	0	0	0	0	0	0	0	0	1	0	2	0
Bacteria;Parcubacteria_OD1;Paceibacter_c;EU245687_o	EU245687_o	0	0	0	0	0	0	0	0	0	0	0	0	0	0	0	0	6	112	49	14	0	13
Bacteria;Proteobacteria;Deltaproteobacteria;EU246214_o	EU246214_o	2	0	0	0	0	0	0	0	0	2	0	0	0	1	2	0	0	1	1	3	0	0
Bacteria;Kazan;CP011216_c;EU246293_o	EU246293_o	0	0	0	0	0	0	0	0	0	0	0	0	0	0	0	0	0	1	0	0	0	0
Bacteria;Armatimonadetes;EU266864_c;EU266864_o	EU266864_o	0	0	0	0	0	0	0	0	0	0	0	0	0	0	0	0	1	0	0	0	0	0
Bacteria;Proteobacteria;Deltaproteobacteria;EU287146_o	EU287146_o	2	0	0	0	0	0	0	0	0	0	0	0	0	0	0	0	0	0	0	0	0	0
Bacteria;Chloroflexi;PDJQ_c;EU335161_o	EU335161_o	0	5	0	0	0	0	0	0	0	0	1	0	0	1	0	0	2	0	0	1	0	1
Bacteria;Proteobacteria;Deltaproteobacteria;EU335163_o	EU335163_o	0	0	0	0	0	0	0	0	0	0	0	0	0	0	0	0	0	0	0	1	0	0
Bacteria;Nitrospirae;Nitrospira_c;EU335197_o	EU335197_o	0	0	0	0	0	0	0	0	0	0	0	0	0	0	0	0	0	0	0	0	2	0
Bacteria;GN04;EU385751_c;EU385751_o	EU385751_o	0	1	0	0	0	0	0	0	0	0	0	0	0	0	0	0	0	0	1	1	0	0
Bacteria;Planctomycetes;EU385896_c;EU385896_o	EU385896_o	0	0	0	0	0	0	0	0	0	0	0	0	0	0	1	1	0	1	2	0	0	0
Bacteria;Proteobacteria;Deltaproteobacteria;EU617831_o	EU617831_o	0	0	3	0	0	0	0	0	0	0	0	0	0	0	0	0	0	0	2	0	0	0
Bacteria;Lentisphaerae;Lentisphaeria;EU686587_o	EU686587_o	0	0	0	0	0	0	0	0	0	0	0	0	0	0	0	0	0	3	0	0	0	0
Bacteria;Proteobacteria;Deltaproteobacteria;EU734972_o	EU734972_o	0	0	0	0	0	0	0	1	0	0	0	0	0	0	0	0	0	0	0	0	0	0
Bacteria;Proteobacteria;Betaproteobacteria;EU800906_o	EU800906_o	0	7	0	0	0	0	0	0	0	2	1	0	3	1	2	0	0	0	1	1	1	0
Bacteria;Proteobacteria;Deltaproteobacteria;EU937845_o	EU937845_o	0	0	0	0	0	0	0	0	0	0	0	0	0	0	0	1	0	0	0	0	0	0
Bacteria;Actinobacteria;Nitriliruptoria;Egibacterales	Egibacterales	0	2	2	0	0	0	0	0	0	0	0	0	0	0	0	0	0	0	0	0	0	0
Bacteria;Elusimicrobia;Elusimicrobia_c;Elusimicrobiales	Elusimicrobiales	0	0	0	0	0	0	0	0	0	1	0	0	1	0	0	0	0	0	0	0	0	0
Bacteria;Elusimicrobia;Endomicrobia;Endomicrobiales	Endomicrobiales	1	0	0	0	0	0	0	0	0	0	0	0	0	0	0	0	0	1	0	0	0	0
Bacteria;Proteobacteria;Gammaproteobacteria;Enterobacterales	Enterobacterales	0	1	0	2	0	77	10	0	1	4	1	0	1	1	0	3	1	0	0	1	5	4
Bacteria;Firmicutes;Erysipelotrichi;Erysipelotrichales	Erysipelotrichales	0	0	0	1	0	0	10	2	0	0	0	1	0	0	1	0	0	1	0	0	0	0
Bacteria;Peregrinibacteria;Peribacteria;FJ205371_o	FJ205371_o	0	0	0	0	0	0	0	0	0	0	0	0	0	0	2	0	1	0	0	0	0	0
Bacteria;TM6;TM6_c;FJ230912_o	FJ230912_o	5	0	0	0	0	0	0	0	0	0	0	1	0	0	0	1	1	5	2	3	0	4
Bacteria;Bacteroidetes;Sphingobacteriia;FJ437920_o	FJ437920_o	0	1	2	0	0	0	0	0	0	0	2	0	0	3	1	1	3	7	5	2	0	2
Bacteria;Planctomycetes;FJ444691_c;FJ444691_o	FJ444691_o	0	2	14	3	0	0	0	1	3	7	1	3	3	4	8	5	6	2	1	7	9	3
Bacteria;Planctomycetes;EU589258_c;FJ535095_o	FJ535095_o	0	0	0	0	0	0	0	0	0	0	0	0	0	0	0	0	0	0	0	0	2	0
Bacteria;Bacteroidetes;Sphingobacteriia;FJ612278_o	FJ612278_o	6	135	100	74	14	1	8	18	67	32	45	56	45	61	47	50	58	52	82	65	49	52
Bacteria;TM6;TM6_c;FJ716845_o	FJ716845_o	4	0	0	0	0	0	0	0	0	0	0	0	0	0	0	0	0	0	2	0	0	0
Bacteria;Cyanobacteria;FJ810552_c;FJ810552_o	FJ810552_o	0	106	8	7	0	0	1	5	8	15	2	13	12	6	3	10	17	19	51	14	5	12
Bacteria;Bacteroidetes;Sphingobacteriia;FJ820362_o	FJ820362_o	0	0	0	9	0	0	3	3	12	10	3	36	26	6	1	0	0	16	4	2	0	3
Bacteria;FN550079_p;FN550079_c;FN550079_c_uc	FN550079_c_uc	0	0	0	0	0	0	0	0	0	0	0	0	0	0	0	0	0	1	0	0	0	0
Bacteria;Omnitrophica_OP3;FP245540_c;FN646435_o	FN646435_o	0	0	0	0	0	0	0	0	0	0	0	0	1	0	0	0	0	0	1	0	0	0
Bacteria;Omnitrophica_OP3;FP245540_c;FP245538_o	FP245538_o	0	0	0	0	0	0	0	0	0	0	0	0	0	0	1	0	0	0	0	0	0	0
Bacteria;Omnitrophica_OP3;FP245540_c;FP245540_o	FP245540_o	0	0	0	0	0	0	0	0	0	0	0	0	0	0	0	0	0	0	2	0	0	0
Bacteria;BRC1;FP245541_c;FP245541_o	FP245541_o	0	0	0	0	0	0	0	0	0	0	0	0	0	0	0	0	0	0	0	1	0	0
Bacteria;Proteobacteria;Gammaproteobacteria;FP929140_o	FP929140_o	2	4	3	3	0	0	1	6	3	6	3	5	6	3	0	5	1	2	0	4	7	0
Bacteria;Cyanobacteria;Vampirovibrio_c;FR888536_o	FR888536_o	0	0	0	0	0	0	0	1	0	0	0	0	0	1	0	0	0	0	0	0	2	0
Bacteria;Fibrobacteres;Fibrobacteria;Fibrobacterales	Fibrobacterales	1	0	0	2	0	0	1	0	4	1	0	0	0	1	0	0	0	0	0	0	0	0
Bacteria;Armatimonadetes;Fimbriimonadia;Fimbriimonadales	Fimbriimonadales	6	10	13	4	0	0	2	2	1	9	2	2	6	0	2	2	3	7	5	5	1	13
Bacteria;Bacteroidetes;Flavobacteria;Flavobacteriales	Flavobacteriales	1186	329	452	353	145	99	419	364	495	842	322	359	336	305	226	330	203	170	141	189	345	257
Bacteria;Actinobacteria;Actinobacteria_c;Frankiales	Frankiales	57	185	104	179	45	46	183	112	99	235	118	109	132	111	171	122	98	88	140	74	94	170
Bacteria;Fusobacteria;Fusobacteria_c;Fusobacteriales	Fusobacteriales	3	6	1	1	88	0	1	9	0	2	0	1	1	2	6	3	5	0	0	4	2	1
Bacteria;Omnitrophica_OP3;AQSZ_c;GQ143761_o	GQ143761_o	2	0	0	0	0	0	0	2	0	0	0	0	0	0	0	0	1	0	0	0	0	0
Bacteria;Proteobacteria;GQ354939_c;GQ354939_o	GQ354939_o	0	0	0	0	0	0	0	0	0	0	0	0	1	0	3	0	0	0	0	0	0	0
Bacteria;Chloroflexi;GQ396871_c;GQ396871_o	GQ396871_o	6	20	15	19	10	1	5	10	8	12	24	14	17	32	31	17	9	6	4	5	11	7
Bacteria;Chlorobi;Ignavibacteriae;GQ472436_o	GQ472436_o	2	0	0	0	0	0	1	0	0	0	0	2	1	0	1	1	0	4	4	3	4	1
Bacteria;GQ479988_p;GQ479988_c;GQ479988_o	GQ479988_o	0	0	0	0	0	0	0	2	0	0	0	0	0	0	0	0	0	0	0	0	0	0
Bacteria;Proteobacteria;Deltaproteobacteria;GU112205_o	GU112205_o	0	0	0	0	0	0	1	1	0	0	0	0	0	0	1	0	0	0	0	0	0	0
Bacteria;Omnitrophica_OP3;FP245540_c;GU472720_o	GU472720_o	2	0	0	0	0	0	1	1	0	0	0	0	1	2	3	5	2	0	1	2	0	0
Bacteria;Actinobacteria;Rubrobacteria;Gaiellales	Gaiellales	2	7	2	2	0	0	2	1	2	3	3	5	3	1	3	6	2	1	3	1	1	3
Bacteria;Proteobacteria;Betaproteobacteria;Gallionellales	Gallionellales	8	2	0	13	2	2	4	16	7	0	25	1	4	9	8	1	0	1	0	1	2	2
Bacteria;Proteobacteria;Gammaproteobacteria;Gammaproteobacteria_uc	Gammaproteobacteria_uc	0	0	0	0	0	0	0	0	0	0	0	0	0	0	0	0	0	0	0	0	1	0
Bacteria;Gemmatimonadetes;Gemmatimonadetes_c;Gemmatimonadales	Gemmatimonadales	4	36	9	5	0	3	5	1	3	3	1	13	6	0	6	2	6	3	9	1	9	3
Bacteria;HE604052_p;HE604052_c;HE604052_o	HE604052_o	0	0	0	0	0	0	0	0	0	0	0	0	0	1	0	0	0	0	0	0	0	0
Bacteria;HM066440_p;HM066440_c;HM066440_o	HM066440_o	0	0	0	0	0	0	0	0	0	0	0	0	0	0	0	0	0	0	0	1	0	0
Bacteria;HM186384_p;HM186384_c;HM186384_o	HM186384_o	0	0	0	0	0	0	0	0	0	0	0	0	0	0	0	0	0	1	0	0	0	0
Bacteria;Acidobacteria;PAC002261_c;HM243779_o	HM243779_o	0	0	0	0	0	0	0	0	0	0	0	0	0	0	0	0	1	1	0	2	1	1
Bacteria;Omnitrophica_OP3;HM243796_c;HM243796_o	HM243796_o	7	0	1	5	0	0	3	0	0	1	2	1	6	0	11	5	2	8	13	8	2	3
Bacteria;Chloroflexi;HM748667_c;HM748667_o	HM748667_o	0	0	0	0	0	0	0	0	0	0	0	0	0	0	0	0	0	0	0	2	0	0
Bacteria;Firmicutes;Bacilli;HM996811_o	HM996811_o	0	0	0	0	0	0	0	0	3	0	0	0	0	0	0	0	0	0	0	0	0	0
Bacteria;Chlorobi;HQ014634_c;HQ014634_o	HQ014634_o	0	0	0	1	0	0	0	0	1	0	0	0	0	1	2	0	0	2	0	0	0	0
Bacteria;Proteobacteria;Deltaproteobacteria;HQ114032_o	HQ114032_o	0	0	0	0	0	0	1	0	0	0	0	0	0	0	0	0	0	0	0	0	0	0
Bacteria;Proteobacteria;Betaproteobacteria;HQ324854_o	HQ324854_o	0	0	0	0	0	0	1	0	0	0	0	0	0	0	0	0	0	0	0	0	0	0
Bacteria;Aminicenantes_OP8;AQSP_c;HQ588586_o	HQ588586_o	0	0	0	0	0	0	0	0	0	0	0	0	1	0	0	0	0	0	0	0	0	1
Bacteria;Acidobacteria;Holophagae;Holophagales	Holophagales	8	1	0	2	0	0	4	3	0	3	0	1	0	0	5	0	0	1	0	0	0	0
Bacteria;Hydrogenedentes_NKB19;Hydrogenedens_c;Hydrogenedens_o	Hydrogenedens_o	0	0	2	6	0	0	1	2	0	0	3	0	1	0	0	6	3	5	0	0	2	7
Bacteria;Firmicutes;Negativicutes;Hydrogenispora_o	Hydrogenispora_o	0	0	0	0	0	0	0	0	0	0	0	0	0	0	1	0	0	0	0	0	0	0
Bacteria;Proteobacteria;Hydrogenophilalia;Hydrogenophilales	Hydrogenophilales	1	0	0	0	0	24	0	0	0	0	0	0	1	0	0	2	0	26	0	8	1	15
Bacteria;Chlorobi;Ignavibacteriae;Ignavibacteriales	Ignavibacteriales	0	0	0	4	0	0	0	4	0	0	4	2	0	2	0	0	1	2	0	2	0	0
Bacteria;Firmicutes;Bacilli;JF417904_o	JF417904_o	0	0	0	0	0	0	1	0	0	0	0	0	0	0	0	0	0	0	0	0	0	0
Bacteria;JQ072981_p;JQ072981_c;JF428946_o	JF428946_o	0	0	0	0	26	0	0	0	0	0	0	0	0	0	0	0	1	10	6	11	1	7
Bacteria;Proteobacteria;Betaproteobacteria;JF703372_o	JF703372_o	0	0	0	0	0	0	0	0	0	0	0	0	0	0	0	0	0	1	0	0	0	0
Bacteria;Bacteroidetes;Sphingobacteriia;JF769590_o	JF769590_o	0	0	0	0	0	0	0	0	0	0	0	0	0	0	0	1	0	0	0	0	0	0
Bacteria;JMYB36;JMYB36_c;JMYB36_o	JMYB36_o	1	0	2	0	0	0	0	0	0	0	0	0	1	0	1	0	0	2	3	0	0	0
Bacteria;JN107068_p;JN107068_c;JN107068_c_uc	JN107068_c_uc	0	0	0	0	0	0	0	0	0	1	0	0	0	0	0	0	0	0	0	0	0	0
Bacteria;SR1;JN223430_c;JN223430_o	JN223430_o	0	0	0	0	0	0	0	0	0	0	0	0	0	0	0	0	0	1	0	0	0	0
Bacteria;Fibrobacteres;JN697815_c;JN697815_o	JN697815_o	0	0	0	0	0	0	0	0	0	0	0	0	0	0	0	0	0	0	0	2	0	0
Bacteria;JQ072929_p;JQ072929_c;JQ072929_o	JQ072929_o	0	0	0	0	0	0	0	0	0	0	0	0	0	0	1	0	0	0	0	0	0	0
Bacteria;JQ072981_p;JQ072981_c;JQ072981_o	JQ072981_o	0	0	0	0	0	0	0	0	0	0	0	0	0	0	0	0	2	0	2	0	0	0
Bacteria;Planctomycetes;JQ278812_c;JQ278812_o	JQ278812_o	0	0	0	0	0	0	0	2	0	0	0	0	0	0	0	0	2	1	0	1	0	0
Bacteria;Bacteroidetes;SM1A07_c;JQ739004_o	JQ739004_o	0	0	0	0	0	0	2	0	2	1	0	1	0	1	0	0	0	1	1	1	0	0
Bacteria;JQ816888_p;JQ816888_c;JQ816888_o	JQ816888_o	0	0	0	0	0	0	0	0	0	0	0	0	0	0	0	1	1	0	0	0	0	0
Bacteria;Actinobacteria;Actinobacteria_c;Kineosporiales	Kineosporiales	0	0	0	0	0	0	0	0	0	0	0	0	0	0	1	0	0	0	0	1	0	0
Bacteria;Verrucomicrobia;Kiritimatiellae;Kiritimatiellales	Kiritimatiellales	0	2	0	1	0	0	1	0	0	0	0	0	1	1	0	0	1	0	4	3	1	0
Bacteria;Peregrinibacteria;Peribacteria;LBOR_o	LBOR_o	0	4	0	1	0	0	0	0	0	0	0	0	1	0	0	0	0	0	0	0	0	0
Bacteria;Parcubacteria_OD1;Paceibacter_c;LBQD_o	LBQD_o	30	15	0	8	0	0	6	6	2	0	13	1	16	8	7	6	2	42	43	58	10	24
Bacteria;Berkelbacteria;LBVO_c;LBVO_o	LBVO_o	0	0	0	0	0	0	0	0	0	0	0	0	0	0	0	0	0	0	0	0	0	1
Bacteria;WS6;LBWK_c;LBWK_c_uc	LBWK_c_uc	0	0	0	0	0	0	0	0	0	0	0	0	0	0	1	0	0	0	0	0	0	0
Bacteria;WS6;LBWK_c;LBWK_o	LBWK_o	0	0	0	0	0	0	0	0	0	0	1	0	0	0	0	0	0	0	0	0	0	0
Bacteria;Parcubacteria_OD1;Paceibacter_c;LCFJ_o	LCFJ_o	2	0	0	0	0	0	0	0	0	0	0	0	1	0	0	0	0	0	1	0	0	0
Bacteria;Microgenomates_OP11;Microgenomatus_c;LCFQ_o	LCFQ_o	2	0	0	0	0	0	0	0	0	0	0	0	0	0	0	1	0	0	0	0	0	0
Bacteria;Parcubacteria_OD1;LCGL_c;LCGL_c_uc	LCGL_c_uc	1	0	0	0	0	0	0	0	0	0	0	0	0	0	0	0	0	0	0	1	0	1
Bacteria;Parcubacteria_OD1;LCGL_c;LCGL_o	LCGL_o	44	15	2	30	3	0	19	53	5	4	37	2	11	12	10	13	5	19	17	30	7	6
Bacteria;WWE3;CP006914_c;LCNT_o	LCNT_o	0	0	0	0	0	0	0	0	0	0	0	0	0	0	0	0	0	0	0	1	0	0
Bacteria;Proteobacteria;Betaproteobacteria;LRRD_o	LRRD_o	1	0	0	0	0	0	0	0	0	0	0	0	0	0	0	0	0	0	0	0	0	0
Bacteria;Firmicutes;Bacilli;Lactobacillales	Lactobacillales	0	1	0	4	566	196	1	5	0	0	0	1	0	0	1	1	0	0	5	0	0	0
Bacteria;Proteobacteria;Gammaproteobacteria;Legionellales	Legionellales	21	128	25	64	37	83	31	37	45	25	49	49	61	61	61	104	57	73	57	76	52	138
Bacteria;Spirochaetes;Spirochaetia;Leptospirales	Leptospirales	1	3	1	6	0	6	7	12	4	3	9	6	5	6	3	4	5	6	7	5	8	10
Bacteria;Bacteroidetes;Bacteroidia;Marinilabiliales	Marinilabiliales	58	0	3	0	0	0	16	1	2	0	1	0	0	2	4	0	0	0	1	0	0	0
Bacteria;Verrucomicrobia;Verrucomicrobiae;Methylacidiphilales	Methylacidiphilales	7	74	322	134	30	11	44	101	170	209	130	168	258	220	186	576	729	1541	1422	792	580	1198
Bacteria;Proteobacteria;Gammaproteobacteria;Methylococcales	Methylococcales	513	32	20	115	49	14	170	133	45	93	147	40	459	218	259	18	17	85	91	63	16	45
Bacteria;Nitrospirae;Nitrospira_c;Methylomirabilis_o	Methylomirabilis_o	0	0	0	0	0	0	0	0	0	0	0	0	0	0	0	0	0	1	0	0	0	0
Bacteria;Proteobacteria;Betaproteobacteria;Methylophilales	Methylophilales	938	207	277	268	68	104	454	269	240	314	241	171	430	403	442	204	182	123	161	208	224	184
Bacteria;Actinobacteria;Actinobacteria_c;Micrococcales	Micrococcales	217	35	6	8	418	5697	56	3	4	43	1	2	10	5	4	4	10	42	66	21	6	36
Bacteria;Microgenomates_OP11;Microgenomatus_c;Microgenomatus_c_uc	Microgenomatus_c_uc	0	0	0	0	0	0	0	0	0	0	0	0	0	0	1	0	0	0	0	0	0	1
Bacteria;Microgenomates_OP11;Microgenomatus_c;Microgenomatus_o	Microgenomatus_o	0	0	0	0	0	0	0	0	0	0	0	0	0	0	0	1	0	0	0	0	0	0
Bacteria;Actinobacteria;Actinobacteria_c;Micromonosporales	Micromonosporales	0	0	0	0	0	0	2	0	0	0	0	0	0	0	0	0	1	0	0	0	0	0
Bacteria;Proteobacteria;Alphaproteobacteria;Micropepsales	Micropepsales	1	27	11	11	1	0	0	0	8	7	9	13	10	2	11	11	21	23	16	16	13	16
Bacteria;Tenericutes;Mollicutes;Mycoplasmatales	Mycoplasmatales	0	0	0	0	0	0	0	0	0	0	0	0	0	0	0	0	1	0	0	0	0	0
Bacteria;Proteobacteria;Deltaproteobacteria;Myxococcales	Myxococcales	90	49	103	111	5	0	14	28	41	44	56	43	46	42	53	78	61	61	51	67	78	37
Bacteria;Bacteroidetes;Sphingobacteriia;NVQB_o	NVQB_o	112	213	229	181	83	2	201	74	117	107	136	188	248	218	149	202	128	61	87	138	192	99
Bacteria;Proteobacteria;Betaproteobacteria;Neisseriales	Neisseriales	29	25	45	30	111	6	4	23	14	20	15	30	33	35	21	46	16	15	21	17	36	32
Bacteria;Proteobacteria;Gammaproteobacteria;Nevskiales	Nevskiales	1	0	0	0	0	0	0	0	0	0	0	0	0	0	0	0	0	0	0	0	0	0
Bacteria;Proteobacteria;Betaproteobacteria;Nitrosomonadales	Nitrosomonadales	0	0	3	8	0	0	1	5	3	1	12	4	7	25	14	22	6	2	0	4	18	1
Bacteria;Proteobacteria;Deltaproteobacteria;Nitrospinales	Nitrospinales	0	0	0	1	0	0	0	0	0	0	0	0	1	1	0	0	0	1	2	0	0	0
Bacteria;Nitrospirae;Nitrospira_c;Nitrospirales	Nitrospirales	0	0	7	5	0	0	0	1	1	1	6	4	3	25	33	32	2	1	0	2	12	1
Bacteria;Cyanobacteria;Hormogoneae;Nostocales	Nostocales	9	95	228	250	150	13	142	136	216	259	206	237	240	281	116	327	654	1195	969	553	479	546
Bacteria;Planctomycetes;OM190_c;OM190_c_uc	OM190_c_uc	0	0	0	0	0	0	0	0	0	0	0	0	0	0	0	0	0	0	0	1	0	0
Bacteria;Planctomycetes;OM190_c;OM190_o	OM190_o	0	18	37	22	4	0	1	7	8	12	6	17	15	29	12	40	33	9	20	25	36	10
Bacteria;Proteobacteria;Deltaproteobacteria;OM27	OM27	19	5	39	25	3	0	3	7	8	7	15	11	19	24	37	54	18	7	11	10	35	6
Bacteria;Chlorobi;OPB56_c;OPB56_o	OPB56_o	0	134	439	315	27	2	127	136	328	391	248	364	383	318	316	195	200	40	63	299	309	127
Bacteria;Proteobacteria;Gammaproteobacteria;Oceanospirillales	Oceanospirillales	1	16	4	4	0	26	0	0	1	4	2	5	12	3	11	3	3	17	5	8	4	6
Bacteria;Proteobacteria;Oligoflexia;Oligoflexales	Oligoflexales	10	71	31	4	0	0	1	7	7	9	9	5	11	16	7	11	5	7	20	22	14	6
Bacteria;Lentisphaerae;Oligosphaeria;Oligosphaerales	Oligosphaerales	0	0	0	0	0	0	0	0	0	0	0	0	0	1	0	0	0	0	2	2	0	0
Bacteria;Verrucomicrobia;Opitutae;Opitutae_uc	Opitutae_uc	0	0	0	0	0	0	0	0	0	0	0	0	0	0	1	0	0	0	0	0	0	0
Bacteria;Verrucomicrobia;Opitutae;Opitutales	Opitutales	36	88	108	42	5	3	15	26	43	47	50	50	107	92	72	132	76	33	40	61	104	48
Bacteria;Cyanobacteria;Chroobacteria;Oscillatoriales	Oscillatoriales	50	136	1273	4995	10598	3606	5132	7928	6856	3719	7404	5303	2249	3966	2498	2074	2087	1004	1179	1032	1664	1499
Bacteria;Bacteroidetes;Sphingobacteriia;PAC000007_o	PAC000007_o	0	0	0	0	0	0	0	0	0	0	0	0	0	0	0	1	0	0	0	0	0	0
Bacteria;Planctomycetes;PAC000043_c;PAC000043_o	PAC000043_o	0	0	0	2	0	0	5	0	2	0	1	9	0	3	0	2	0	0	1	0	0	0
Bacteria;Cyanobacteria;PAC000053_c;PAC000053_o	PAC000053_o	0	0	0	1	0	0	1	0	1	0	1	1	17	2	0	0	0	0	0	1	0	0
Bacteria;WS5;WS5_c;PAC000108_o	PAC000108_o	2	0	0	0	0	0	0	0	0	0	0	0	0	0	0	0	0	0	0	0	0	0
Bacteria;Acidobacteria;Solibacteres;PAC000121_o	PAC000121_o	0	0	0	0	0	0	0	0	0	0	0	0	0	1	0	0	1	0	0	0	0	0
Bacteria;Armatimonadetes;PAC000296_c;PAC000296_o	PAC000296_o	0	0	0	0	0	0	4	2	0	0	0	0	0	0	0	0	0	0	0	0	0	0
Bacteria;WS6;PAC000380_c;PAC000380_o	PAC000380_o	1	0	0	2	0	0	0	0	0	0	2	0	0	0	0	1	0	0	0	1	0	0
Bacteria;Cyanobacteria;PAC002560_c;PAC000393_o	PAC000393_o	0	0	0	0	0	0	2	0	0	0	0	0	0	0	1	0	0	3	2	2	1	1
Bacteria;Armatimonadetes;PAC000535_c;PAC000535_o	PAC000535_o	0	0	0	1	0	0	0	0	0	0	0	0	0	0	0	0	0	0	0	0	0	0
Bacteria;Elusimicrobia;Elusimicrobia_c;PAC000548_o	PAC000548_o	7	0	0	0	0	0	0	0	0	0	0	0	2	0	0	0	1	0	2	0	1	0
Bacteria;Kazan;CP011216_c;PAC000573_o	PAC000573_o	11	0	0	1	0	0	0	0	0	0	0	0	0	1	0	0	0	1	2	0	1	0
Bacteria;Cyanobacteria;PAC001562_c;PAC001562_o	PAC001562_o	0	0	0	0	0	0	0	1	0	0	0	0	0	1	0	0	0	0	1	1	2	0
Bacteria;Acidobacteria;PAC001852_c;PAC001852_o	PAC001852_o	0	0	0	0	0	0	0	0	0	0	0	0	0	0	0	0	0	0	1	0	0	0
Bacteria;Proteobacteria;Betaproteobacteria;PAC001907_o	PAC001907_o	0	0	0	0	0	0	0	0	0	1	0	1	1	0	1	0	4	1	1	3	0	0
Bacteria;Proteobacteria;Betaproteobacteria;PAC001921_o	PAC001921_o	3	0	2	10	4	18	35	25	13	12	10	35	21	4	2	1	9	12	11	6	6	12
Bacteria;Proteobacteria;Deltaproteobacteria;PAC001922_o	PAC001922_o	0	4	1	0	0	0	0	0	0	0	0	0	2	2	0	1	1	1	0	2	0	0
Bacteria;Saccharibacteria_TM7;PAC002431_c;PAC002431_o	PAC002431_o	0	0	0	0	0	0	0	0	0	0	0	0	0	0	0	0	0	0	0	1	0	0
Bacteria;Proteobacteria;Betaproteobacteria;PAC002541_o	PAC002541_o	91	37	24	46	1	2	7	15	12	10	24	12	31	52	50	21	11	9	14	30	21	16
Bacteria;Proteobacteria;Deltaproteobacteria;PAC002565_o	PAC002565_o	2	1	0	2	0	1	0	0	1	1	0	0	0	1	0	7	15	16	30	15	4	12
Bacteria;Planctomycetes;PAC002607_c;PAC002607_c_uc	PAC002607_c_uc	0	0	0	0	0	0	0	0	0	0	0	0	0	0	0	1	0	0	0	0	0	0
Bacteria;Planctomycetes;PAC002607_c;PAC002607_o	PAC002607_o	0	0	0	0	0	0	0	0	0	0	0	0	1	0	0	0	0	0	0	0	0	0
Bacteria;Chloroflexi;PDJQ_c;PDJQ_o	PDJQ_o	0	1	0	0	0	0	0	0	0	0	0	0	0	0	0	0	0	0	0	0	0	0
Bacteria;Parcubacteria_OD1;Paceibacter_c;Paceibacter_c_uc	Paceibacter_c_uc	4	2	0	1	0	0	0	2	0	0	0	0	0	1	1	1	0	0	3	1	0	1
Bacteria;Parcubacteria_OD1;Paceibacter_c;Paceibacter_o	Paceibacter_o	41	1	0	0	0	0	2	1	0	1	0	0	2	3	0	0	4	1	11	10	2	2
Bacteria;Proteobacteria;Gammaproteobacteria;Pasteurellales	Pasteurellales	0	0	0	1	263	4	0	0	0	0	0	0	0	0	0	0	0	0	0	0	0	0
Bacteria;Verrucomicrobia;Verrucomicrobiae;Pedosphaera_o	Pedosphaera_o	343	595	289	210	68	32	67	142	159	153	208	206	345	275	339	273	292	189	214	297	313	167
Bacteria;Proteobacteria;Alphaproteobacteria;Pelagibacterales	Pelagibacterales	1	18	773	188	45	15	77	124	210	339	159	384	641	544	469	1318	1615	1981	1840	1435	1127	1069
Bacteria;Peregrinibacteria;Peribacteria;Peribacterales	Peribacterales	0	0	0	0	0	0	0	0	0	0	0	0	0	0	0	0	0	1	0	2	0	0
Bacteria;Planctomycetes;Phycisphaerae;Phycisphaerales	Phycisphaerales	6	236	305	85	27	2	13	58	127	126	72	115	153	204	136	475	456	414	557	314	483	228
Bacteria;Planctomycetes;Planctomycetia;Planctomycetales	Planctomycetales	42	878	270	367	51	38	160	185	248	314	328	233	429	362	253	369	316	421	356	418	339	450
Bacteria;Planctomycetes;Planctomycetia;Planctomycetia_uc	Planctomycetia_uc	0	0	0	0	0	0	0	0	0	0	0	0	0	0	0	0	0	0	0	1	1	0
Bacteria;Actinobacteria;Actinobacteria_c;Planktophila_o	Planktophila_o	1702	4182	3051	1637	537	177	1542	1468	1951	2472	1337	1620	2095	2165	2714	1835	2133	1453	1592	2159	2428	1695
Bacteria;Proteobacteria;Gammaproteobacteria;Plasticicumulans_o	Plasticicumulans_o	0	0	0	0	0	0	0	0	0	0	0	0	0	0	0	0	0	1	0	0	0	0
Bacteria;Cyanobacteria;Chroobacteria;Pleurocapsales	Pleurocapsales	0	0	0	3	0	0	0	0	0	1	0	1	1	1	0	0	0	0	6	0	0	0
Bacteria;Actinobacteria;Actinobacteria_c;Propionibacteriales	Propionibacteriales	0	0	0	1	32	188	0	1	0	2	0	0	0	4	1	2	0	1	2	0	1	2
Bacteria;Proteobacteria;Gammaproteobacteria;Pseudomonadales	Pseudomonadales	4	3	0	11	26	645	9	24	3	5	0	2	2	2	2	3	5	116	161	920	6	18
Bacteria;Actinobacteria;Actinobacteria_c;Pseudonocardiales	Pseudonocardiales	0	0	0	0	0	0	0	0	0	1	0	1	0	0	0	1	0	0	0	0	0	0
Bacteria;Verrucomicrobia;Opitutae;Puniceicoccales	Puniceicoccales	343	64	42	9	4	0	25	15	35	37	21	18	32	29	25	120	42	3	27	65	142	20
Bacteria;Proteobacteria;Alphaproteobacteria;Rhizobiales	Rhizobiales	528	196	167	358	79	287	244	160	135	210	168	115	204	170	247	174	88	106	125	91	119	158
Bacteria;Proteobacteria;Alphaproteobacteria;Rhodobacterales	Rhodobacterales	19	34	33	25	0	0	25	17	5	20	15	12	10	13	16	16	23	24	22	14	19	18
Bacteria;Proteobacteria;Betaproteobacteria;Rhodocyclales	Rhodocyclales	299	8	21	113	20	115	379	201	46	86	70	14	11	29	44	10	12	6	27	22	9	9
Bacteria;Proteobacteria;Alphaproteobacteria;Rhodospirillales	Rhodospirillales	169	133	133	115	237	1012	129	106	126	110	130	180	168	151	176	196	149	175	198	140	149	119
Bacteria;Proteobacteria;Alphaproteobacteria;Rickettsiales	Rickettsiales	119	362	275	348	43	79	128	88	152	156	121	433	282	276	638	306	275	265	349	169	290	518
Bacteria;Actinobacteria;Rubrobacteria;Rubrobacterales	Rubrobacterales	2	2	0	0	99	171	0	0	0	0	1	0	0	0	1	1	0	0	2	0	3	2
Bacteria;Proteobacteria;Gammaproteobacteria;Ruthia_o	Ruthia_o	0	0	0	0	0	0	0	0	0	0	0	0	0	0	0	0	0	0	0	0	1	0
Bacteria;Proteobacteria;Deltaproteobacteria;SAR324	SAR324	0	0	0	0	0	0	0	0	0	0	0	0	0	0	0	0	0	2	2	0	0	0
Bacteria;Saccharibacteria_TM7;Saccharimonas_c;Saccharimonas_o	Saccharimonas_o	6	102	4	42	0	0	58	22	13	24	17	8	12	16	13	4	2	8	6	17	4	14
Bacteria;Bacteroidetes;Sphingobacteriia;Saprospirales	Saprospirales	0	159	209	208	57	9	141	57	156	193	143	187	166	112	91	226	203	272	222	137	164	310
Bacteria;Firmicutes;Negativicutes;Selenomonadales	Selenomonadales	1	0	0	1	0	0	3	0	0	0	0	0	0	0	0	0	0	0	0	1	0	3
Bacteria;Proteobacteria;Oligoflexia;Silvanigrellales	Silvanigrellales	5	52	138	12	0	58	10	15	52	26	28	34	173	12	17	34	27	28	19	42	28	19
Bacteria;Proteobacteria;Alphaproteobacteria;Sneathiellales	Sneathiellales	0	4	5	0	0	0	0	3	3	2	3	0	6	1	9	4	4	7	6	12	4	9
Bacteria;Acidobacteria;Solibacteres;Solibacterales	Solibacterales	2	69	22	21	54	1	7	5	18	14	21	21	35	16	34	13	3	12	2	10	18	4
Bacteria;Actinobacteria;Thermoleophilia;Solirubrobacterales	Solirubrobacterales	1	17	28	32	7	14	24	25	27	30	28	25	31	18	23	31	18	25	27	14	12	40
Bacteria;Bacteroidetes;Sphingobacteriia;Sphingobacteriales	Sphingobacteriales	1706	796	1074	490	75	15	510	316	385	548	414	402	531	679	635	573	479	427	429	367	865	394
Bacteria;Bacteroidetes;Sphingobacteriia;Sphingobacteriia_uc	Sphingobacteriia_uc	0	0	0	0	0	0	0	0	0	0	0	0	1	0	0	0	0	1	0	0	1	0
Bacteria;Proteobacteria;Alphaproteobacteria;Sphingomonadales	Sphingomonadales	49	9	108	42	83	36	42	34	57	68	37	35	28	65	50	48	30	15	12	29	44	39
Bacteria;Spirochaetes;Spirochaetia;Spirochaetales	Spirochaetales	0	0	0	0	0	0	2	4	0	0	0	0	3	0	1	2	1	1	2	4	5	0
Bacteria;Proteobacteria;Gammaproteobacteria;Steroidobacter_o	Steroidobacter_o	264	125	187	105	2	25	44	58	88	158	82	115	150	119	147	127	115	81	127	121	169	114
Bacteria;Proteobacteria;Betaproteobacteria;Sterolibacterium_o	Sterolibacterium_o	8	1	1	68	20	0	31	92	15	5	116	2	7	37	19	3	3	5	2	5	10	7
Bacteria;Cyanobacteria;Hormogoneae;Stigonematales	Stigonematales	0	0	0	0	0	3	0	0	0	0	0	0	0	0	0	0	0	0	0	0	1	0
Bacteria;Actinobacteria;Actinobacteria_c;Streptomycetales	Streptomycetales	34	0	0	1	0	0	0	0	0	0	0	0	0	0	0	0	0	0	0	1	0	1
Bacteria;Proteobacteria;Betaproteobacteria;Sulfuricellales	Sulfuricellales	0	0	0	0	0	0	0	0	0	0	0	0	0	1	1	1	0	0	0	0	2	0
Bacteria;Synergistetes;Synergistia;Synergistales	Synergistales	0	0	0	0	0	0	1	0	0	0	0	0	0	0	0	0	0	0	0	0	0	0
Bacteria;Proteobacteria;Deltaproteobacteria;Syntrophaceae_o	Syntrophaceae_o	0	0	0	0	0	0	2	0	0	0	0	0	1	2	0	5	1	0	0	1	0	0
Bacteria;Proteobacteria;Deltaproteobacteria;Syntrophobacterales	Syntrophobacterales	0	0	0	0	0	0	0	0	0	0	0	0	1	1	0	0	2	2	0	1	1	0
Bacteria;TDNP;TDNP_c;TDNP_o	TDNP_o	0	0	0	0	0	0	0	0	0	0	0	0	0	0	0	0	0	0	0	0	1	0
Bacteria;TM6;TM6_c;TM6_c_uc	TM6_c_uc	0	0	0	1	0	0	0	0	0	0	0	1	0	0	0	0	1	0	0	3	2	0
Bacteria;Nitrospirae;Nitrospira_c;Thermodesulfovibrio_o	Thermodesulfovibrio_o	0	0	0	0	0	0	0	0	0	0	0	0	2	0	2	0	0	0	1	2	0	3
Bacteria;Actinobacteria;Thermoleophilia;Thermoleophilales	Thermoleophilales	0	0	24	48	0	111	8	23	21	28	25	21	32	20	43	45	45	40	25	37	23	36
Bacteria;Proteobacteria;Betaproteobacteria;Thiobacillus_o	Thiobacillus_o	3	0	0	0	0	0	4	11	1	1	0	0	0	1	0	1	1	0	0	0	3	0
Bacteria;Proteobacteria;Gammaproteobacteria;Thiomicrospira_o	Thiomicrospira_o	1	0	0	0	0	0	0	0	0	0	0	0	0	0	0	0	0	0	0	0	0	0
Bacteria;Proteobacteria;Gammaproteobacteria;Thiotrichales	Thiotrichales	5	1	1	1	0	0	1	0	0	0	0	6	2	1	3	3	5	7	4	1	5	2
Bacteria;Firmicutes;Tissierellia;Tissierellales	Tissierellales	0	0	0	0	0	0	0	1	0	0	0	0	0	1	0	0	0	1	2	0	2	0
Bacteria;Planctomycetes;U81766_c;U81766_o	U81766_o	0	0	0	0	0	0	0	0	0	0	0	0	0	0	0	0	0	0	0	0	0	2
Bacteria;UT06;UT06_c;UT06_o	UT06_o	0	0	0	0	0	0	0	0	0	0	0	0	0	0	0	0	0	0	0	0	0	1
Bacteria;Cyanobacteria;Vampirovibrio_c;Vampirovibrio_o	Vampirovibrio_o	0	0	0	0	0	0	0	0	0	0	0	0	0	0	0	1	2	5	0	1	2	1
Bacteria;Firmicutes;Negativicutes;Veillonellales	Veillonellales	0	0	0	1	2	0	1	0	0	0	0	0	0	0	1	0	0	0	0	0	0	0
Bacteria;Verrucomicrobia;Verrucomicrobiae;Verrucomicrobiae_uc	Verrucomicrobiae_uc	0	0	0	0	0	0	0	0	0	0	0	0	0	0	1	0	0	0	0	0	0	0
Bacteria;Verrucomicrobia;Verrucomicrobiae;Verrucomicrobiales	Verrucomicrobiales	38	13	12	41	16	0	70	24	19	42	38	19	20	18	6	19	11	58	27	25	19	35
Bacteria;Acidobacteria;Vicinamibacter_c;Vicinamibacter_o	Vicinamibacter_o	3	6	6	10	0	3	4	9	3	1	6	2	3	10	5	2	4	1	9	3	6	8
Bacteria;Lentisphaerae;Lentisphaeria;Victivallales	Victivallales	1	0	0	0	0	0	1	0	0	1	0	0	0	0	4	2	0	0	1	1	0	1
Bacteria;Proteobacteria;Gammaproteobacteria;Xanthomonadales	Xanthomonadales	0	0	0	11	16	129	9	7	5	17	3	11	3	0	0	2	0	0	6	1	1	0
Unclassified in higher taxonomic rank	Unclassified in higher taxonomic rank	0	6	0	0	0	0	0	0	0	0	0	1	1	0	0	4	0	2	3	0	0	3

## Sheet: family
Table 3 supplementary. Count of the individual surface layer bacterial microbiota of Billings reservoir on a family level
Taxonomy	Taxon Name	B4_1S	B5_1S	B7_1S	B8_1S	B9_1S	B10_1S	B11_1S	B12_1S	B13_1S	B14_1S	B15_1S	B16_1S	B18_1S	B19_1S	B20_1S	B21_1S	B22_1S	B23_1S	B24_1S	B25_1S	B29_1S	B30_1S
Bacteria;Actinobacteria;Actinobacteria_c;Frankiales;AB021325_f	AB021325_f	57	185	104	175	45	46	179	111	99	235	118	108	131	111	171	122	95	85	138	72	94	170
Bacteria;Caldithrix_p;Caldithrix_c;AB177173_o;AB177173_o_uc	AB177173_o_uc	0	0	0	0	0	0	0	0	0	0	0	0	0	0	0	0	0	0	1	0	0	0
Bacteria;Parcubacteria_OD1;Paceibacter_c;CP011209_o;AB179664_f	AB179664_f	1	0	0	0	0	0	0	0	0	0	0	0	0	0	0	0	0	0	0	0	0	0
Bacteria;Parcubacteria_OD1;LCGL_c;LCGL_o;AB193900_f	AB193900_f	2	0	0	0	0	0	0	0	0	0	0	0	0	0	0	0	0	1	0	1	0	0
Bacteria;TM6;TM6_c;FJ716845_o;AB199581_f	AB199581_f	2	0	0	0	0	0	0	0	0	0	0	0	0	0	0	0	0	0	2	0	0	0
Bacteria;Actinobacteria;Rubrobacteria;AB240334_o;AB240334_f	AB240334_f	0	7	4	3	0	0	3	2	1	2	3	3	4	7	1	3	3	8	5	3	5	6
Bacteria;Proteobacteria;Deltaproteobacteria;Desulfobacterales;AB240382_f	AB240382_f	0	0	0	0	0	0	0	0	0	0	0	0	0	0	0	0	0	0	1	0	0	0
Bacteria;Cyanobacteria;Vampirovibrio_c;FR888536_o;AB240501_f	AB240501_f	0	0	0	0	0	0	0	1	0	0	0	0	0	0	0	0	0	0	0	0	0	0
Bacteria;WS5;WS5_c;AB286410_o;AB286410_f	AB286410_f	0	0	0	0	0	0	0	0	0	0	0	0	0	0	1	0	0	0	0	0	0	1
Bacteria;WS5;WS5_c;AB286410_o;AB286410_o_uc	AB286410_o_uc	0	0	2	0	0	0	0	0	0	0	0	0	0	0	0	0	0	0	0	0	0	0
Bacteria;Chloroflexi;EU181507_c;EU181507_o;AB300084_f	AB300084_f	0	0	0	0	0	0	0	1	0	0	0	0	0	0	0	0	0	0	0	0	0	0
Bacteria;JMYB36;JMYB36_c;JMYB36_o;AB364885_f	AB364885_f	0	0	0	0	0	0	0	0	0	0	0	0	1	0	0	0	0	0	0	0	0	0
Bacteria;WS6;PAC000380_c;AB478657_o;AB478657_f	AB478657_f	0	0	0	2	0	0	0	1	0	0	0	0	0	0	0	0	0	0	0	0	0	0
Bacteria;Proteobacteria;Alphaproteobacteria;Rickettsiales;AB491830_f	AB491830_f	0	0	0	0	0	0	0	1	0	0	0	0	0	0	0	0	0	0	0	0	0	0
Bacteria;Proteobacteria;Deltaproteobacteria;Bradymonadales;AB491846_f	AB491846_f	0	20	50	8	6	0	2	3	10	3	8	2	39	27	29	28	13	5	10	30	23	5
Bacteria;Proteobacteria;Oligoflexia;Bdellovibrionales;AB511016_f	AB511016_f	1	0	0	0	0	0	0	0	0	0	0	1	0	0	1	0	1	0	0	0	0	0
Bacteria;Proteobacteria;Deltaproteobacteria;AB530223_o;AB530223_f	AB530223_f	0	0	0	0	0	0	0	0	0	0	0	0	0	1	0	0	0	0	0	0	0	0
Bacteria;Acidobacteria;CP011806_c;CP011806_o;AB530232_f	AB530232_f	0	0	0	0	0	0	0	0	0	0	0	0	0	0	0	0	0	0	0	1	0	0
Bacteria;Latescibacteria_WS3;Latescibacter_c;AB530233_o;AB530233_f	AB530233_f	0	0	0	0	0	0	0	0	0	0	0	0	0	0	0	0	1	0	0	0	0	0
Bacteria;Proteobacteria;Alphaproteobacteria;Rhizobiales;AB599867_f	AB599867_f	0	4	1	11	0	0	19	4	2	5	9	1	1	0	3	0	1	1	0	0	1	1
Bacteria;Proteobacteria;Oligoflexia;Bdellovibrionales;AB630788_f	AB630788_f	0	10	14	9	0	0	0	4	6	5	13	16	3	4	7	21	6	0	0	2	9	0
Bacteria;Fibrobacteres;Chitinivibrionia;Chitinivibrionales;AB661533_f	AB661533_f	0	0	0	0	0	0	0	0	0	0	0	0	0	2	0	0	0	0	0	0	0	0
Bacteria;Planctomycetes;PAC000043_c;PAC000043_o;AB661576_f	AB661576_f	0	0	0	0	0	0	5	0	0	0	0	0	0	0	0	0	0	0	0	0	0	0
Bacteria;Parcubacteria_OD1;Paceibacter_c;AB672277_o;AB672277_f	AB672277_f	2	2	0	4	0	0	0	3	0	0	0	0	0	1	4	0	0	3	0	1	0	0
Bacteria;Parcubacteria_OD1;Paceibacter_c;AB672277_o;AB672277_o_uc	AB672277_o_uc	6	0	0	0	0	0	0	0	0	0	0	0	0	0	0	0	3	0	0	1	0	0
Bacteria;Bacteroidetes;Bacteroidia;Bacteroidales;AC160630_f	AC160630_f	1	0	0	0	4	0	38	1	0	0	0	1	0	0	1	0	0	0	0	0	0	0
Bacteria;TM6;TM6_c;AF268992_o;AF268992_f	AF268992_f	1	4	0	0	0	0	0	1	0	0	0	0	1	0	0	0	0	0	0	0	0	1
Bacteria;Proteobacteria;Deltaproteobacteria;Syntrophobacterales;AF402978_f	AF402978_f	0	0	0	0	0	0	0	0	0	0	0	0	0	0	0	0	0	0	0	1	0	0
Bacteria;Chloroflexi;Dehalococcoidia;Dehalococcoidales;AF407200_f	AF407200_f	0	1	0	0	0	0	0	0	0	0	0	0	0	0	0	0	0	0	0	0	0	0
Bacteria;Planctomycetes;OM190_c;OM190_o;AF407728_f	AF407728_f	0	15	15	7	4	0	1	2	4	8	1	9	7	11	2	14	13	4	14	13	16	2
Bacteria;Chloroflexi;Chloroflexia;Chloroflexales;AF418964_f	AF418964_f	0	0	0	0	0	0	22	2	6	6	2	4	1	3	0	3	1	1	0	0	0	0
Bacteria;AF419662_p;AF419662_c;AF419662_o;AF419662_o_uc	AF419662_o_uc	0	0	0	0	0	0	0	0	0	0	0	0	0	0	0	0	0	1	0	0	0	0
Bacteria;Chloroflexi;Caldilineae;Caldilineales;AF419699_f	AF419699_f	0	2	0	0	0	0	0	0	0	0	0	0	0	0	0	0	0	0	0	0	0	0
Bacteria;Proteobacteria;Alphaproteobacteria;Rickettsiales;AF445655_f	AF445655_f	0	0	0	0	0	0	0	0	0	0	0	0	0	0	0	1	0	2	0	0	0	0
Bacteria;Cyanobacteria;FJ810552_c;FJ810552_o;AF445731_f	AF445731_f	0	0	0	0	0	0	0	0	0	0	0	0	0	0	0	0	0	2	0	0	0	0
Bacteria;Peregrinibacteria;Peribacteria;LBOR_o;AJ224539_f	AJ224539_f	0	4	0	1	0	0	0	0	0	0	0	0	1	0	0	0	0	0	0	0	0	0
Bacteria;UT06;UT06_c;UT06_o;AJ290978_f	AJ290978_f	0	0	0	0	0	0	0	0	0	0	0	0	0	0	0	0	0	0	0	0	0	1
Bacteria;Proteobacteria;Deltaproteobacteria;AY214193_o;AJ306774_f	AJ306774_f	0	0	0	0	0	0	1	0	0	0	0	0	0	0	0	0	0	0	0	0	0	0
Bacteria;TM6;TM6_c;Babela_o;AJ387898_f	AJ387898_f	0	0	0	0	0	0	0	0	0	0	1	0	0	0	0	0	0	0	0	0	0	0
Bacteria;Bacteroidetes;Flavobacteria;Flavobacteriales;AM259925_f	AM259925_f	0	0	0	0	0	0	0	0	0	0	0	0	0	0	0	0	0	0	0	0	1	0
Bacteria;Caldiserica;Caldisericia;Caldisericales;AM490691_f	AM490691_f	0	0	0	0	0	0	0	1	0	1	0	0	0	0	0	0	0	0	0	0	0	0
Bacteria;Latescibacteria_WS3;Latescibacter_c;AM991194_o;AM991194_f	AM991194_f	0	53	0	2	0	0	1	0	0	0	4	0	0	4	1	2	1	0	0	3	3	0
Bacteria;Parcubacteria_OD1;Paceibacter_c;CP011215_o;AM991204_f	AM991204_f	4	0	0	0	0	0	0	0	0	0	0	0	0	0	0	1	0	0	0	0	0	0
Bacteria;Kazan;CP011216_c;PAC000573_o;AM991231_f	AM991231_f	10	0	0	1	0	0	0	0	0	0	0	0	0	1	0	0	0	1	2	0	1	0
Bacteria;Proteobacteria;Gammaproteobacteria;Legionellales;AM997495_f	AM997495_f	0	0	0	0	0	0	0	0	0	0	2	0	0	0	0	0	0	0	0	0	0	0
Bacteria;Microgenomates_OP11;Microgenomatus_c;AQSF_o;AQSF_f	AQSF_f	0	1	0	0	0	0	0	0	0	0	0	0	0	0	0	0	0	0	0	1	0	0
Bacteria;Aminicenantes_OP8;AQSP_c;AQSP_o;AQSP_f	AQSP_f	0	0	0	0	0	0	0	0	0	0	0	0	0	0	1	0	0	0	0	0	0	0
Bacteria;Omnitrophica_OP3;AQSZ_c;AQSZ_o;AQSZ_f	AQSZ_f	7	1	2	0	0	0	1	4	0	1	1	0	3	4	11	12	2	7	13	9	5	1
Bacteria;TM6;TM6_c;Babela_o;ARQD_f	ARQD_f	0	0	0	0	0	0	0	0	0	0	1	0	0	0	0	0	0	0	0	0	0	0
Bacteria;Peregrinibacteria;Peribacteria;ASND_o;ASND_f	ASND_f	1	0	0	0	0	0	0	0	0	0	1	0	0	0	0	0	0	1	0	0	0	0
Bacteria;Peregrinibacteria;Peribacteria;ASND_o;ASND_o_uc	ASND_o_uc	0	1	0	0	0	0	4	1	0	0	0	0	0	0	0	0	0	0	0	0	0	0
Bacteria;Acetothermia_OP1;Acetothermus_c;Acetothermus_o;ASOB_f	ASOB_f	0	0	0	0	0	0	0	0	0	0	0	0	0	0	0	0	0	0	1	0	0	0
Bacteria;Cyanobacteria;PAC001562_c;PAC001562_o;AY212703_f	AY212703_f	0	0	0	0	0	0	0	1	0	0	0	0	0	1	0	0	0	0	0	0	0	0
Bacteria;Proteobacteria;Deltaproteobacteria;AY214193_o;AY214193_f	AY214193_f	0	0	0	0	0	0	0	0	0	0	0	1	0	0	0	0	0	0	0	0	0	1
Bacteria;Proteobacteria;Alphaproteobacteria;Rickettsiales;AY328720_f	AY328720_f	1	0	0	0	0	0	0	0	0	0	0	1	0	0	0	0	0	2	1	0	0	1
Bacteria;Proteobacteria;Alphaproteobacteria;Rickettsiales;AY344373_f	AY344373_f	0	5	3	1	0	0	0	1	0	0	0	0	9	2	7	4	6	5	3	6	0	4
Bacteria;Actinobacteria;Rubrobacteria;Rubrobacterales;AY345497_f	AY345497_f	0	0	0	0	0	1	0	0	0	0	0	0	0	0	0	1	0	0	0	0	0	0
Bacteria;AY345499_p;AY345499_c;AY345499_o;AY345499_f	AY345499_f	0	0	0	0	0	0	0	0	0	0	0	0	1	0	0	0	0	2	0	0	0	0
Bacteria;Proteobacteria;Alphaproteobacteria;Rickettsiales;AY345543_f	AY345543_f	4	2	0	2	0	0	0	2	2	3	2	2	4	5	5	0	2	0	2	3	2	0
Bacteria;Omnitrophica_OP3;AY373410_c;AY373410_o;AY373410_f	AY373410_f	2	0	0	0	0	0	0	0	0	0	0	0	0	0	0	0	0	0	0	0	0	0
Bacteria;AY491574_p;AY491574_c;AY491574_o;AY491574_f	AY491574_f	0	0	0	0	0	0	0	0	0	0	0	0	0	0	0	0	1	0	0	0	0	0
Bacteria;Lentisphaerae;Oligosphaeria;Oligosphaerales;AY509522_f	AY509522_f	0	0	0	0	0	0	0	0	0	0	0	0	0	0	0	0	0	0	0	2	0	0
Bacteria;Planctomycetes;PAC001018_c;AM056027_o;AY532588_f	AY532588_f	0	0	0	0	0	0	0	0	0	0	0	1	0	0	0	0	0	0	0	0	0	0
Bacteria;Omnitrophica_OP3;AQSZ_c;GQ143761_o;AY532589_f	AY532589_f	2	0	0	0	0	0	0	2	0	0	0	0	0	0	0	0	1	0	0	0	0	0
Bacteria;Proteobacteria;Alphaproteobacteria;Rickettsiales;AY571491_f	AY571491_f	0	0	0	0	0	0	0	0	0	0	0	0	0	0	0	0	0	1	0	0	0	0
Bacteria;Proteobacteria;Alphaproteobacteria;Rhodospirillales;AY957891_f	AY957891_f	0	0	0	3	0	0	0	0	2	1	0	1	3	1	0	0	0	2	3	0	0	0
Bacteria;Proteobacteria;Alphaproteobacteria;Rhodospirillales;Acetobacteraceae	Acetobacteraceae	123	65	18	34	0	8	87	46	72	38	51	96	62	25	25	38	47	69	72	30	31	24
Bacteria;Bacteroidetes;Bacteroidia;Bacteroidales;Acetobacteroides_f	Acetobacteroides_f	0	0	1	0	0	0	0	0	0	0	0	0	0	0	0	0	0	1	0	0	0	0
Bacteria;Proteobacteria;Gammaproteobacteria;Chromatiales;Achromatium_f	Achromatium_f	0	0	0	0	0	0	0	0	0	0	0	0	0	0	1	0	0	0	0	0	0	0
Bacteria;Firmicutes;Clostridia;Clostridiales;Acidaminobacter_f	Acidaminobacter_f	1	0	0	0	0	0	0	0	0	0	2	0	0	0	0	0	0	0	0	0	0	0
Bacteria;Firmicutes;Negativicutes;Acidaminococcales;Acidaminococcaceae	Acidaminococcaceae	0	0	0	0	0	0	5	1	0	0	0	0	0	0	0	0	0	0	0	0	0	0
Bacteria;Proteobacteria;Gammaproteobacteria;Acidiferrobacterales;Acidiferrobacteraceae	Acidiferrobacteraceae	1	0	0	0	0	0	0	0	0	1	0	0	0	2	0	0	0	0	0	0	0	0
Bacteria;Actinobacteria;Acidimicrobiia;Acidimicrobiales;Acidimicrobiaceae	Acidimicrobiaceae	286	15	7	2	0	0	0	0	0	0	2	2	2	1	3	3	0	3	2	9	6	4
Bacteria;Actinobacteria;Acidimicrobiia;Acidimicrobiales;Acidimicrobiales_uc	Acidimicrobiales_uc	0	0	0	0	0	0	0	0	0	0	0	0	2	0	4	0	0	0	0	0	0	2
Bacteria;Acidobacteria;Acidobacteriia;Acidobacteriales;Acidobacteriaceae	Acidobacteriaceae	1	0	0	2	0	0	0	0	0	0	0	0	0	0	0	0	0	0	0	0	3	0
Bacteria;Actinobacteria;MarineActino_c;Actinomarinales;Actinomarinaceae	Actinomarinaceae	0	0	0	0	0	0	0	0	0	0	0	0	0	0	0	0	0	0	0	0	1	0
Bacteria;Actinobacteria;MarineActino_c;Actinomarinales;Actinomarinales_uc	Actinomarinales_uc	0	0	0	0	0	0	0	0	0	0	0	0	2	0	0	0	0	0	0	2	0	0
Bacteria;Actinobacteria;Actinobacteria_c;Actinomycetales;Actinomycetaceae	Actinomycetaceae	1	0	0	0	0	0	0	0	0	0	0	0	0	0	0	0	0	0	0	1	0	0
Bacteria;Firmicutes;Bacilli;Lactobacillales;Aerococcaceae	Aerococcaceae	0	0	0	0	70	0	0	0	0	0	0	0	0	0	0	0	0	0	0	0	0	0
Bacteria;Proteobacteria;Gammaproteobacteria;Aeromonadales;Aeromonadaceae	Aeromonadaceae	3	6	23	10	3	164	18	16	5	4	7	0	2	12	7	15	6	0	0	4	11	5
Bacteria;Proteobacteria;Alphaproteobacteria;Rhizobiales;Afifella_f	Afifella_f	0	0	0	0	0	0	0	0	0	0	0	0	0	0	0	0	1	0	0	0	0	0
Bacteria;Verrucomicrobia;Verrucomicrobiae;Verrucomicrobiales;Akkermansiaceae	Akkermansiaceae	0	0	0	0	0	0	1	1	0	0	0	0	0	0	0	0	0	0	0	0	0	0
Bacteria;Proteobacteria;Betaproteobacteria;Burkholderiales;Alcaligenaceae	Alcaligenaceae	194	3	7	10	0	0	17	1	3	0	7	3	2	3	5	8	4	5	7	3	8	17
Bacteria;Firmicutes;Bacilli;Bacillales;Alicyclobacillaceae	Alicyclobacillaceae	0	0	0	0	0	0	0	0	0	0	0	0	0	0	1	0	0	0	0	0	0	0
Bacteria;Proteobacteria;Gammaproteobacteria;Alteromonadales;Alishewanella_f	Alishewanella_f	0	0	0	5	0	7	0	0	1	1	2	0	0	1	0	1	0	0	1	1	0	0
Bacteria;Proteobacteria;Alphaproteobacteria;Rhizobiales;Alsobacter_f	Alsobacter_f	54	10	15	20	0	0	13	15	13	13	11	12	15	12	29	10	5	3	3	4	11	10
Bacteria;Bacteroidetes;Cytophagia;Cytophagales;Amoebophilaceae	Amoebophilaceae	0	0	0	0	0	0	0	0	0	0	0	1	0	0	0	0	0	0	0	0	0	0
Bacteria;Bacteroidetes;Bacteroidia;Bacteroidales;Anaerocella_f	Anaerocella_f	0	0	0	0	0	0	0	0	0	0	0	0	0	0	1	0	0	0	0	0	0	0
Bacteria;Chloroflexi;Anaerolineae;Anaerolinaeles;Anaerolinaceae	Anaerolinaceae	0	0	0	2	0	0	0	1	0	1	0	1	4	2	0	0	2	1	0	2	1	0
Bacteria;Chloroflexi;Anaerolineae;Anaerolinaeles;Anaerolinaeles_uc	Anaerolinaeles_uc	0	0	0	0	0	0	0	0	0	0	0	0	0	1	0	0	0	3	1	0	0	0
Bacteria;Proteobacteria;Deltaproteobacteria;Myxococcales;Anaeromyxobacteraceae	Anaeromyxobacteraceae	7	14	51	43	0	0	0	4	9	5	10	8	6	10	6	18	6	5	4	9	23	5
Bacteria;Proteobacteria;Alphaproteobacteria;Rickettsiales;Anaplasmataceae	Anaplasmataceae	0	0	0	0	0	69	0	0	0	1	0	2	0	0	0	0	0	0	0	0	2	0
Bacteria;Proteobacteria;Deltaproteobacteria;Myxococcales;Archangiaceae	Archangiaceae	8	2	5	4	1	0	2	1	0	0	3	1	0	2	1	20	7	7	6	5	8	7
Bacteria;Armatimonadetes;Armatimonadia;Armatimonadales;Armatimonadaceae	Armatimonadaceae	30	24	14	6	0	0	6	0	3	5	1	0	6	5	8	6	2	6	8	3	6	4
Bacteria;Armatimonadetes;Armatimonadia;Armatimonadales;Armatimonadales_uc	Armatimonadales_uc	0	0	0	0	0	0	0	0	0	0	0	0	0	0	2	0	0	0	0	0	0	0
Bacteria;Proteobacteria;Betaproteobacteria;Rhodocyclales;Azonexaceae	Azonexaceae	27	2	1	13	4	46	142	50	10	0	19	7	1	7	7	4	4	2	1	2	1	1
Bacteria;Proteobacteria;Betaproteobacteria;Rhodocyclales;Azovibrio_f	Azovibrio_f	262	1	20	96	16	68	221	140	35	78	48	6	7	16	34	3	1	0	0	17	2	3
Bacteria;TM6;TM6_c;Babela_o;Babela_f	Babela_f	0	2	0	1	0	0	0	2	2	0	1	0	0	0	2	2	2	4	3	3	0	3
Bacteria;TM6;TM6_c;Babela_o;Babela_o_uc	Babela_o_uc	0	0	7	3	19	0	4	6	6	7	6	8	15	9	4	44	57	5	18	27	43	28
Bacteria;Firmicutes;Bacilli;Bacillales;Bacillaceae	Bacillaceae	0	0	0	0	0	0	1	3	1	0	0	0	0	1	0	6	2	0	5	0	3	3
Bacteria;Tenericutes;Mollicutes;Bacilloplasma_o;Bacilloplasma_f	Bacilloplasma_f	0	0	0	0	0	0	0	0	0	0	0	0	0	0	0	0	0	0	0	0	0	1
Bacteria;Proteobacteria;Oligoflexia;Bacteriovoracales;Bacteriovoracaceae	Bacteriovoracaceae	353	5	13	1	0	0	10	4	6	2	7	4	1	2	4	7	6	7	16	5	4	3
Bacteria;Bacteroidetes;Bacteroidia;Bacteroidales;Bacteroidaceae	Bacteroidaceae	0	0	0	1	0	0	4	3	1	0	0	1	0	0	0	0	0	0	0	0	1	0
Bacteria;Bacteroidetes;Bacteroidia;Bacteroidales;Bacteroidales_uc	Bacteroidales_uc	1	0	2	0	0	0	0	0	3	8	0	3	1	2	0	0	0	0	0	1	0	1
Bacteria;Bacteroidetes;Bacteroidia;Bacteroidales;Barnesiellaceae	Barnesiellaceae	0	0	0	1	0	0	0	0	0	0	0	0	0	0	0	0	0	0	0	0	0	0
Bacteria;Proteobacteria;Alphaproteobacteria;Rhizobiales;Bartonellaceae	Bartonellaceae	0	0	0	0	0	0	0	0	0	0	0	0	0	0	1	0	0	0	0	0	0	0
Bacteria;Proteobacteria;Oligoflexia;Bdellovibrionales;Bdellovibrionaceae	Bdellovibrionaceae	70	3	1	3	0	119	11	3	4	2	2	6	1	4	1	2	4	7	6	4	3	4
Bacteria;Proteobacteria;Oligoflexia;Bdellovibrionales;Bdellovibrionales_uc	Bdellovibrionales_uc	0	0	0	0	0	0	0	0	0	0	0	0	1	0	1	0	0	1	3	0	0	0
Bacteria;Proteobacteria;Gammaproteobacteria;Thiotrichales;Beggiatoaceae	Beggiatoaceae	5	0	0	0	0	0	0	0	0	0	0	0	0	1	1	0	0	0	0	0	0	0
Bacteria;Proteobacteria;Alphaproteobacteria;Rhizobiales;Beijerinckiaceae	Beijerinckiaceae	349	56	16	11	1	2	10	6	14	8	12	6	11	17	19	13	14	5	5	10	5	19
Bacteria;Actinobacteria;Actinobacteria_c;Bifidobacteriales;Bifidobacteriaceae	Bifidobacteriaceae	0	0	0	0	0	0	0	0	1	0	0	0	0	0	0	0	0	1	0	0	0	0
Bacteria;Acidobacteria;Blastocatellia;Blastocatellales;Blastocatellaceae	Blastocatellaceae	0	0	0	0	0	0	0	0	0	1	0	0	1	1	1	0	1	0	0	0	1	0
Bacteria;Proteobacteria;Alphaproteobacteria;Rhizobiales;Blastochloris_f	Blastochloris_f	0	0	0	0	0	0	2	0	0	0	0	0	0	0	0	0	0	0	0	0	0	0
Bacteria;Spirochaetes;Spirochaetia;Brachyspirales;Brachyspirales_uc	Brachyspirales_uc	0	0	0	0	0	0	0	0	0	0	0	0	0	0	0	0	0	1	0	0	0	0
Bacteria;Proteobacteria;Deltaproteobacteria;Bradymonadales;Bradymonadales_uc	Bradymonadales_uc	0	0	2	0	0	0	0	0	0	0	0	0	0	0	0	0	0	0	0	0	0	0
Bacteria;Proteobacteria;Alphaproteobacteria;Rhizobiales;Bradyrhizobiaceae	Bradyrhizobiaceae	1	8	5	11	7	0	0	1	1	1	3	0	4	2	9	9	4	6	12	6	5	17
Bacteria;Actinobacteria;Actinobacteria_c;Micrococcales;Brevibacteriaceae	Brevibacteriaceae	0	0	0	0	13	3	0	0	0	0	0	0	0	0	0	0	0	0	2	0	1	0
Bacteria;Proteobacteria;Alphaproteobacteria;Rhizobiales;Brucellaceae	Brucellaceae	1	0	0	0	8	0	0	0	0	0	0	0	0	0	0	0	0	0	0	0	0	0
Bacteria;Acidobacteria;Solibacteres;Solibacterales;Bryobacteraceae	Bryobacteraceae	1	65	22	21	53	1	7	5	18	14	21	20	34	16	33	10	3	12	2	9	17	4
Bacteria;Proteobacteria;Betaproteobacteria;Burkholderiales;Burkholderiaceae	Burkholderiaceae	0	0	0	0	0	0	0	0	0	0	0	0	0	0	2	0	0	0	0	0	0	0
Bacteria;Proteobacteria;Betaproteobacteria;Burkholderiales;Burkholderiales_uc	Burkholderiales_uc	0	0	2	0	0	0	0	0	0	0	0	4	0	1	6	0	2	1	0	1	4	0
Bacteria;Proteobacteria;Gammaproteobacteria;Plasticicumulans_o;CBTK_f	CBTK_f	0	0	0	0	0	0	0	0	0	0	0	0	0	0	0	0	0	1	0	0	0	0
Bacteria;Cyanobacteria;Chroobacteria;Oscillatoriales;CP003591_f	CP003591_f	0	0	0	0	0	0	0	0	0	0	0	0	0	0	0	0	2	7	1	1	0	4
Bacteria;SR1;CP006913_c;CP006913_o;CP006913_f	CP006913_f	0	0	0	0	0	0	0	0	0	0	0	0	0	0	0	0	0	1	0	0	0	0
Bacteria;WWE3;CP006914_c;CP006914_o;CP006914_f	CP006914_f	0	1	0	0	0	0	0	0	0	0	0	1	0	0	0	0	0	9	0	1	0	0
Bacteria;WWE3;CP006914_c;CP006914_o;CP006914_o_uc	CP006914_o_uc	0	1	0	0	0	0	0	0	0	0	0	0	0	0	1	4	6	8	5	5	2	17
Bacteria;Parcubacteria_OD1;Paceibacter_c;CP011209_o;CP011209_f	CP011209_f	2	0	0	0	0	0	0	0	0	0	0	0	0	0	0	0	0	0	0	0	0	0
Bacteria;Parcubacteria_OD1;Paceibacter_c;CP011209_o;CP011209_o_uc	CP011209_o_uc	10	1	2	0	0	0	0	0	0	0	0	0	1	1	0	3	1	2	2	2	0	0
Bacteria;Microgenomates_OP11;Microgenomatus_c;CP011212_o;CP011212_f	CP011212_f	0	0	0	0	0	0	0	0	0	0	0	0	0	1	0	2	1	8	4	3	1	9
Bacteria;Berkelbacteria;CP011213_c;CP011213_o;CP011213_f	CP011213_f	0	0	0	1	0	0	0	0	0	1	0	0	0	0	0	1	0	0	1	0	0	0
Bacteria;Berkelbacteria;CP011213_c;CP011213_o;CP011213_o_uc	CP011213_o_uc	0	0	0	0	0	0	0	0	0	0	0	0	0	0	1	0	0	0	0	0	0	0
Bacteria;Parcubacteria_OD1;Paceibacter_c;CP011215_o;CP011215_f	CP011215_f	245	11	16	52	4	16	15	81	28	38	61	20	36	66	55	39	16	19	36	48	24	26
Bacteria;Parcubacteria_OD1;Paceibacter_c;CP011215_o;CP011215_o_uc	CP011215_o_uc	51	4	0	8	28	0	3	6	1	6	5	1	4	7	6	18	1	1	9	15	6	3
Bacteria;Actinobacteria;Acidimicrobiia;Acidimicrobiales;CP011489_f	CP011489_f	3	10	0	3	0	0	0	2	1	0	7	4	1	3	8	6	3	3	1	5	2	1
Bacteria;Acidobacteria;CP011806_c;CP011806_o;CP011806_f	CP011806_f	0	0	0	0	0	0	0	0	0	0	0	0	0	0	0	0	0	1	0	0	0	0
Bacteria;Bacteroidetes;Sphingobacteriia;CP012155_o;CP012155_f	CP012155_f	276	119	141	147	35	7	196	100	147	132	168	145	134	131	100	112	62	106	91	87	107	53
Bacteria;Bacteroidetes;Sphingobacteriia;CP012155_o;CP012155_o_uc	CP012155_o_uc	0	0	0	0	0	0	0	0	0	0	0	0	0	1	0	0	0	0	0	0	0	0
Bacteria;Proteobacteria;Betaproteobacteria;CP012157_o;CP012157_f	CP012157_f	0	0	5	17	23	0	22	26	10	8	15	37	10	21	6	15	12	10	12	4	12	7
Bacteria;Firmicutes;Clostridia;Clostridiales;CP014606_f	CP014606_f	0	0	0	0	0	0	4	0	0	0	0	0	0	0	0	0	0	0	0	0	0	0
Bacteria;CU922841_p;CU922841_c;CU922841_o;CU922841_f	CU922841_f	0	0	0	0	3	0	0	0	0	0	0	1	0	1	0	0	0	0	0	0	0	0
Bacteria;CU922841_p;CU922841_c;CU922841_o;CU922841_o_uc	CU922841_o_uc	0	0	0	0	0	0	0	0	0	0	0	0	0	0	0	0	0	0	0	0	0	1
Bacteria;Proteobacteria;Oligoflexia;Bdellovibrionales;CU925466_f	CU925466_f	2	84	31	56	0	0	6	14	49	77	34	27	49	55	72	41	26	36	17	37	33	31
Bacteria;Chloroflexi;Caldilineae;Caldilineales;Caldilineaceae	Caldilineaceae	0	17	1	23	0	0	4	3	4	4	12	14	11	5	5	5	18	91	28	26	6	23
Bacteria;Chloroflexi;Caldilineae;Caldilineales;Caldilineales_uc	Caldilineales_uc	0	0	0	0	0	0	0	0	0	0	0	0	0	0	0	0	0	1	0	0	1	0
Bacteria;Proteobacteria;Epsilonproteobacteria;Campylobacterales;Campylobacteraceae	Campylobacteraceae	61	0	1	10	23	0	42	56	6	2	5	0	0	2	2	0	0	0	1	0	3	0
Bacteria;Proteobacteria;Alphaproteobacteria;Caulobacterales;Caulobacteraceae	Caulobacteraceae	10	56	14	31	33	5	65	39	33	38	21	73	29	13	5	19	32	36	32	32	20	38
Bacteria;Proteobacteria;Gammaproteobacteria;Cellvibrionales;Cellvibrionaceae	Cellvibrionaceae	0	0	2	1	0	0	0	1	6	7	0	3	1	4	4	3	1	0	0	0	0	0
Bacteria;Proteobacteria;Gammaproteobacteria;Cellvibrionales;Cellvibrionales_uc	Cellvibrionales_uc	0	0	0	0	0	0	1	0	0	0	0	0	0	0	1	0	0	0	0	0	0	0
Bacteria;Bacteroidetes;Cytophagia;Cytophagales;Cesiribacter_f	Cesiribacter_f	0	0	0	0	0	0	0	0	1	1	0	1	0	1	0	0	1	4	20	1	0	0
Bacteria;Fibrobacteres;Chitinispirillia;Chitinispirillales;Chitinispirillaceae	Chitinispirillaceae	0	0	0	0	0	0	0	0	0	0	0	0	0	0	0	0	0	0	1	0	0	0
Bacteria;Bacteroidetes;Sphingobacteriia;Sphingobacteriales;Chitinophagaceae	Chitinophagaceae	1673	759	992	389	75	8	410	266	355	509	373	372	502	594	594	558	467	417	424	359	822	386
Bacteria;Chlamydiae;Chlamydiae_c;Chlamydiales;Chlamydiales_uc	Chlamydiales_uc	12	162	23	12	0	0	1	7	2	4	0	0	1	9	7	2	0	4	2	64	2	73
Bacteria;Chloroflexi;Chloroflexia;Chloroflexales;Chloroflexaceae	Chloroflexaceae	0	0	0	1	0	0	0	0	0	0	0	0	0	0	0	0	0	0	0	0	0	0
Bacteria;Chloroflexi;Chloroflexia;Chloroflexales;Chloroflexales_uc	Chloroflexales_uc	0	0	2	2	0	0	0	0	3	0	0	0	3	1	2	2	5	1	11	3	0	5
Bacteria;Firmicutes;Clostridia;Clostridiales;Christensenellaceae	Christensenellaceae	0	1	0	0	0	0	2	0	0	0	0	0	0	0	0	0	0	0	0	0	2	0
Bacteria;Proteobacteria;Gammaproteobacteria;Chromatiales;Chromatiaceae	Chromatiaceae	3	0	0	0	0	0	0	0	0	0	0	0	0	0	0	1	0	0	0	0	0	0
Bacteria;Proteobacteria;Gammaproteobacteria;Chromatiales;Chromatiales_uc	Chromatiales_uc	0	0	2	0	0	0	0	0	0	0	0	0	1	0	2	0	0	0	0	0	0	0
Bacteria;Cyanobacteria;Chroobacteria;Chroococcales;Chroococcales_uc	Chroococcales_uc	0	0	0	0	0	0	0	0	0	0	0	0	0	0	0	0	0	0	0	0	1	0
Bacteria;Cyanobacteria;Chroobacteria;Pleurocapsales;Chroococcidiopsis_f	Chroococcidiopsis_f	0	0	0	3	0	0	0	0	0	1	0	1	1	1	0	0	0	0	0	0	0	0
Bacteria;Verrucomicrobia;Spartobacteria;Chthoniobacterales;Chthoniobacteraceae	Chthoniobacteraceae	196	622	515	180	4	35	70	102	129	177	124	407	485	197	175	695	700	437	481	685	559	649
Bacteria;Verrucomicrobia;Spartobacteria;Chthoniobacterales;Chthoniobacterales_uc	Chthoniobacterales_uc	0	1	0	0	0	0	0	0	0	0	0	2	0	1	1	0	0	0	0	5	2	1
Bacteria;Firmicutes;Clostridia;Clostridiales;Clostridiaceae	Clostridiaceae	5	5	3	5	13	0	4	9	0	8	2	2	4	3	4	0	1	3	0	2	1	2
Bacteria;Firmicutes;Clostridia;Clostridiales;Clostridiales_uc	Clostridiales_uc	0	0	0	3	0	0	2	0	0	0	0	6	0	3	10	0	0	0	0	0	1	1
Bacteria;Proteobacteria;Alphaproteobacteria;Rhizobiales;Cohaesibacteraceae	Cohaesibacteraceae	0	0	0	0	0	0	1	0	0	0	0	0	0	0	0	0	0	0	0	0	0	0
Bacteria;Proteobacteria;Betaproteobacteria;Burkholderiales;Comamonadaceae	Comamonadaceae	1720	521	631	642	316	469	777	567	402	776	403	444	437	557	823	457	326	225	296	260	433	323
Bacteria;Actinobacteria;Thermoleophilia;Solirubrobacterales;Conexibacteraceae	Conexibacteraceae	1	17	26	25	7	1	16	18	22	17	22	22	30	12	20	26	13	20	24	10	12	32
Bacteria;Actinobacteria;Coriobacteriia;Coriobacteriales;Coriobacteriaceae	Coriobacteriaceae	0	0	0	0	0	0	0	0	0	0	0	1	1	0	3	0	3	1	0	0	1	1
Bacteria;Actinobacteria;Actinobacteria_c;Corynebacteriales;Corynebacteriaceae	Corynebacteriaceae	2	0	0	0	27	361	0	2	1	0	1	0	0	2	0	2	0	1	4	1	0	1
Bacteria;Proteobacteria;Gammaproteobacteria;Legionellales;Coxiellaceae	Coxiellaceae	13	45	10	14	2	0	6	12	6	4	8	18	13	13	24	37	16	20	14	23	15	33
Bacteria;Bacteroidetes;Flavobacteria;Flavobacteriales;Crocinitomicaceae	Crocinitomicaceae	559	78	148	111	63	4	59	35	106	152	56	79	69	97	75	171	88	66	58	68	172	138
Bacteria;Bacteroidetes;Flavobacteria;Flavobacteriales;Cryomorphaceae	Cryomorphaceae	13	73	64	70	4	0	10	12	33	41	21	45	57	34	52	36	49	24	21	54	66	33
Bacteria;Actinobacteria;Actinobacteria_c;Frankiales;Cryptosporangiaceae	Cryptosporangiaceae	0	0	0	0	0	0	0	0	0	0	0	0	0	0	0	0	3	3	2	0	0	0
Bacteria;Cyanobacteria;Chroobacteria;Chroococcales;Cyanobacteriaceae	Cyanobacteriaceae	0	0	0	0	0	0	0	0	0	0	0	1	0	0	0	1	0	0	0	0	0	0
Bacteria;Bacteroidetes;Cytophagia;Cytophagales;Cyclobacteriaceae	Cyclobacteriaceae	0	0	24	4	0	0	0	0	1	0	5	5	15	2	7	12	6	0	2	0	10	3
Bacteria;Bacteroidetes;Cytophagia;Cytophagales;Cytophagaceae	Cytophagaceae	431	147	61	124	26	27	420	151	166	172	89	276	99	81	36	35	29	26	27	16	54	15
Bacteria;Bacteroidetes;Cytophagia;Cytophagales;Cytophagales_uc	Cytophagales_uc	0	1	0	0	0	0	0	0	0	0	0	4	0	1	1	0	0	0	0	0	0	1
Bacteria;Proteobacteria;Deltaproteobacteria;Nitrospinales;DF820460_f	DF820460_f	0	0	0	0	0	0	0	0	0	0	0	0	0	0	0	0	0	1	0	0	0	0
Bacteria;Planctomycetes;JQ278812_c;JQ278812_o;DQ071108_f	DQ071108_f	0	0	0	0	0	0	0	2	0	0	0	0	0	0	0	0	0	0	0	0	0	0
Bacteria;Cyanobacteria;PAC001562_c;PAC001562_o;DQ128639_f	DQ128639_f	0	0	0	0	0	0	0	0	0	0	0	0	0	0	0	0	0	0	0	1	2	0
Bacteria;Chloroflexi;Thermomicrobia;DQ129389_o;DQ129389_f	DQ129389_f	0	0	0	0	0	0	0	0	0	0	1	0	0	0	0	0	0	0	0	0	0	0
Bacteria;Proteobacteria;Gammaproteobacteria;Pseudomonadales;DQ337067_f	DQ337067_f	0	0	0	0	0	0	0	0	0	0	0	0	0	0	0	0	1	0	0	0	0	0
Bacteria;Chloroflexi;Anaerolineae;Anaerolinaeles;DQ394964_f	DQ394964_f	0	0	0	0	0	0	0	0	0	0	0	0	2	0	0	0	0	0	0	0	0	0
Bacteria;Proteobacteria;Deltaproteobacteria;Nitrospinales;DQ404777_f	DQ404777_f	0	0	0	1	0	0	0	0	0	0	0	0	1	1	0	0	0	0	2	0	0	0
Bacteria;Peregrinibacteria;Peribacteria;ASND_o;DQ413083_f	DQ413083_f	0	0	0	0	0	0	0	0	0	1	1	0	0	1	0	0	0	0	0	0	0	0
Bacteria;Proteobacteria;Alphaproteobacteria;DQ486506_o;DQ486506_f	DQ486506_f	0	0	0	1	0	0	0	0	0	0	0	0	0	0	0	0	1	0	0	1	0	0
Bacteria;Cyanobacteria;PAC002560_c;PAC000393_o;DQ520181_f	DQ520181_f	0	0	0	0	0	0	1	0	0	0	0	0	0	0	0	0	0	0	0	1	0	0
Bacteria;Cyanobacteria;DQ520188_c;DQ520188_o;DQ520188_f	DQ520188_f	5	2	0	29	0	0	10	1	8	3	3	5	11	14	13	17	0	8	6	6	4	2
Bacteria;Elusimicrobia;Elusimicrobia_c;PAC000548_o;DQ676361_f	DQ676361_f	1	0	0	0	0	0	0	0	0	0	0	0	0	0	0	0	0	0	0	0	0	0
Bacteria;Parcubacteria_OD1;LCGL_c;LCGL_o;DQ676451_f	DQ676451_f	2	0	0	0	0	0	0	0	0	0	0	0	0	0	0	0	0	0	0	0	0	0
Bacteria;Proteobacteria;Deltaproteobacteria;AY214193_o;DQ787719_f	DQ787719_f	0	0	0	0	0	0	0	0	0	0	0	0	0	0	2	0	0	0	0	0	0	0
Bacteria;Proteobacteria;Deltaproteobacteria;Desulfobacterales;DQ811827_f	DQ811827_f	0	0	0	0	0	0	0	0	0	0	0	0	0	0	0	0	0	2	0	2	0	0
Bacteria;DQ833500_p;DQ833500_c;DQ833500_o;DQ833500_f	DQ833500_f	0	0	0	0	0	0	0	0	0	0	0	1	0	0	0	0	0	0	0	0	0	0
Bacteria;Verrucomicrobia;Verrucomicrobiae;Verrucomicrobiales;DQ856525_f	DQ856525_f	0	0	0	0	0	0	0	0	0	0	0	0	0	0	0	0	0	2	0	0	0	1
Bacteria;Chlamydiae;Chlamydiae_c;Chlamydiales;DQ903996_f	DQ903996_f	0	2	0	0	0	0	0	0	0	0	0	0	0	0	0	0	1	0	0	0	0	0
Bacteria;Chloroflexi;HM748667_c;HM748667_o;DQ906813_f	DQ906813_f	0	0	0	0	0	0	0	0	0	0	0	0	0	0	0	0	0	0	0	2	0	0
Bacteria;Proteobacteria;Gammaproteobacteria;Steroidobacter_o;DQ984612_f	DQ984612_f	0	0	0	1	0	0	0	1	1	0	2	0	1	0	0	1	0	0	0	0	0	1
Bacteria;Firmicutes;Clostridia;Clostridiales;Dehalobacterium_f	Dehalobacterium_f	0	0	0	0	0	0	0	1	0	0	0	0	0	0	0	0	0	0	0	0	0	0
Bacteria;Chloroflexi;Dehalococcoidia;Dehalococcoidales;Dehalococcoidaceae	Dehalococcoidaceae	0	0	0	0	0	0	0	0	0	0	0	0	0	0	0	0	0	1	0	0	0	0
Bacteria;Deinococcus-Thermus;Deinococci;Deinococcales;Deinococcaceae	Deinococcaceae	2	0	0	0	0	62	0	0	0	1	0	0	0	0	1	0	0	0	0	0	0	0
Bacteria;Actinobacteria;Actinobacteria_c;Micrococcales;Dermabacteraceae	Dermabacteraceae	0	0	0	0	2	4	0	0	0	0	0	0	0	0	0	0	0	0	0	0	0	0
Bacteria;Actinobacteria;Actinobacteria_c;Micrococcales;Dermatophilaceae	Dermatophilaceae	0	0	0	0	0	0	0	0	0	0	0	0	0	0	0	1	0	0	0	0	0	0
Bacteria;Proteobacteria;Betaproteobacteria;Burkholderiales;Derxia_f	Derxia_f	0	2	0	2	0	0	0	0	2	1	0	0	3	0	1	0	0	0	0	2	1	0
Bacteria;Proteobacteria;Deltaproteobacteria;Desulfobacterales;Desulfatiglans_f	Desulfatiglans_f	0	0	0	0	0	0	0	0	0	0	0	1	0	1	1	0	0	0	0	9	1	0
Bacteria;Proteobacteria;Deltaproteobacteria;Desulfobacca_o;Desulfobacca_f	Desulfobacca_f	0	0	0	0	0	0	0	0	0	0	0	0	0	0	1	1	0	0	2	0	0	0
Bacteria;Proteobacteria;Deltaproteobacteria;Desulfobacterales;Desulfobacteraceae	Desulfobacteraceae	0	2	0	0	0	0	0	0	0	0	0	0	2	0	0	0	0	0	1	0	0	0
Bacteria;Proteobacteria;Deltaproteobacteria;Desulfobacterales;Desulfobacterales_uc	Desulfobacterales_uc	0	0	4	2	0	0	2	1	1	1	0	0	0	2	0	1	1	0	1	2	0	2
Bacteria;Proteobacteria;Deltaproteobacteria;Desulfobulbaceae_o;Desulfobulbaceae	Desulfobulbaceae	0	0	0	0	0	0	1	0	1	0	0	0	0	0	0	0	0	0	0	0	1	0
Bacteria;Proteobacteria;Deltaproteobacteria;Desulfobulbaceae_o;Desulfobulbaceae_o_uc	Desulfobulbaceae_o_uc	0	0	0	0	0	0	0	0	0	0	0	0	1	0	0	0	0	0	0	0	0	0
Bacteria;Proteobacteria;Deltaproteobacteria;Desulfovibrionales;Desulfomicrobiaceae	Desulfomicrobiaceae	0	0	0	0	0	0	1	0	0	0	0	0	0	0	0	0	0	0	0	0	0	0
Bacteria;Proteobacteria;Deltaproteobacteria;Desulfomonile_o;Desulfomonile_f	Desulfomonile_f	0	0	0	0	0	0	0	0	0	0	1	0	0	0	1	0	0	0	0	0	0	0
Bacteria;Proteobacteria;Deltaproteobacteria;Desulfovibrionales;Desulfonatronaceae	Desulfonatronaceae	0	1	0	0	0	0	0	0	0	0	0	0	0	0	0	0	0	0	0	0	0	0
Bacteria;Proteobacteria;Deltaproteobacteria;Desulfovibrionales;Desulfovibrionaceae	Desulfovibrionaceae	1	0	0	1	0	0	4	0	0	0	0	0	0	0	0	0	1	0	1	0	0	0
Bacteria;Proteobacteria;Deltaproteobacteria;Desulfovibrionales;Desulfovibrionales_uc	Desulfovibrionales_uc	0	0	0	0	0	0	0	0	0	0	0	0	2	0	0	0	0	0	0	0	0	0
Bacteria;Proteobacteria;Deltaproteobacteria;Desulfuromonadales;Desulfuromonadaceae	Desulfuromonadaceae	0	0	4	0	0	0	0	0	0	1	3	0	2	0	0	2	12	2	0	0	5	12
Bacteria;Proteobacteria;Alphaproteobacteria;Rhizobiales;Devosia_f	Devosia_f	0	0	0	0	0	0	3	0	0	0	0	0	0	1	0	4	1	15	0	2	0	4
Bacteria;Actinobacteria;Actinobacteria_c;Corynebacteriales;Dietziaceae	Dietziaceae	0	0	0	0	0	26	0	0	0	0	0	0	0	0	0	0	0	0	0	0	0	0
Bacteria;EF019318_p;EF019318_c;EF019318_o;EF019318_f	EF019318_f	0	0	0	0	0	0	0	0	0	0	3	0	0	2	1	0	0	0	1	0	0	0
Bacteria;Planctomycetes;EU385896_c;EU385896_o;EF019689_f	EF019689_f	0	0	0	0	0	0	0	0	0	0	0	0	0	0	0	1	0	1	2	0	0	0
Bacteria;Bacteroidetes;SM1A07_c;JQ739004_o;EF126251_f	EF126251_f	0	0	0	0	0	0	1	0	2	1	0	1	0	1	0	0	0	1	1	1	0	0
Bacteria;Chlorobi;OPB56_c;OPB56_o;EF126256_f	EF126256_f	0	0	0	0	0	0	0	0	0	0	1	0	0	0	0	0	0	0	2	0	0	0
Bacteria;Bacteroidetes;Bacteroidia;Bacteroidales;EF148839_f	EF148839_f	0	0	0	1	0	0	5	0	0	0	0	0	0	0	0	0	0	0	0	0	0	0
Bacteria;Proteobacteria;Betaproteobacteria;PAC002541_o;EF157188_f	EF157188_f	0	3	2	2	0	0	0	0	0	0	0	0	0	0	0	0	0	2	1	0	0	1
Bacteria;Proteobacteria;Deltaproteobacteria;Syntrophaceae_o;EF205549_f	EF205549_f	0	0	0	0	0	0	0	0	0	0	0	0	1	0	0	0	0	0	0	0	0	0
Bacteria;Proteobacteria;Gammaproteobacteria;Oceanospirillales;EF379881_f	EF379881_f	0	0	0	0	0	0	0	0	0	0	0	0	2	1	0	0	0	0	0	1	0	0
Bacteria;Cyanobacteria;DQ520188_c;DQ520188_o;EF454781_f	EF454781_f	0	0	0	0	0	0	0	1	0	0	0	0	0	0	0	0	0	0	0	0	0	0
Bacteria;Proteobacteria;Alphaproteobacteria;Rickettsiales;EF520427_f	EF520427_f	0	0	0	0	0	0	0	1	0	0	1	0	0	0	0	0	0	2	0	0	0	0
Bacteria;Planctomycetes;JQ278812_c;JQ278812_o;EF520584_f	EF520584_f	0	0	0	0	0	0	0	0	0	0	0	0	0	0	0	0	2	1	0	1	0	0
Bacteria;Bacteroidetes;Sphingobacteriia;FJ612278_o;EF520601_f	EF520601_f	5	3	0	0	0	0	7	0	2	1	1	4	4	2	1	0	0	1	1	1	1	0
Bacteria;Proteobacteria;Gammaproteobacteria;EF573277_o;EF573277_f	EF573277_f	0	4	7	1	0	0	0	1	1	2	4	4	9	4	2	16	20	3	13	10	6	6
Bacteria;Proteobacteria;Deltaproteobacteria;Bradymonadales;EF574244_f	EF574244_f	2	11	22	12	0	0	1	3	5	4	7	2	5	5	7	30	20	2	3	14	21	6
Bacteria;Chlorobi;OPB56_c;OPB56_o;EF648021_f	EF648021_f	0	1	0	0	0	0	2	0	1	0	0	2	0	2	1	0	0	0	0	0	0	0
Bacteria;Proteobacteria;Deltaproteobacteria;Myxococcales;EF999368_f	EF999368_f	0	0	0	0	0	0	0	0	0	0	0	0	0	0	0	0	0	0	0	0	1	0
Bacteria;Caldithrix_p;Caldithrix_c;EU245241_o;EU048684_f	EU048684_f	0	0	0	0	0	0	0	0	0	0	0	0	0	0	0	0	0	0	1	0	2	0
Bacteria;Proteobacteria;Alphaproteobacteria;Rhodospirillales;EU131034_f	EU131034_f	0	0	0	0	0	0	0	0	0	0	0	0	0	0	0	0	0	1	0	0	0	0
Bacteria;Proteobacteria;Alphaproteobacteria;Rhodospirillales;EU131043_f	EU131043_f	0	0	0	2	0	0	2	0	4	4	0	0	2	3	1	0	0	0	0	0	0	0
Bacteria;Elusimicrobia;Elusimicrobia_c;PAC000548_o;EU134603_f	EU134603_f	0	0	0	0	0	0	0	0	0	0	0	0	2	0	0	0	0	0	2	0	0	0
Bacteria;Saccharibacteria_TM7;Saccharimonas_c;Saccharimonas_o;EU135366_f	EU135366_f	0	0	0	0	0	0	0	0	0	0	1	0	0	0	0	0	0	0	0	0	0	0
Bacteria;Bacteroidetes;Sphingobacteriia;Sphingobacteriales;EU234264_f	EU234264_f	0	1	3	0	0	0	13	0	4	0	1	1	1	0	1	0	4	0	0	0	2	1
Bacteria;Omnitrophica_OP3;AB015559_c;AB015559_o;EU245642_f	EU245642_f	0	0	0	0	0	0	0	0	0	0	0	0	2	2	0	0	0	0	0	0	0	1
Bacteria;Parcubacteria_OD1;Paceibacter_c;EU245687_o;EU245687_f	EU245687_f	0	0	0	0	0	0	0	0	0	0	0	0	0	0	0	0	6	112	49	14	0	13
Bacteria;Proteobacteria;Deltaproteobacteria;EU246214_o;EU246214_f	EU246214_f	2	0	0	0	0	0	0	0	0	2	0	0	0	1	2	0	0	1	1	3	0	0
Bacteria;Kazan;CP011216_c;EU246293_o;EU246293_o_uc	EU246293_o_uc	0	0	0	0	0	0	0	0	0	0	0	0	0	0	0	0	0	1	0	0	0	0
Bacteria;Armatimonadetes;EU266864_c;EU266864_o;EU266864_f	EU266864_f	0	0	0	0	0	0	0	0	0	0	0	0	0	0	0	0	1	0	0	0	0	0
Bacteria;Parcubacteria_OD1;LCGL_c;LCGL_o;EU283580_f	EU283580_f	2	0	0	0	0	0	0	0	0	0	0	0	0	0	0	0	0	0	0	0	0	0
Bacteria;Proteobacteria;Deltaproteobacteria;EU287146_o;EU287146_o_uc	EU287146_o_uc	2	0	0	0	0	0	0	0	0	0	0	0	0	0	0	0	0	0	0	0	0	0
Bacteria;Nitrospirae;Nitrospira_c;EU335197_o;EU335197_f	EU335197_f	0	0	0	0	0	0	0	0	0	0	0	0	0	0	0	0	0	0	0	0	2	0
Bacteria;Chlamydiae;Chlamydiae_c;Chlamydiales;EU363464_f	EU363464_f	33	30	10	18	0	0	8	12	12	19	19	11	13	32	28	17	18	25	15	21	23	26
Bacteria;TM6;TM6_c;Babela_o;EU373910_f	EU373910_f	1	0	0	0	0	0	0	0	0	0	0	0	0	0	0	0	0	0	0	0	0	0
Bacteria;Omnitrophica_OP3;AQSZ_c;AQSZ_o;EU373974_f	EU373974_f	0	0	0	0	0	0	0	0	0	0	0	0	0	1	0	0	0	0	0	0	0	0
Bacteria;GN04;EU385751_c;EU385751_o;EU385751_o_uc	EU385751_o_uc	0	1	0	0	0	0	0	0	0	0	0	0	0	0	0	0	0	0	0	0	0	0
Bacteria;Parcubacteria_OD1;Paceibacter_c;Paceibacter_o;EU385773_f	EU385773_f	0	0	0	0	0	0	0	0	0	0	0	0	0	0	0	0	0	0	6	0	0	0
Bacteria;Chloroflexi;Dehalococcoidia;Dehalococcoidales;EU385821_f	EU385821_f	0	0	0	0	0	0	0	0	0	0	0	0	1	0	0	0	0	0	0	0	0	0
Bacteria;Planctomycetes;EU385896_c;EU385896_o;EU385896_o_uc	EU385896_o_uc	0	0	0	0	0	0	0	0	0	0	0	0	0	0	1	0	0	0	0	0	0	0
Bacteria;GN04;EU385751_c;EU385751_o;EU385915_f	EU385915_f	0	0	0	0	0	0	0	0	0	0	0	0	0	0	0	0	0	0	1	0	0	0
Bacteria;Proteobacteria;Gammaproteobacteria;Thiotrichales;EU400612_f	EU400612_f	0	0	0	0	0	0	0	0	0	0	0	5	1	0	0	0	2	6	4	1	1	0
Bacteria;Actinobacteria;Rubrobacteria;Rubrobacterales;EU407208_f	EU407208_f	0	0	0	0	0	0	0	0	0	0	0	0	0	0	0	0	0	0	0	0	1	0
Bacteria;Chlamydiae;Chlamydiae_c;Chlamydiales;EU491150_f	EU491150_f	0	0	0	0	0	0	0	0	0	0	0	0	0	0	0	0	0	0	0	0	3	0
Bacteria;Chlamydiae;Chlamydiae_c;Chlamydiales;EU491566_f	EU491566_f	2	0	0	0	0	0	0	0	0	0	0	0	0	0	0	0	0	0	0	0	0	0
Bacteria;Acidobacteria;CP011806_c;CP011806_o;EU542511_f	EU542511_f	0	0	0	0	0	0	0	0	0	0	0	0	0	0	1	0	0	0	0	0	0	0
Bacteria;JMYB36;JMYB36_c;JMYB36_o;EU570909_f	EU570909_f	1	0	0	0	0	0	0	0	0	0	0	0	0	0	0	0	0	0	0	0	0	0
Bacteria;Lentisphaerae;Lentisphaeria;EU686587_o;EU580682_f	EU580682_f	0	0	0	0	0	0	0	0	0	0	0	0	0	0	0	0	0	3	0	0	0	0
Bacteria;Elusimicrobia;Elusimicrobia_c;PAC000548_o;EU589308_f	EU589308_f	2	0	0	0	0	0	0	0	0	0	0	0	0	0	0	0	0	0	0	0	1	0
Bacteria;Proteobacteria;Deltaproteobacteria;Myxococcales;EU589314_f	EU589314_f	56	4	0	9	0	0	0	0	6	1	2	1	0	2	0	1	1	11	1	4	0	1
Bacteria;Proteobacteria;Deltaproteobacteria;EU617831_o;EU617831_f	EU617831_f	0	0	3	0	0	0	0	0	0	0	0	0	0	0	0	0	0	0	2	0	0	0
Bacteria;Proteobacteria;Gammaproteobacteria;Chromatiales;EU700150_f	EU700150_f	0	0	0	0	0	0	0	0	0	0	0	1	0	0	0	0	0	0	0	0	0	0
Bacteria;Proteobacteria;Deltaproteobacteria;EU335163_o;EU734937_f	EU734937_f	0	0	0	0	0	0	0	0	0	0	0	0	0	0	0	0	0	0	0	1	0	0
Bacteria;TM6;TM6_c;Babela_o;EU735020_f	EU735020_f	0	0	0	0	0	0	0	0	0	0	0	0	0	0	0	0	0	0	0	0	0	1
Bacteria;Proteobacteria;Deltaproteobacteria;Bradymonadales;EU799406_f	EU799406_f	7	8	5	7	0	0	3	0	3	0	5	0	1	0	1	2	2	5	10	10	0	2
Bacteria;Proteobacteria;Alphaproteobacteria;Rickettsiales;EU800706_f	EU800706_f	0	0	0	0	0	0	0	0	0	0	0	0	0	0	1	0	0	0	0	0	0	0
Bacteria;Proteobacteria;Betaproteobacteria;EU800906_o;EU800906_f	EU800906_f	0	7	0	0	0	0	0	0	0	2	1	0	3	1	2	0	0	0	1	1	1	0
Bacteria;Proteobacteria;Alphaproteobacteria;Rhizobiales;EU803296_f	EU803296_f	61	29	24	32	38	0	27	18	16	41	14	14	9	24	47	20	10	5	2	11	24	19
Bacteria;Saccharibacteria_TM7;Saccharimonas_c;Saccharimonas_o;EU861856_f	EU861856_f	0	0	0	0	0	0	0	0	0	1	0	0	0	0	0	0	0	0	0	0	0	0
Bacteria;Proteobacteria;Deltaproteobacteria;PAC002565_o;EU861868_f	EU861868_f	2	1	0	2	0	1	0	0	1	1	0	0	0	1	0	7	15	16	30	15	4	11
Bacteria;Omnitrophica_OP3;AY373410_c;AY373410_o;EU881347_f	EU881347_f	5	0	0	0	0	0	0	0	0	0	0	0	0	1	0	1	0	0	0	0	0	2
Bacteria;Proteobacteria;Gammaproteobacteria;Legionellales;EU925872_f	EU925872_f	0	0	0	0	0	0	0	2	0	0	0	0	0	0	0	0	0	0	0	0	0	0
Bacteria;Proteobacteria;Deltaproteobacteria;EU937845_o;EU937845_f	EU937845_f	0	0	0	0	0	0	0	0	0	0	0	0	0	0	0	1	0	0	0	0	0	0
Bacteria;Actinobacteria;Nitriliruptoria;Egibacterales;Egibacteraceae	Egibacteraceae	0	1	0	0	0	0	0	0	0	0	0	0	0	0	0	0	0	0	0	0	0	0
Bacteria;Actinobacteria;Nitriliruptoria;Egibacterales;Egibacterales_uc	Egibacterales_uc	0	1	2	0	0	0	0	0	0	0	0	0	0	0	0	0	0	0	0	0	0	0
Bacteria;Elusimicrobia;Elusimicrobia_c;Elusimicrobiales;Elusimicrobiaceae	Elusimicrobiaceae	0	0	0	0	0	0	0	0	0	1	0	0	0	0	0	0	0	0	0	0	0	0
Bacteria;Elusimicrobia;Endomicrobia;Endomicrobiales;Endomicrobiaceae	Endomicrobiaceae	1	0	0	0	0	0	0	0	0	0	0	0	0	0	0	0	0	1	0	0	0	0
Bacteria;Proteobacteria;Gammaproteobacteria;Enterobacterales;Enterobacteriaceae	Enterobacteriaceae	0	1	0	1	0	47	9	0	1	1	1	0	0	0	0	3	1	0	0	0	1	3
Bacteria;Proteobacteria;Gammaproteobacteria;Enterobacterales;Erwiniaceae	Erwiniaceae	0	0	0	1	0	29	0	0	0	0	0	0	0	0	0	0	0	0	0	0	4	1
Bacteria;Firmicutes;Erysipelotrichi;Erysipelotrichales;Erysipelotrichaceae	Erysipelotrichaceae	0	0	0	1	0	0	10	1	0	0	0	0	0	0	1	0	0	1	0	0	0	0
Bacteria;Firmicutes;Erysipelotrichi;Erysipelotrichales;Erysipelotrichales_uc	Erysipelotrichales_uc	0	0	0	0	0	0	0	1	0	0	0	1	0	0	0	0	0	0	0	0	0	0
Bacteria;Proteobacteria;Alphaproteobacteria;Sphingomonadales;Erythrobacteraceae	Erythrobacteraceae	0	0	0	1	0	0	1	2	1	1	2	1	0	2	0	0	0	1	0	0	0	0
Bacteria;Firmicutes;Bacilli;Bacillales;Exiguobacteriaceae	Exiguobacteriaceae	0	0	0	0	0	0	0	1	1	0	0	0	0	0	0	0	0	0	0	0	0	0
Bacteria;Peregrinibacteria;Peribacteria;FJ205371_o;FJ205371_f	FJ205371_f	0	0	0	0	0	0	0	0	0	0	0	0	0	0	2	0	1	0	0	0	0	0
Bacteria;TM6;TM6_c;FJ230912_o;FJ230912_f	FJ230912_f	3	0	0	0	0	0	0	0	0	0	0	1	0	0	0	0	0	0	2	1	0	0
Bacteria;TM6;TM6_c;FJ230912_o;FJ230912_o_uc	FJ230912_o_uc	2	0	0	0	0	0	0	0	0	0	0	0	0	0	0	1	1	5	0	2	0	4
Bacteria;TM6;TM6_c;Babela_o;FJ264771_f	FJ264771_f	6	0	0	0	0	0	0	1	0	0	0	0	9	0	0	1	0	25	4	0	1	0
Bacteria;Bacteroidetes;Flavobacteria;Flavobacteriales;FJ425622_f	FJ425622_f	0	0	0	0	0	0	0	0	0	0	0	0	0	0	0	0	0	0	1	0	0	0
Bacteria;Cyanobacteria;FJ810552_c;FJ810552_o;FJ425638_f	FJ425638_f	0	106	8	7	0	0	1	5	8	15	2	13	12	6	3	10	17	16	50	14	5	12
Bacteria;Bacteroidetes;Sphingobacteriia;FJ437920_o;FJ437920_f	FJ437920_f	0	1	2	0	0	0	0	0	0	0	2	0	0	3	1	1	3	7	5	2	0	2
Bacteria;Planctomycetes;FJ444691_c;FJ444691_o;FJ444691_f	FJ444691_f	0	2	14	3	0	0	0	1	3	7	1	3	3	4	8	5	6	2	1	7	9	3
Bacteria;Cyanobacteria;Hormogoneae;Nostocales;FJ466074_f	FJ466074_f	0	0	0	2	0	0	0	0	0	0	0	0	0	0	0	0	0	0	0	0	0	0
Bacteria;Proteobacteria;Alphaproteobacteria;Rickettsiales;FJ478621_f	FJ478621_f	30	32	50	51	13	0	10	12	37	15	23	39	47	65	68	87	67	54	61	43	87	41
Bacteria;Proteobacteria;Deltaproteobacteria;Deferrisoma_o;FJ479568_f	FJ479568_f	0	0	0	0	0	27	0	0	0	0	0	0	0	0	0	0	0	0	0	0	0	0
Bacteria;Proteobacteria;Deltaproteobacteria;Myxococcales;FJ516990_f	FJ516990_f	0	0	0	0	0	0	0	0	0	0	0	0	0	0	0	0	0	1	0	0	0	0
Bacteria;Peregrinibacteria;Peribacteria;Peribacterales;FJ517125_f	FJ517125_f	0	0	0	0	0	0	0	0	0	0	0	0	0	0	0	0	0	0	0	1	0	0
Bacteria;Planctomycetes;EU589258_c;FJ535095_o;FJ535095_o_uc	FJ535095_o_uc	0	0	0	0	0	0	0	0	0	0	0	0	0	0	0	0	0	0	0	0	2	0
Bacteria;Parcubacteria_OD1;Paceibacter_c;Paceibacter_o;FJ547054_f	FJ547054_f	32	1	0	0	0	0	1	1	0	1	0	0	2	3	0	0	3	1	4	8	0	2
Bacteria;Proteobacteria;Alphaproteobacteria;Rickettsiales;FJ602408_f	FJ602408_f	2	0	3	0	0	0	1	1	0	3	0	12	3	3	6	5	5	4	3	1	7	3
Bacteria;Bacteroidetes;Sphingobacteriia;FJ612278_o;FJ612278_f	FJ612278_f	1	132	100	74	14	1	1	18	65	31	44	52	41	58	46	50	58	51	81	64	48	52
Bacteria;Bacteroidetes;Sphingobacteriia;FJ612278_o;FJ612278_o_uc	FJ612278_o_uc	0	0	0	0	0	0	0	0	0	0	0	0	0	1	0	0	0	0	0	0	0	0
Bacteria;AY491574_p;AY491574_c;AY491574_o;FJ660517_f	FJ660517_f	0	0	0	0	0	0	0	0	0	0	0	0	0	0	0	1	1	0	0	0	0	0
Bacteria;Proteobacteria;Hydrogenophilalia;Hydrogenophilales;FJ715977_f	FJ715977_f	0	0	0	0	0	0	0	0	0	0	0	0	1	0	0	2	0	25	0	8	1	15
Bacteria;Lentisphaerae;Oligosphaeria;Oligosphaerales;FJ716308_f	FJ716308_f	0	0	0	0	0	0	0	0	0	0	0	0	0	1	0	0	0	0	2	0	0	0
Bacteria;TM6;TM6_c;FJ716845_o;FJ716845_f	FJ716845_f	2	0	0	0	0	0	0	0	0	0	0	0	0	0	0	0	0	0	0	0	0	0
Bacteria;Chloroflexi;Caldilineae;Caldilineales;FJ793157_f	FJ793157_f	0	0	0	0	0	0	0	0	0	0	1	0	0	0	0	1	0	0	0	0	2	0
Bacteria;Cyanobacteria;FJ810552_c;FJ810552_o;FJ810552_o_uc	FJ810552_o_uc	0	0	0	0	0	0	0	0	0	0	0	0	0	0	0	0	0	1	1	0	0	0
Bacteria;Bacteroidetes;Sphingobacteriia;FJ820362_o;FJ820362_f	FJ820362_f	0	0	0	9	0	0	3	3	12	10	3	36	26	6	1	0	0	16	4	2	0	3
Bacteria;Verrucomicrobia;Verrucomicrobiae;Verrucomicrobiales;FJ825801_f	FJ825801_f	0	0	0	0	0	0	0	0	0	0	0	0	0	0	0	0	0	1	0	0	0	1
Bacteria;GN04;EU385751_c;EU385751_o;FJ907183_f	FJ907183_f	0	0	0	0	0	0	0	0	0	0	0	0	0	0	0	0	0	0	0	1	0	0
Bacteria;Elusimicrobia;Elusimicrobia_c;Elusimicrobiales;FM204952_f	FM204952_f	0	0	0	0	0	0	0	0	0	0	0	0	1	0	0	0	0	0	0	0	0	0
Bacteria;TM6;TM6_c;Babela_o;FM211807_f	FM211807_f	0	6	0	3	0	0	0	0	0	0	0	0	0	0	0	0	0	0	0	2	0	0
Bacteria;Proteobacteria;Deltaproteobacteria;PAC001922_o;FM253606_f	FM253606_f	0	3	1	0	0	0	0	0	0	0	0	0	1	2	0	1	1	1	0	1	0	0
Bacteria;Chloroflexi;Caldilineae;Caldilineales;FN563196_f	FN563196_f	0	0	0	0	0	0	0	0	0	0	0	0	0	0	1	0	0	0	0	0	0	0
Bacteria;Omnitrophica_OP3;FP245540_c;FN646435_o;FN646435_f	FN646435_f	0	0	0	0	0	0	0	0	0	0	0	0	0	0	0	0	0	0	1	0	0	0
Bacteria;TM6;TM6_c;Babela_o;FN678559_f	FN678559_f	0	0	0	1	0	0	0	0	0	0	0	0	0	0	0	0	1	21	10	0	2	0
Bacteria;Omnitrophica_OP3;FP245540_c;FP245538_o;FP245538_f	FP245538_f	0	0	0	0	0	0	0	0	0	0	0	0	0	0	1	0	0	0	0	0	0	0
Bacteria;Omnitrophica_OP3;FP245540_c;FP245540_o;FP245540_o_uc	FP245540_o_uc	0	0	0	0	0	0	0	0	0	0	0	0	0	0	0	0	0	0	2	0	0	0
Bacteria;Proteobacteria;Gammaproteobacteria;FP929140_o;FP929140_f	FP929140_f	2	4	3	3	0	0	1	6	3	6	3	5	6	3	0	5	1	2	0	4	7	0
Bacteria;Bacteroidetes;Sphingobacteriia;Sphingobacteriales;FQ032818_f	FQ032818_f	3	14	11	16	0	0	12	7	14	23	12	19	24	34	26	7	3	2	2	7	9	5
Bacteria;Bacteroidetes;Flavobacteria;Flavobacteriales;FQ032823_f	FQ032823_f	135	110	67	29	3	0	19	10	32	30	33	39	58	46	41	36	27	24	31	30	39	34
Bacteria;Cyanobacteria;Vampirovibrio_c;FR888536_o;FR888536_f	FR888536_f	0	0	0	0	0	0	0	0	0	0	0	0	0	1	0	0	0	0	0	0	0	0
Bacteria;Cyanobacteria;Vampirovibrio_c;FR888536_o;FR888536_o_uc	FR888536_o_uc	0	0	0	0	0	0	0	0	0	0	0	0	0	0	0	0	0	0	0	0	2	0
Bacteria;Proteobacteria;Alphaproteobacteria;Sneathiellales;Ferrovibrio_f	Ferrovibrio_f	0	4	5	0	0	0	0	3	3	2	3	0	6	1	9	4	4	7	6	12	4	9
Bacteria;Fibrobacteres;Fibrobacteria;Fibrobacterales;Fibrobacteraceae	Fibrobacteraceae	0	0	0	0	0	0	1	0	0	0	0	0	0	0	0	0	0	0	0	0	0	0
Bacteria;Fibrobacteres;Fibrobacteria;Fibrobacterales;Fibrobacterales_uc	Fibrobacterales_uc	1	0	0	2	0	0	0	0	4	1	0	0	0	1	0	0	0	0	0	0	0	0
Bacteria;Armatimonadetes;Fimbriimonadia;Fimbriimonadales;Fimbriimonadaceae	Fimbriimonadaceae	6	10	13	4	0	0	2	2	1	9	2	2	6	0	2	2	3	7	5	5	1	13
Bacteria;Bacteroidetes;Flavobacteria;Flavobacteriales;Flavobacteriaceae	Flavobacteriaceae	478	66	173	142	75	95	330	305	324	617	212	187	150	128	57	82	37	49	28	37	66	51
Bacteria;Bacteroidetes;Flavobacteria;Flavobacteriales;Flavobacteriales_uc	Flavobacteriales_uc	1	2	0	0	0	0	1	0	0	0	0	1	1	0	0	3	1	7	1	0	1	1
Bacteria;Proteobacteria;Gammaproteobacteria;Thiotrichales;Francisellaceae	Francisellaceae	0	1	1	0	0	0	0	0	0	0	0	0	1	0	2	2	0	1	0	0	3	0
Bacteria;Actinobacteria;Actinobacteria_c;Frankiales;Frankiaceae	Frankiaceae	0	0	0	0	0	0	0	1	0	0	0	0	0	0	0	0	0	0	0	0	0	0
Bacteria;Actinobacteria;Actinobacteria_c;Frankiales;Frankiales_uc	Frankiales_uc	0	0	0	0	0	0	0	0	0	0	0	0	0	0	0	0	0	0	0	2	0	0
Bacteria;Fusobacteria;Fusobacteria_c;Fusobacteriales;Fusobacteriaceae	Fusobacteriaceae	2	6	1	1	39	0	1	7	0	2	0	1	1	2	6	3	5	0	0	4	2	1
Bacteria;Chloroflexi;Anaerolineae;Anaerolinaeles;GCA004_f	GCA004_f	0	0	0	0	0	0	0	0	0	0	0	1	1	0	0	1	0	0	0	1	0	0
Bacteria;Spirochaetes;Spirochaetia;Spirochaetales;GQ249604_f	GQ249604_f	0	0	0	0	0	0	0	0	0	0	0	0	0	0	0	0	0	0	0	0	1	0
Bacteria;Verrucomicrobia;Kiritimatiellae;Kiritimatiellales;GQ259262_f	GQ259262_f	0	0	0	0	0	0	0	0	0	0	0	0	1	0	0	0	0	0	0	2	0	0
Bacteria;Lentisphaerae;Lentisphaeria;Victivallales;GQ347406_f	GQ347406_f	1	0	0	0	0	0	1	0	0	1	0	0	0	0	0	0	0	0	0	1	0	1
Bacteria;Bacteroidetes;Bacteroidia;Bacteroidales;GQ354920_f	GQ354920_f	0	0	0	0	0	0	0	0	0	0	0	1	0	0	0	1	0	0	0	0	2	1
Bacteria;Proteobacteria;GQ354939_c;GQ354939_o;GQ354939_o_uc	GQ354939_o_uc	0	0	0	0	0	0	0	0	0	0	0	0	1	0	3	0	0	0	0	0	0	0
Bacteria;Peregrinibacteria;Peribacteria;ASND_o;GQ355005_f	GQ355005_f	0	3	0	0	0	0	0	0	0	0	0	0	0	0	0	0	1	0	0	0	0	0
Bacteria;Bacteroidetes;Bacteroidia;Bacteroidales;GQ357022_f	GQ357022_f	1	4	0	1	2	0	2	2	0	0	0	0	1	0	2	0	2	2	1	3	4	1
Bacteria;Chloroflexi;Anaerolineae;Anaerolinaeles;GQ396824_f	GQ396824_f	0	28	6	10	0	0	2	6	8	12	13	12	20	7	19	11	19	59	35	19	11	27
Bacteria;Chloroflexi;GQ396871_c;GQ396871_o;GQ396871_f	GQ396871_f	6	20	15	19	10	1	5	10	8	12	24	14	17	32	31	17	9	6	4	5	11	7
Bacteria;Bacteroidetes;Bacteroidia;Bacteroidales;GQ441294_f	GQ441294_f	0	0	0	0	0	0	11	3	0	0	2	0	0	0	0	0	0	0	0	0	0	0
Bacteria;Chlorobi;Ignavibacteriae;GQ472436_o;GQ472436_f	GQ472436_f	2	0	0	0	0	0	1	0	0	0	0	2	1	0	1	1	0	4	4	3	4	1
Bacteria;GQ479988_p;GQ479988_c;GQ479988_o;GQ479988_f	GQ479988_f	0	0	0	0	0	0	0	2	0	0	0	0	0	0	0	0	0	0	0	0	0	0
Bacteria;Verrucomicrobia;Verrucomicrobiae;Methylacidiphilales;GQ502666_f	GQ502666_f	0	0	0	0	0	0	0	0	0	0	0	0	0	0	0	0	1	4	4	2	0	5
Bacteria;Proteobacteria;Deltaproteobacteria;GU112205_o;GU112205_f	GU112205_f	0	0	0	0	0	0	1	1	0	0	0	0	0	0	1	0	0	0	0	0	0	0
Bacteria;Proteobacteria;Betaproteobacteria;Neisseriales;GU199451_f	GU199451_f	26	19	40	24	5	0	1	13	12	16	14	27	32	32	21	42	15	11	20	17	33	22
Bacteria;Proteobacteria;Deltaproteobacteria;PAC001922_o;GU208445_f	GU208445_f	0	1	0	0	0	0	0	0	0	0	0	0	0	0	0	0	0	0	0	0	0	0
Bacteria;Verrucomicrobia;Verrucomicrobiae;Verrucomicrobiales;GU230460_f	GU230460_f	0	0	0	0	0	0	0	0	0	0	0	0	0	0	0	1	4	3	2	4	0	5
Bacteria;Latescibacteria_WS3;Latescibacter_c;AB530233_o;GU302492_f	GU302492_f	0	0	0	1	0	0	1	0	0	0	0	0	0	0	0	0	1	0	0	0	0	0
Bacteria;Verrucomicrobia;Opitutae;Puniceicoccales;GU305779_f	GU305779_f	341	64	42	9	4	0	24	15	35	37	20	18	32	29	23	120	42	3	27	65	142	20
Bacteria;Proteobacteria;Gammaproteobacteria;Legionellales;GU444107_f	GU444107_f	0	0	0	0	0	0	0	0	0	0	0	0	0	0	0	1	0	1	3	1	0	4
Bacteria;Bacteroidetes;Bacteroidia;Bacteroidales;GU454901_f	GU454901_f	0	0	1	3	0	0	1	0	0	0	0	0	0	2	1	0	0	1	0	1	1	1
Bacteria;Bacteroidetes;Flavobacteria;Flavobacteriales;GU454927_f	GU454927_f	0	0	0	1	0	0	0	2	0	2	0	8	1	0	1	2	1	0	1	0	0	0
Bacteria;Omnitrophica_OP3;FP245540_c;GU472720_o;GU472720_f	GU472720_f	2	0	0	0	0	0	0	1	0	0	0	0	1	2	3	5	2	0	1	2	0	0
Bacteria;Omnitrophica_OP3;FP245540_c;GU472720_o;GU472720_o_uc	GU472720_o_uc	0	0	0	0	0	0	1	0	0	0	0	0	0	0	0	0	0	0	0	0	0	0
Bacteria;Omnitrophica_OP3;FP245540_c;FN646435_o;GU553739_f	GU553739_f	0	0	0	0	0	0	0	0	0	0	0	0	1	0	0	0	0	0	0	0	0	0
Bacteria;Verrucomicrobia;Verrucomicrobiae;Methylacidiphilales;GU936905_f	GU936905_f	3	74	322	134	30	11	44	101	170	209	130	168	258	219	186	576	728	1537	1417	789	580	1193
Bacteria;Actinobacteria;Rubrobacteria;Gaiellales;Gaiellaceae	Gaiellaceae	0	0	1	0	0	0	0	0	1	0	0	0	0	0	2	0	0	0	0	0	1	0
Bacteria;Proteobacteria;Betaproteobacteria;Gallionellales;Gallionellaceae	Gallionellaceae	8	2	0	13	2	2	4	16	7	0	25	1	4	9	8	1	0	1	0	1	2	2
Bacteria;Firmicutes;Bacilli;Bacillales;Gemella_f	Gemella_f	0	0	0	0	2	9	0	0	0	0	0	0	0	0	0	0	0	0	0	0	0	0
Bacteria;Planctomycetes;Planctomycetia;Planctomycetales;Gemmataceae	Gemmataceae	5	327	48	90	0	1	61	48	55	149	63	38	81	76	68	58	57	107	70	101	59	89
Bacteria;Gemmatimonadetes;Gemmatimonadetes_c;Gemmatimonadales;Gemmatimonadaceae	Gemmatimonadaceae	4	36	9	5	0	3	5	1	3	3	1	13	5	0	6	2	6	3	8	1	9	3
Bacteria;Proteobacteria;Deltaproteobacteria;Desulfuromonadales;Geobacteraceae	Geobacteraceae	13	1	0	3	0	0	7	0	0	0	1	0	2	1	0	2	1	0	0	3	2	3
Bacteria;Actinobacteria;Actinobacteria_c;Frankiales;Geodermatophilaceae	Geodermatophilaceae	0	0	0	4	0	0	0	0	0	0	0	0	1	0	0	0	0	0	0	0	0	0
Bacteria;Firmicutes;Clostridia;Clostridiales;Gracilibacteraceae	Gracilibacteraceae	0	0	0	0	0	0	1	0	0	0	0	0	0	0	0	0	0	0	0	0	0	0
Bacteria;HE604052_p;HE604052_c;HE604052_o;HE604052_o_uc	HE604052_o_uc	0	0	0	0	0	0	0	0	0	0	0	0	0	1	0	0	0	0	0	0	0	0
Bacteria;HM066440_p;HM066440_c;HM066440_o;HM066440_f	HM066440_f	0	0	0	0	0	0	0	0	0	0	0	0	0	0	0	0	0	0	0	1	0	0
Bacteria;Lentisphaerae;Lentisphaeria;Victivallales;HM066548_f	HM066548_f	0	0	0	0	0	0	0	0	0	0	0	0	0	0	4	2	0	0	1	0	0	0
Bacteria;HM186384_p;HM186384_c;HM186384_o;HM186384_f	HM186384_f	0	0	0	0	0	0	0	0	0	0	0	0	0	0	0	0	0	1	0	0	0	0
Bacteria;Parcubacteria_OD1;LCGL_c;LCGL_o;HM186616_f	HM186616_f	0	0	0	0	0	0	0	0	0	0	0	0	0	0	1	0	0	0	0	0	0	0
Bacteria;Acidobacteria;PAC002261_c;HM243779_o;HM243779_f	HM243779_f	0	0	0	0	0	0	0	0	0	0	0	0	0	0	0	0	1	1	0	2	1	1
Bacteria;Omnitrophica_OP3;HM243796_c;HM243796_o;HM243796_f	HM243796_f	7	0	1	5	0	0	3	0	0	1	2	1	6	0	11	5	2	8	13	8	2	3
Bacteria;TM6;TM6_c;Babela_o;HM243873_f	HM243873_f	3	0	0	0	0	0	0	0	0	0	0	0	0	0	0	0	0	0	0	0	0	0
Bacteria;Proteobacteria;Deltaproteobacteria;Desulfobacterales;HM243977_f	HM243977_f	0	0	0	0	0	0	0	0	0	0	0	0	0	0	0	0	0	1	0	1	0	0
Bacteria;Firmicutes;Bacilli;HM996811_o;HM996811_f	HM996811_f	0	0	0	0	0	0	0	0	3	0	0	0	0	0	0	0	0	0	0	0	0	0
Bacteria;Chlorobi;HQ014634_c;HQ014634_o;HQ014634_f	HQ014634_f	0	0	0	1	0	0	0	0	1	0	0	0	0	1	2	0	0	2	0	0	0	0
Bacteria;Proteobacteria;Gammaproteobacteria;Cellvibrionales;HQ190428_f	HQ190428_f	13	0	2	3	0	0	0	2	5	5	1	5	7	8	5	6	2	15	6	3	4	3
Bacteria;Proteobacteria;Gammaproteobacteria;Oceanospirillales;HQ191045_f	HQ191045_f	1	16	4	1	0	0	0	0	1	4	2	5	10	2	11	3	3	17	3	7	4	5
Bacteria;Verrucomicrobia;Kiritimatiellae;EF436358_o;HQ260945_f	HQ260945_f	0	0	0	0	0	0	0	0	0	0	0	3	0	0	0	0	0	1	0	0	0	0
Bacteria;Proteobacteria;Betaproteobacteria;HQ324854_o;HQ324854_f	HQ324854_f	0	0	0	0	0	0	1	0	0	0	0	0	0	0	0	0	0	0	0	0	0	0
Bacteria;Peregrinibacteria;Peribacteria;ASND_o;HQ324887_f	HQ324887_f	0	0	0	0	0	0	5	0	0	0	0	0	0	2	0	0	0	0	0	0	0	0
Bacteria;Chlorobi;OPB56_c;OPB56_o;HQ343229_f	HQ343229_f	0	133	439	315	27	2	125	136	327	391	247	362	383	316	315	195	199	40	61	299	309	127
Bacteria;Aminicenantes_OP8;AQSP_c;HQ588586_o;HQ588586_f	HQ588586_f	0	0	0	0	0	0	0	0	0	0	0	0	1	0	0	0	0	0	0	0	0	1
Bacteria;Chloroflexi;PDJQ_c;EU335161_o;HQ697801_f	HQ697801_f	0	5	0	0	0	0	0	0	0	0	1	0	0	1	0	0	2	0	0	1	0	1
Bacteria;Proteobacteria;Deltaproteobacteria;EU734972_o;HQ916581_f	HQ916581_f	0	0	0	0	0	0	0	1	0	0	0	0	0	0	0	0	0	0	0	0	0	0
Bacteria;Proteobacteria;Deltaproteobacteria;Myxococcales;Haliangiaceae	Haliangiaceae	0	5	2	1	0	0	0	1	0	0	2	0	1	2	1	3	4	1	2	1	4	2
Bacteria;Bacteroidetes;Sphingobacteriia;Saprospirales;Haliscomenobacteraceae	Haliscomenobacteraceae	0	1	0	0	0	0	0	0	0	0	0	0	0	0	0	0	0	0	0	0	0	1
Bacteria;Proteobacteria;Alphaproteobacteria;Rickettsiales;Hepatincola_f	Hepatincola_f	0	0	0	0	0	0	0	0	0	0	0	0	0	2	0	0	0	1	0	0	0	0
Bacteria;Acidobacteria;Holophagae;Holophagales;Holophagaceae	Holophagaceae	8	1	0	2	0	0	4	3	0	3	0	1	0	0	5	0	0	1	0	0	0	0
Bacteria;Proteobacteria;Alphaproteobacteria;Rickettsiales;Holosporaceae	Holosporaceae	0	5	23	51	1	0	17	10	18	23	22	24	11	12	12	11	5	3	0	2	6	7
Bacteria;Hydrogenedentes_NKB19;Hydrogenedens_c;Hydrogenedens_o;Hydrogenedens_f	Hydrogenedens_f	0	0	2	6	0	0	1	2	0	0	3	0	1	0	0	6	3	5	0	0	2	7
Bacteria;Firmicutes;Negativicutes;Hydrogenispora_o;Hydrogenispora_f	Hydrogenispora_f	0	0	0	0	0	0	0	0	0	0	0	0	0	0	1	0	0	0	0	0	0	0
Bacteria;Proteobacteria;Hydrogenophilalia;Hydrogenophilales;Hydrogenophilaceae	Hydrogenophilaceae	1	0	0	0	0	24	0	0	0	0	0	0	0	0	0	0	0	0	0	0	0	0
Bacteria;Bacteroidetes;Cytophagia;Cytophagales;Hymenobacteraceae	Hymenobacteraceae	0	0	0	0	0	0	0	0	0	0	0	0	1	0	0	1	0	0	2	0	1	0
Bacteria;Proteobacteria;Alphaproteobacteria;Rhizobiales;Hyphomicrobiaceae	Hyphomicrobiaceae	0	20	2	2	2	0	1	1	2	0	2	4	1	1	1	8	5	2	7	1	5	6
Bacteria;Proteobacteria;Alphaproteobacteria;Rhodobacterales;Hyphomonadaceae	Hyphomonadaceae	0	30	32	15	0	0	6	2	3	8	10	10	7	11	14	12	21	24	17	12	17	16
Bacteria;Actinobacteria;Acidimicrobiia;Acidimicrobiales;Iamiaceae	Iamiaceae	5	14	4	7	0	0	33	12	6	12	9	2	6	9	6	4	9	18	20	16	6	26
Bacteria;Chlorobi;Ignavibacteriae;Ignavibacteriales;Ignavibacteriaceae	Ignavibacteriaceae	0	0	0	4	0	0	0	4	0	0	4	2	0	2	0	0	1	2	0	2	0	0
Bacteria;Actinobacteria;Acidimicrobiia;Acidimicrobiales;Ilumatobacter_f	Ilumatobacter_f	205	676	1506	1108	90	97	587	415	553	1169	609	828	1721	1217	1995	958	1220	1075	914	1956	1330	1479
Bacteria;Actinobacteria;Actinobacteria_c;Micrococcales;Intrasporangiaceae	Intrasporangiaceae	0	0	0	1	35	34	0	0	0	0	0	0	0	0	0	0	0	0	1	0	0	0
Bacteria;Planctomycetes;Planctomycetia;Planctomycetales;Isosphaeraceae	Isosphaeraceae	15	115	15	12	8	0	16	10	23	24	20	14	12	24	12	25	24	20	28	19	18	34
Bacteria;Firmicutes;Bacilli;JF417904_o;JF417904_o_uc	JF417904_o_uc	0	0	0	0	0	0	1	0	0	0	0	0	0	0	0	0	0	0	0	0	0	0
Bacteria;JQ072981_p;JQ072981_c;JF428946_o;JF428946_o_uc	JF428946_o_uc	0	0	0	0	26	0	0	0	0	0	0	0	0	0	0	0	1	10	6	11	1	7
Bacteria;Parcubacteria_OD1;LCGL_c;LCGL_o;JF497854_f	JF497854_f	0	15	0	1	0	0	0	1	0	0	2	0	0	0	0	3	1	2	0	4	0	0
Bacteria;Proteobacteria;Betaproteobacteria;JF703372_o;JF703372_f	JF703372_f	0	0	0	0	0	0	0	0	0	0	0	0	0	0	0	0	0	1	0	0	0	0
Bacteria;Proteobacteria;Epsilonproteobacteria;Campylobacterales;JF747790_f	JF747790_f	7	0	0	0	0	0	1	2	0	1	0	0	1	0	0	0	0	0	0	0	0	0
Bacteria;Bacteroidetes;Sphingobacteriia;JF769590_o;JF769590_o_uc	JF769590_o_uc	0	0	0	0	0	0	0	0	0	0	0	0	0	0	0	1	0	0	0	0	0	0
Bacteria;TM6;TM6_c;Babela_o;JF830145_f	JF830145_f	0	19	3	3	0	0	0	0	4	1	1	11	2	3	2	3	8	3	14	2	0	9
Bacteria;WS5;WS5_c;AB286410_o;JF922429_f	JF922429_f	3	68	10	10	0	0	30	13	8	17	9	2	9	10	1	8	10	9	1	10	7	6
Bacteria;JMYB36;JMYB36_c;JMYB36_o;JMYB36_f	JMYB36_f	0	0	2	0	0	0	0	0	0	0	0	0	0	0	1	0	0	2	3	0	0	0
Bacteria;SR1;JN223430_c;JN223430_o;JN223430_f	JN223430_f	0	0	0	0	0	0	0	0	0	0	0	0	0	0	0	0	0	1	0	0	0	0
Bacteria;Fusobacteria;Fusobacteria_c;Fusobacteriales;JN397799_f	JN397799_f	1	0	0	0	0	0	0	0	0	0	0	0	0	0	0	0	0	0	0	0	0	0
Bacteria;Verrucomicrobia;Verrucomicrobiae;Methylacidiphilales;JN429064_f	JN429064_f	3	0	0	0	0	0	0	0	0	0	0	0	0	0	0	0	0	0	0	0	0	0
Bacteria;BRC1;FP245541_c;FP245541_o;JN437933_f	JN437933_f	0	0	0	0	0	0	0	0	0	0	0	0	0	0	0	0	0	0	0	1	0	0
Bacteria;Proteobacteria;Deltaproteobacteria;HQ114032_o;JN452622_f	JN452622_f	0	0	0	0	0	0	1	0	0	0	0	0	0	0	0	0	0	0	0	0	0	0
Bacteria;Planctomycetes;Phycisphaerae;CP019633_o;JN538852_f	JN538852_f	0	0	0	0	0	0	0	0	0	0	0	0	0	0	0	0	0	0	0	0	1	0
Bacteria;Fibrobacteres;JN697815_c;JN697815_o;JN697815_f	JN697815_f	0	0	0	0	0	0	0	0	0	0	0	0	0	0	0	0	0	0	0	2	0	0
Bacteria;Proteobacteria;Alphaproteobacteria;Rickettsiales;JN983664_f	JN983664_f	0	0	0	0	0	0	0	0	0	0	0	0	0	0	0	0	0	0	0	0	0	1
Bacteria;JQ072929_p;JQ072929_c;JQ072929_o;JQ072929_f	JQ072929_f	0	0	0	0	0	0	0	0	0	0	0	0	0	0	1	0	0	0	0	0	0	0
Bacteria;JQ072981_p;JQ072981_c;JQ072981_o;JQ072981_o_uc	JQ072981_o_uc	0	0	0	0	0	0	0	0	0	0	0	0	0	0	0	0	2	0	2	0	0	0
Bacteria;Bacteroidetes;SM1A07_c;JQ739004_o;JQ739004_o_uc	JQ739004_o_uc	0	0	0	0	0	0	1	0	0	0	0	0	0	0	0	0	0	0	0	0	0	0
Bacteria;JQ816888_p;JQ816888_c;JQ816888_o;JQ816888_f	JQ816888_f	0	0	0	0	0	0	0	0	0	0	0	0	0	0	0	1	1	0	0	0	0	0
Bacteria;Proteobacteria;Alphaproteobacteria;Rickettsiales;JQ941856_f	JQ941856_f	1	2	2	2	0	0	0	0	0	0	0	0	0	0	2	0	0	0	0	0	0	3
Bacteria;Parcubacteria_OD1;Paceibacter_c;AB672277_o;JX000953_f	JX000953_f	1	0	0	0	0	0	0	0	0	0	0	0	0	0	0	0	0	0	0	0	0	0
Bacteria;Proteobacteria;Alphaproteobacteria;Rickettsiales;JX570600_f	JX570600_f	0	0	0	1	0	0	0	0	0	0	0	0	0	1	0	0	0	0	0	0	0	0
Bacteria;Actinobacteria;Actinobacteria_c;Kineosporiales;Kineosporiaceae	Kineosporiaceae	0	0	0	0	0	0	0	0	0	0	0	0	0	0	1	0	0	0	0	1	0	0
Bacteria;Verrucomicrobia;Kiritimatiellae;Kiritimatiellales;Kiritimatiellaceae	Kiritimatiellaceae	0	2	0	1	0	0	1	0	0	0	0	0	0	1	0	0	1	0	4	1	1	0
Bacteria;Chloroflexi;Chloroflexia;Chloroflexales;Kouleothrix_f	Kouleothrix_f	0	0	0	0	0	0	0	0	0	0	1	1	0	0	0	0	2	19	0	0	0	0
Bacteria;Parcubacteria_OD1;Paceibacter_c;LBQD_o;LBQD_f	LBQD_f	23	0	0	0	0	0	2	2	0	0	0	0	5	1	1	6	0	7	6	5	2	2
Bacteria;Parcubacteria_OD1;Paceibacter_c;LBQD_o;LBQD_o_uc	LBQD_o_uc	7	15	0	8	0	0	4	4	2	0	13	1	11	7	6	0	2	35	37	53	8	22
Bacteria;TM6;TM6_c;Babela_o;LBTE_f	LBTE_f	0	1	0	5	0	0	3	0	1	3	4	0	3	0	1	1	0	0	0	1	1	3
Bacteria;Berkelbacteria;LBVO_c;LBVO_o;LBVO_f	LBVO_f	0	0	0	0	0	0	0	0	0	0	0	0	0	0	0	0	0	0	0	0	0	1
Bacteria;WS6;LBWK_c;LBWK_o;LBWK_f	LBWK_f	0	0	0	0	0	0	0	0	0	0	1	0	0	0	0	0	0	0	0	0	0	0
Bacteria;Parcubacteria_OD1;LCGL_c;LCGL_o;LBYK_f	LBYK_f	0	0	0	0	0	0	0	0	0	0	0	0	0	0	0	0	0	2	1	1	0	0
Bacteria;Parcubacteria_OD1;LCGL_c;LCGL_o;LCBG_f	LCBG_f	24	0	0	0	0	0	0	0	0	0	0	0	0	2	1	6	1	0	1	1	1	2
Bacteria;Parcubacteria_OD1;LCGL_c;LCGL_o;LCEZ_f	LCEZ_f	0	0	0	0	0	0	0	0	0	0	0	0	1	0	0	0	0	1	0	2	0	0
Bacteria;Parcubacteria_OD1;Paceibacter_c;LCFJ_o;LCFJ_f	LCFJ_f	1	0	0	0	0	0	0	0	0	0	0	0	0	0	0	0	0	0	0	0	0	0
Bacteria;Parcubacteria_OD1;Paceibacter_c;LCFJ_o;LCFJ_o_uc	LCFJ_o_uc	1	0	0	0	0	0	0	0	0	0	0	0	1	0	0	0	0	0	1	0	0	0
Bacteria;Microgenomates_OP11;Microgenomatus_c;LCFQ_o;LCFQ_f	LCFQ_f	2	0	0	0	0	0	0	0	0	0	0	0	0	0	0	1	0	0	0	0	0	0
Bacteria;Parcubacteria_OD1;LCGL_c;LCGL_o;LCFY_f	LCFY_f	6	0	0	21	1	0	19	37	3	3	20	1	7	8	6	2	1	5	7	15	5	2
Bacteria;Parcubacteria_OD1;LCGL_c;LCGL_o;LCGL_f	LCGL_f	4	0	0	0	1	0	0	0	0	0	0	0	0	0	2	0	0	0	4	3	0	0
Bacteria;Parcubacteria_OD1;LCGL_c;LCGL_o;LCGL_o_uc	LCGL_o_uc	4	0	2	8	1	0	0	15	2	1	15	1	3	2	0	2	0	8	4	2	1	2
Bacteria;Microgenomates_OP11;Microgenomatus_c;CP011212_o;LCMB_f	LCMB_f	0	0	0	0	0	0	0	1	0	0	2	0	0	0	0	0	0	0	0	0	0	0
Bacteria;WWE3;CP006914_c;LCNT_o;LCNT_f	LCNT_f	0	0	0	0	0	0	0	0	0	0	0	0	0	0	0	0	0	0	0	1	0	0
Bacteria;Parcubacteria_OD1;Paceibacter_c;CP011209_o;LCPG_f	LCPG_f	9	0	2	0	0	0	0	0	0	0	0	0	0	0	0	1	1	0	0	0	0	0
Bacteria;Parcubacteria_OD1;LCGL_c;LCGL_o;LCPQ_f	LCPQ_f	0	0	0	0	0	0	0	0	0	0	0	0	0	0	0	0	2	0	0	1	0	0
Bacteria;Parcubacteria_OD1;Paceibacter_c;CP011209_o;LCQK_f	LCQK_f	9	0	0	0	0	0	0	0	0	0	0	0	1	0	0	0	0	0	0	0	0	0
Bacteria;Proteobacteria;Betaproteobacteria;LRRD_o;LRRD_f	LRRD_f	1	0	0	0	0	0	0	0	0	0	0	0	0	0	0	0	0	0	0	0	0	0
Bacteria;Verrucomicrobia;Verrucomicrobiae;Methylacidiphilales;LT629781_f	LT629781_f	1	0	0	0	0	0	0	0	0	0	0	0	0	1	0	0	0	0	1	0	0	0
Bacteria;Proteobacteria;Alphaproteobacteria;Rhizobiales;Labrys_f	Labrys_f	0	0	0	2	0	0	2	0	1	1	0	1	1	0	0	0	0	0	0	1	0	0
Bacteria;Firmicutes;Clostridia;Clostridiales;Lachnospiraceae	Lachnospiraceae	2	0	0	0	20	0	2	1	0	1	0	0	0	0	1	0	1	0	0	2	0	3
Bacteria;Firmicutes;Bacilli;Lactobacillales;Lactobacillaceae	Lactobacillaceae	0	0	0	0	70	24	1	0	0	0	0	1	0	0	0	0	0	0	3	0	0	0
Bacteria;Proteobacteria;Betaproteobacteria;Burkholderiales;Lautropia_f	Lautropia_f	0	0	0	0	21	0	0	0	0	0	0	0	0	0	0	0	0	0	0	0	0	0
Bacteria;Actinobacteria;Actinobacteria_c;Corynebacteriales;Lawsonella_f	Lawsonella_f	0	0	0	0	0	20	0	0	0	0	0	0	0	0	0	0	0	0	2	0	0	0
Bacteria;Proteobacteria;Gammaproteobacteria;Legionellales;Legionellaceae	Legionellaceae	8	83	15	48	35	83	22	21	35	15	31	18	40	37	28	52	38	48	38	41	26	88
Bacteria;Proteobacteria;Gammaproteobacteria;Legionellales;Legionellales_uc	Legionellales_uc	0	0	0	2	0	0	2	2	4	6	8	13	8	11	9	14	3	4	0	11	11	13
Bacteria;Bacteroidetes;Bacteroidia;Bacteroidales;Lentimicrobiaceae	Lentimicrobiaceae	1	0	0	2	0	0	2	0	1	1	1	0	5	1	3	0	2	1	2	4	4	1
Bacteria;Spirochaetes;Spirochaetia;Leptospirales;Leptospiraceae	Leptospiraceae	1	3	1	6	0	6	7	12	4	3	9	6	5	6	3	4	5	6	7	5	8	10
Bacteria;Fusobacteria;Fusobacteria_c;Fusobacteriales;Leptotrichiaceae	Leptotrichiaceae	0	0	0	0	49	0	0	2	0	0	0	0	0	0	0	0	0	0	0	0	0	0
Bacteria;Firmicutes;Bacilli;Lactobacillales;Leuconostocaceae	Leuconostocaceae	0	0	0	0	0	28	0	0	0	0	0	0	0	0	0	0	0	0	0	0	0	0
Bacteria;Proteobacteria;Betaproteobacteria;Burkholderiales;Limnobacter_f	Limnobacter_f	1	6	0	1	0	0	0	0	1	2	4	2	2	2	3	0	1	0	0	1	6	0
Bacteria;Cyanobacteria;Chroobacteria;Oscillatoriales;Limnothrix_f	Limnothrix_f	40	131	47	66	128	39	134	74	177	81	169	216	159	58	53	75	138	95	94	64	74	53
Bacteria;Firmicutes;Bacilli;Bacillales;Listeriaceae	Listeriaceae	0	0	0	0	0	39	0	0	0	0	0	0	0	0	0	0	0	0	0	0	0	0
Bacteria;Tenericutes;Mollicutes;Bacilloplasma_o;Lumbricoplasmataceae	Lumbricoplasmataceae	0	0	0	0	0	0	0	0	0	0	0	0	0	0	4	0	0	0	0	0	0	0
Bacteria;Verrucomicrobia;Verrucomicrobiae;Verrucomicrobiales;Luteolibacter_f	Luteolibacter_f	0	1	3	22	0	0	34	10	10	30	20	4	2	3	2	0	1	3	0	1	2	1
Bacteria;Bacteroidetes;Bacteroidia;Marinilabiliales;Marinilabiliaceae	Marinilabiliaceae	0	0	0	0	0	0	0	0	0	0	0	0	0	2	1	0	0	0	0	0	0	0
Bacteria;Cyanobacteria;Chroobacteria;Chroococcales;Merismopedia_f	Merismopedia_f	0	1	24	14	3	0	28	24	21	18	11	61	78	30	16	37	34	6	7	20	33	13
Bacteria;Verrucomicrobia;Verrucomicrobiae;Methylacidiphilales;Methylacidiphilales_uc	Methylacidiphilales_uc	0	0	0	0	0	0	0	0	0	0	0	0	0	0	0	0	0	0	0	1	0	0
Bacteria;Proteobacteria;Alphaproteobacteria;Rhizobiales;Methylobacteriaceae	Methylobacteriaceae	3	0	0	7	0	0	0	1	2	6	1	0	2	0	1	5	0	0	2	0	1	3
Bacteria;Proteobacteria;Gammaproteobacteria;Methylococcales;Methylococcaceae	Methylococcaceae	29	29	17	98	3	13	92	98	33	71	125	31	388	126	94	15	11	61	70	54	10	29
Bacteria;Proteobacteria;Gammaproteobacteria;Methylococcales;Methylococcales_uc	Methylococcales_uc	0	0	0	0	0	0	1	0	0	1	0	0	0	1	0	0	0	0	0	0	0	0
Bacteria;Proteobacteria;Alphaproteobacteria;Rhizobiales;Methylocystaceae	Methylocystaceae	4	27	22	59	0	20	90	51	24	34	45	15	84	65	68	35	15	39	43	16	25	36
Bacteria;Proteobacteria;Gammaproteobacteria;Chromatiales;Methylohalomonas_f	Methylohalomonas_f	20	19	7	5	0	0	1	3	5	6	0	6	7	5	5	16	6	3	10	6	4	14
Bacteria;Nitrospirae;Nitrospira_c;Methylomirabilis_o;Methylomirabilis_f	Methylomirabilis_f	0	0	0	0	0	0	0	0	0	0	0	0	0	0	0	0	0	1	0	0	0	0
Bacteria;Proteobacteria;Gammaproteobacteria;Methylococcales;Methylomonas_f	Methylomonas_f	484	3	3	17	46	1	77	35	12	21	22	9	71	91	165	3	6	24	21	9	6	16
Bacteria;Proteobacteria;Betaproteobacteria;Methylophilales;Methylophilaceae	Methylophilaceae	938	207	277	268	68	104	454	269	240	314	241	170	430	403	440	204	182	123	161	208	224	184
Bacteria;Proteobacteria;Betaproteobacteria;Methylophilales;Methylophilales_uc	Methylophilales_uc	0	0	0	0	0	0	0	0	0	0	0	1	0	0	2	0	0	0	0	0	0	0
Bacteria;Proteobacteria;Alphaproteobacteria;Rhodospirillales;Micavibrio_f	Micavibrio_f	1	0	0	0	3	0	1	0	1	0	1	0	0	0	0	0	1	0	0	0	0	0
Bacteria;Actinobacteria;Actinobacteria_c;Micrococcales;Microbacteriaceae	Microbacteriaceae	215	35	6	5	0	0	56	3	4	43	1	2	10	4	3	3	10	42	63	21	5	36
Bacteria;Actinobacteria;Actinobacteria_c;Micrococcales;Micrococcaceae	Micrococcaceae	2	0	0	2	368	5656	0	0	0	0	0	0	0	1	1	0	0	0	0	0	0	0
Bacteria;Cyanobacteria;Chroobacteria;Chroococcales;Microcystaceae	Microcystaceae	0	10	145	352	459	176	1761	728	643	485	512	805	497	369	85	287	236	165	226	127	228	188
Bacteria;Microgenomates_OP11;Microgenomatus_c;Microgenomatus_o;Microgenomatus_f	Microgenomatus_f	0	0	0	0	0	0	0	0	0	0	0	0	0	0	0	1	0	0	0	0	0	0
Bacteria;Actinobacteria;Actinobacteria_c;Micromonosporales;Micromonosporaceae	Micromonosporaceae	0	0	0	0	0	0	2	0	0	0	0	0	0	0	0	0	1	0	0	0	0	0
Bacteria;Proteobacteria;Alphaproteobacteria;Micropepsales;Micropepsaceae	Micropepsaceae	1	27	8	11	1	0	0	0	8	7	9	13	10	2	11	11	21	23	16	16	13	16
Bacteria;Proteobacteria;Alphaproteobacteria;Micropepsales;Micropepsales_uc	Micropepsales_uc	0	0	3	0	0	0	0	0	0	0	0	0	0	0	0	0	0	0	0	0	0	0
Bacteria;Actinobacteria;Acidimicrobiia;Acidimicrobiales;Microthrixaceae	Microthrixaceae	0	3	3	0	0	0	4	0	2	3	2	3	3	2	1	3	0	0	2	0	0	3
Bacteria;Proteobacteria;Alphaproteobacteria;Rickettsiales;Midichloriaceae	Midichloriaceae	1	6	11	6	0	0	8	1	8	3	4	2	4	2	8	10	2	5	12	0	0	9
Bacteria;Firmicutes;Clostridia;Clostridiales;Mogibacterium_f	Mogibacterium_f	0	0	0	0	0	0	4	0	0	0	0	0	0	0	0	0	0	0	0	0	0	0
Bacteria;Proteobacteria;Gammaproteobacteria;Pseudomonadales;Moraxellaceae	Moraxellaceae	3	2	0	11	25	253	5	22	3	4	0	0	1	2	2	1	2	27	39	252	1	8
Bacteria;Proteobacteria;Gammaproteobacteria;Enterobacterales;Morganellaceae	Morganellaceae	0	0	0	0	0	1	1	0	0	1	0	0	1	1	0	0	0	0	0	1	0	0
Bacteria;Actinobacteria;Actinobacteria_c;Corynebacteriales;Mycobacteriaceae	Mycobacteriaceae	0	18	14	54	12	128	115	63	23	43	54	24	28	29	51	97	32	35	82	22	24	75
Bacteria;Tenericutes;Mollicutes;Mycoplasmatales;Mycoplasmataceae	Mycoplasmataceae	0	0	0	0	0	0	0	0	0	0	0	0	0	0	0	0	1	0	0	0	0	0
Bacteria;Proteobacteria;Deltaproteobacteria;Myxococcales;Myxococcaceae	Myxococcaceae	0	0	0	0	0	0	0	0	0	0	2	0	0	0	0	0	0	0	0	0	0	0
Bacteria;Proteobacteria;Deltaproteobacteria;Myxococcales;Myxococcales_uc	Myxococcales_uc	0	0	0	0	0	0	0	0	0	0	0	0	0	0	0	2	0	3	0	2	0	2
Bacteria;Bacteroidetes;Sphingobacteriia;NVQB_o;NVQB_f	NVQB_f	78	57	108	93	82	0	161	43	72	71	82	66	79	108	77	120	71	11	17	87	118	47
Bacteria;Bacteroidetes;Sphingobacteriia;NVQB_o;NVQB_o_uc	NVQB_o_uc	0	0	0	1	0	0	0	0	1	0	0	0	0	1	0	0	0	0	0	0	0	0
Bacteria;Proteobacteria;Deltaproteobacteria;Myxococcales;Nannocystaceae	Nannocystaceae	0	0	0	0	0	0	0	0	0	0	0	0	0	2	0	0	0	0	0	0	0	0
Bacteria;Proteobacteria;Betaproteobacteria;Neisseriales;Neisseriaceae	Neisseriaceae	3	6	5	4	106	6	3	10	2	4	1	3	1	3	0	4	1	4	1	0	2	10
Bacteria;Proteobacteria;Betaproteobacteria;Neisseriales;Neisseriales_uc	Neisseriales_uc	0	0	0	2	0	0	0	0	0	0	0	0	0	0	0	0	0	0	0	0	1	0
Bacteria;Proteobacteria;Betaproteobacteria;Nitrosomonadales;Nitrosomonadaceae	Nitrosomonadaceae	0	0	3	8	0	0	1	5	3	1	12	4	7	23	14	22	6	2	0	4	18	1
Bacteria;Proteobacteria;Betaproteobacteria;Nitrosomonadales;Nitrosomonadales_uc	Nitrosomonadales_uc	0	0	0	0	0	0	0	0	0	0	0	0	0	2	0	0	0	0	0	0	0	0
Bacteria;Nitrospirae;Nitrospira_c;Nitrospirales;Nitrospiraceae	Nitrospiraceae	0	0	7	5	0	0	0	1	1	1	6	4	3	25	33	32	2	1	0	2	12	1
Bacteria;Actinobacteria;Actinobacteria_c;Corynebacteriales;Nocardiaceae	Nocardiaceae	0	0	0	0	0	0	0	0	0	4	0	0	0	0	0	0	0	0	0	0	0	0
Bacteria;Actinobacteria;Actinobacteria_c;Propionibacteriales;Nocardioidaceae	Nocardioidaceae	0	0	0	1	2	44	0	1	0	0	0	0	0	3	1	2	0	0	0	0	0	0
Bacteria;Cyanobacteria;Hormogoneae;Nostocales;Nostocaceae	Nostocaceae	9	95	228	248	150	13	142	136	216	259	206	237	240	281	116	327	654	1195	969	553	479	546
Bacteria;Proteobacteria;Betaproteobacteria;Burkholderiales;OM156_f	OM156_f	0	9	46	12	0	35	2	3	7	15	14	54	60	17	38	51	62	127	142	76	49	77
Bacteria;Planctomycetes;OM190_c;OM190_o;OM190_f	OM190_f	0	3	22	15	0	0	0	5	4	4	5	8	8	18	10	26	20	5	6	12	20	8
Bacteria;Proteobacteria;Deltaproteobacteria;OM27;OM27_uc	OM27_uc	0	0	0	1	0	0	0	0	0	0	0	0	0	0	1	0	0	0	0	0	0	0
Bacteria;Chlorobi;OPB56_c;OPB56_o;OPB56_o_uc	OPB56_o_uc	0	0	0	0	0	0	0	0	0	0	0	0	0	0	0	0	1	0	0	0	0	0
Bacteria;Proteobacteria;Gammaproteobacteria;Oceanospirillales;Oceanospirillaceae	Oceanospirillaceae	0	0	0	0	0	26	0	0	0	0	0	0	0	0	0	0	0	0	0	0	0	0
Bacteria;Proteobacteria;Gammaproteobacteria;Oceanospirillales;Oceanospirillales_uc	Oceanospirillales_uc	0	0	0	3	0	0	0	0	0	0	0	0	0	0	0	0	0	0	2	0	0	1
Bacteria;Proteobacteria;Oligoflexia;Oligoflexales;Oligoflexaceae	Oligoflexaceae	10	69	7	4	0	0	1	7	7	9	7	5	11	11	3	4	1	7	20	20	1	5
Bacteria;Proteobacteria;Oligoflexia;Oligoflexales;Oligoflexales_uc	Oligoflexales_uc	0	2	24	0	0	0	0	0	0	0	2	0	0	5	4	7	4	0	0	2	13	1
Bacteria;Verrucomicrobia;Opitutae;Opitutales;Opitutaceae	Opitutaceae	36	88	108	42	5	3	15	26	43	47	50	50	107	92	72	132	76	33	40	61	104	48
Bacteria;Cyanobacteria;Chroobacteria;Oscillatoriales;Oscillatoriaceae	Oscillatoriaceae	0	0	0	0	0	0	0	0	0	0	0	0	0	0	0	0	0	2	0	1	3	0
Bacteria;Cyanobacteria;Chroobacteria;Oscillatoriales;Oscillatoriales_uc	Oscillatoriales_uc	0	0	0	1	0	0	0	0	0	0	0	1	0	0	0	0	2	6	2	2	0	3
Bacteria;Chloroflexi;Chloroflexia;Chloroflexales;Oscillochloridaceae	Oscillochloridaceae	0	0	0	0	0	0	0	0	0	0	0	0	0	0	0	0	0	7	0	2	0	9
Bacteria;Proteobacteria;Betaproteobacteria;Burkholderiales;Oxalobacteraceae	Oxalobacteraceae	69	40	67	54	23	222	66	29	30	47	25	59	59	49	47	73	71	61	66	49	79	82
Bacteria;Acidobacteria;Blastocatellia;Blastocatellales;PAC000004_f	PAC000004_f	0	10	1	9	5	0	3	6	3	1	9	2	4	2	2	6	9	30	16	9	10	40
Bacteria;Bacteroidetes;Sphingobacteriia;Sphingobacteriales;PAC000006_f	PAC000006_f	2	21	2	2	0	0	7	4	4	2	3	3	1	5	3	3	1	5	2	1	2	1
Bacteria;Bacteroidetes;Sphingobacteriia;PAC000007_o;PAC000007_f	PAC000007_f	0	0	0	0	0	0	0	0	0	0	0	0	0	0	0	1	0	0	0	0	0	0
Bacteria;Saccharibacteria_TM7;Saccharimonas_c;Saccharimonas_o;PAC000016_f	PAC000016_f	5	101	4	40	0	0	56	19	13	19	14	8	8	14	12	4	2	5	3	14	4	12
Bacteria;Planctomycetes;Phycisphaerae;Phycisphaerales;PAC000040_f	PAC000040_f	0	0	0	1	0	0	0	0	0	0	0	0	0	0	2	0	0	0	0	0	0	0
Bacteria;Planctomycetes;PAC000043_c;PAC000043_o;PAC000043_f	PAC000043_f	0	0	0	1	0	0	0	0	2	0	1	9	0	3	0	2	0	0	1	0	0	0
Bacteria;Planctomycetes;PAC000043_c;PAC000043_o;PAC000043_o_uc	PAC000043_o_uc	0	0	0	1	0	0	0	0	0	0	0	0	0	0	0	0	0	0	0	0	0	0
Bacteria;Proteobacteria;Gammaproteobacteria;Legionellales;PAC000044_f	PAC000044_f	0	0	0	0	0	0	1	0	0	0	0	0	0	0	0	0	0	0	2	0	0	0
Bacteria;Cyanobacteria;PAC000053_c;PAC000053_o;PAC000053_f	PAC000053_f	0	0	0	1	0	0	1	0	1	0	1	1	17	2	0	0	0	0	0	1	0	0
Bacteria;Actinobacteria;Rubrobacteria;Gaiellales;PAC000097_f	PAC000097_f	2	7	1	2	0	0	2	1	1	3	3	5	3	1	1	6	2	1	3	1	0	3
Bacteria;WS5;WS5_c;PAC000108_o;PAC000108_f	PAC000108_f	2	0	0	0	0	0	0	0	0	0	0	0	0	0	0	0	0	0	0	0	0	0
Bacteria;Acidobacteria;Solibacteres;PAC000121_o;PAC000121_f	PAC000121_f	0	0	0	0	0	0	0	0	0	0	0	0	0	1	0	0	1	0	0	0	0	0
Bacteria;Proteobacteria;Oligoflexia;Bdellovibrionales;PAC000132_f	PAC000132_f	34	19	83	32	0	1	2	11	27	7	28	37	36	31	29	41	45	34	46	32	31	27
Bacteria;Bacteroidetes;Sphingobacteriia;NVQB_o;PAC000134_f	PAC000134_f	14	76	79	47	1	2	29	20	30	26	30	82	98	57	29	49	43	43	63	34	53	29
Bacteria;Proteobacteria;Alphaproteobacteria;Rhodospirillales;PAC000146_f	PAC000146_f	2	5	0	1	0	0	1	2	0	0	2	0	0	1	6	1	8	18	15	5	1	5
Bacteria;TM6;TM6_c;Babela_o;PAC000234_f	PAC000234_f	0	0	0	0	0	0	0	0	0	0	0	2	0	0	0	0	0	0	1	0	0	0
Bacteria;Verrucomicrobia;Verrucomicrobiae;Pedosphaera_o;PAC000236_f	PAC000236_f	0	0	0	0	0	0	0	0	0	0	0	2	1	3	1	3	3	0	0	0	0	0
Bacteria;TM6;TM6_c;Babela_o;PAC000239_f	PAC000239_f	0	2	3	0	0	0	0	0	0	0	0	0	0	1	0	0	0	1	1	1	2	0
Bacteria;Armatimonadetes;PAC000296_c;PAC000296_o;PAC000296_f	PAC000296_f	0	0	0	0	0	0	4	2	0	0	0	0	0	0	0	0	0	0	0	0	0	0
Bacteria;WS6;PAC000380_c;PAC000380_o;PAC000380_f	PAC000380_f	1	0	0	2	0	0	0	0	0	0	2	0	0	0	0	0	0	0	0	1	0	0
Bacteria;WS6;PAC000380_c;PAC000380_o;PAC000380_o_uc	PAC000380_o_uc	0	0	0	0	0	0	0	0	0	0	0	0	0	0	0	1	0	0	0	0	0	0
Bacteria;TM6;TM6_c;Babela_o;PAC000386_f	PAC000386_f	0	0	0	0	0	0	0	0	0	0	0	0	0	0	0	0	0	0	0	1	0	0
Bacteria;Cyanobacteria;PAC002560_c;PAC000393_o;PAC000393_f	PAC000393_f	0	0	0	0	0	0	0	0	0	0	0	0	0	0	0	0	0	3	2	0	0	1
Bacteria;Proteobacteria;Alphaproteobacteria;Rhodospirillales;PAC000428_f	PAC000428_f	1	0	0	4	0	0	2	3	0	1	0	1	0	0	0	0	0	0	0	0	0	0
Bacteria;TM6;TM6_c;Babela_o;PAC000453_f	PAC000453_f	0	0	0	0	0	0	0	2	0	0	0	0	0	0	0	0	0	0	0	0	0	0
Bacteria;Armatimonadetes;PAC000535_c;PAC000535_o;PAC000535_f	PAC000535_f	0	0	0	1	0	0	0	0	0	0	0	0	0	0	0	0	0	0	0	0	0	0
Bacteria;Bacteroidetes;Sphingobacteriia;NVQB_o;PAC000536_f	PAC000536_f	20	80	42	40	0	0	11	11	14	10	24	40	71	52	43	33	14	7	7	17	21	23
Bacteria;Elusimicrobia;Elusimicrobia_c;PAC000548_o;PAC000548_f	PAC000548_f	4	0	0	0	0	0	0	0	0	0	0	0	0	0	0	0	1	0	0	0	0	0
Bacteria;Kazan;CP011216_c;PAC000573_o;PAC000573_f	PAC000573_f	1	0	0	0	0	0	0	0	0	0	0	0	0	0	0	0	0	0	0	0	0	0
Bacteria;TM6;TM6_c;Babela_o;PAC000589_f	PAC000589_f	0	4	0	1	0	0	0	1	0	1	0	0	1	0	0	0	2	1	4	3	0	1
Bacteria;TM6;TM6_c;Babela_o;PAC000590_f	PAC000590_f	4	3	2	5	0	0	0	3	2	0	5	2	5	4	3	7	10	4	6	10	6	8
Bacteria;Cyanobacteria;PAC002560_c;PAC000393_o;PAC000616_f	PAC000616_f	0	0	0	0	0	0	1	0	0	0	0	0	0	0	1	0	0	0	0	1	1	0
Bacteria;Gemmatimonadetes;Gemmatimonadetes_c;Gemmatimonadales;PAC000624_f	PAC000624_f	0	0	0	0	0	0	0	0	0	0	0	0	1	0	0	0	0	0	1	0	0	0
Bacteria;Proteobacteria;Alphaproteobacteria;Rickettsiales;PAC000648_f	PAC000648_f	0	0	0	0	0	0	0	0	0	0	0	0	0	0	0	0	0	1	0	0	0	0
Bacteria;Proteobacteria;Deltaproteobacteria;Myxococcales;PAC000695_f	PAC000695_f	1	1	0	2	0	0	0	2	3	1	5	0	0	0	2	0	3	0	4	5	0	0
Bacteria;Cyanobacteria;PAC001562_c;PAC001562_o;PAC001562_f	PAC001562_f	0	0	0	0	0	0	0	0	0	0	0	0	0	0	0	0	0	0	1	0	0	0
Bacteria;Acidobacteria;PAC001852_c;PAC001852_o;PAC001852_o_uc	PAC001852_o_uc	0	0	0	0	0	0	0	0	0	0	0	0	0	0	0	0	0	0	1	0	0	0
Bacteria;Proteobacteria;Betaproteobacteria;PAC001907_o;PAC001907_f	PAC001907_f	0	0	0	0	0	0	0	0	0	1	0	1	1	0	1	0	4	1	1	3	0	0
Bacteria;Proteobacteria;Betaproteobacteria;PAC001921_o;PAC001921_f	PAC001921_f	3	0	2	10	4	18	35	25	13	12	10	35	21	4	2	1	9	12	11	6	6	12
Bacteria;Proteobacteria;Alphaproteobacteria;Rhizobiales;PAC002126_f	PAC002126_f	0	0	0	1	0	0	1	0	0	0	0	0	0	0	1	0	0	0	0	0	0	0
Bacteria;Proteobacteria;Betaproteobacteria;PAC002541_o;PAC002248_f	PAC002248_f	68	10	5	10	1	0	3	7	2	7	6	5	9	13	12	12	5	3	6	13	6	8
Bacteria;Acidobacteria;Vicinamibacter_c;Vicinamibacter_o;PAC002281_f	PAC002281_f	0	0	0	2	0	0	2	2	1	0	2	1	0	0	0	0	1	0	0	0	1	0
Bacteria;Saccharibacteria_TM7;PAC002431_c;PAC002431_o;PAC002431_f	PAC002431_f	0	0	0	0	0	0	0	0	0	0	0	0	0	0	0	0	0	0	0	1	0	0
Bacteria;Proteobacteria;Betaproteobacteria;PAC002541_o;PAC002541_f	PAC002541_f	23	24	17	34	0	2	4	8	10	3	18	7	22	39	38	9	6	4	7	17	15	7
Bacteria;Proteobacteria;Deltaproteobacteria;PAC001922_o;PAC002546_f	PAC002546_f	0	0	0	0	0	0	0	0	0	0	0	0	1	0	0	0	0	0	0	1	0	0
Bacteria;Proteobacteria;Deltaproteobacteria;PAC002565_o;PAC002565_o_uc	PAC002565_o_uc	0	0	0	0	0	0	0	0	0	0	0	0	0	0	0	0	0	0	0	0	0	1
Bacteria;Planctomycetes;PAC002607_c;PAC002607_o;PAC002607_f	PAC002607_f	0	0	0	0	0	0	0	0	0	0	0	0	1	0	0	0	0	0	0	0	0	0
Bacteria;Planctomycetes;Phycisphaerae;CP019633_o;PAC002608_f	PAC002608_f	0	0	0	0	0	0	0	0	0	0	0	0	0	0	0	0	0	0	0	0	2	0
Bacteria;Chloroflexi;PDJQ_c;PDJQ_o;PDJQ_f	PDJQ_f	0	1	0	0	0	0	0	0	0	0	0	0	0	0	0	0	0	0	0	0	0	0
Bacteria;Parcubacteria_OD1;Paceibacter_c;Paceibacter_o;Paceibacter_f	Paceibacter_f	0	0	0	0	0	0	0	0	0	0	0	0	0	0	0	0	0	0	0	1	0	0
Bacteria;Parcubacteria_OD1;Paceibacter_c;Paceibacter_o;Paceibacter_o_uc	Paceibacter_o_uc	9	0	0	0	0	0	1	0	0	0	0	0	0	0	0	0	1	0	1	1	2	0
Bacteria;Firmicutes;Bacilli;Bacillales;Paenibacillaceae	Paenibacillaceae	115	3	21	23	35	0	5	5	27	25	11	15	26	30	22	32	8	5	10	4	12	6
Bacteria;Proteobacteria;Alphaproteobacteria;Rickettsiales;Paracaedibacteraceae	Paracaedibacteraceae	32	190	71	164	11	0	45	32	47	38	45	69	65	62	64	87	61	70	74	62	66	95
Bacteria;Chlamydiae;Chlamydiae_c;Chlamydiales;Parachlamydiaceae	Parachlamydiaceae	2	51	0	23	0	0	2	10	12	19	5	3	18	16	9	53	13	16	18	2	14	17
Bacteria;Proteobacteria;Alphaproteobacteria;Rhizobiales;Parvibaculum_f	Parvibaculum_f	33	35	74	92	19	262	68	47	48	89	60	52	65	40	39	56	26	25	28	31	34	20
Bacteria;Actinobacteria;Thermoleophilia;Solirubrobacterales;Parviterribacteraceae	Parviterribacteraceae	0	0	0	1	0	0	0	0	0	0	0	0	0	0	0	0	0	0	0	0	0	0
Bacteria;Proteobacteria;Gammaproteobacteria;Pasteurellales;Pasteurellaceae	Pasteurellaceae	0	0	0	1	263	4	0	0	0	0	0	0	0	0	0	0	0	0	0	0	0	0
Bacteria;Verrucomicrobia;Verrucomicrobiae;Pedosphaera_o;Pedosphaera_f	Pedosphaera_f	343	595	289	209	68	32	67	142	159	153	208	204	343	272	334	270	289	187	214	293	310	167
Bacteria;Verrucomicrobia;Verrucomicrobiae;Pedosphaera_o;Pedosphaera_o_uc	Pedosphaera_o_uc	0	0	0	1	0	0	0	0	0	0	0	0	1	0	4	0	0	2	0	4	3	0
Bacteria;Proteobacteria;Alphaproteobacteria;Pelagibacterales;Pelagibacteraceae	Pelagibacteraceae	1	18	773	188	45	15	77	124	210	339	159	382	641	542	465	1318	1615	1981	1840	1435	1127	1069
Bacteria;Proteobacteria;Alphaproteobacteria;Pelagibacterales;Pelagibacterales_uc	Pelagibacterales_uc	0	0	0	0	0	0	0	0	0	0	0	2	0	2	4	0	0	0	0	0	0	0
Bacteria;Firmicutes;Tissierellia;Tissierellales;Peptoniphilaceae	Peptoniphilaceae	0	0	0	0	0	0	0	1	0	0	0	0	0	1	0	0	0	1	2	0	2	0
Bacteria;Firmicutes;Clostridia;Clostridiales;Peptostreptococcaceae	Peptostreptococcaceae	0	2	0	1	0	0	12	2	0	1	1	0	1	1	0	0	1	0	1	2	2	0
Bacteria;Proteobacteria;Oligoflexia;Bacteriovoracales;Peredibacteraceae	Peredibacteraceae	33	16	48	10	0	0	13	11	13	21	9	12	27	12	18	19	6	14	16	2	19	6
Bacteria;Peregrinibacteria;Peribacteria;Peribacterales;Peribacteraceae	Peribacteraceae	0	0	0	0	0	0	0	0	0	0	0	0	0	0	0	0	0	1	0	1	0	0
Bacteria;Proteobacteria;Alphaproteobacteria;Rhizobiales;Phreatobacter_f	Phreatobacter_f	0	0	0	4	3	0	0	3	3	1	0	2	3	0	2	1	0	1	2	0	0	0
Bacteria;Planctomycetes;Phycisphaerae;Phycisphaerales;Phycisphaeraceae	Phycisphaeraceae	6	235	305	84	27	2	13	58	127	126	72	115	152	204	134	474	455	413	557	312	483	228
Bacteria;Planctomycetes;Phycisphaerae;Phycisphaerales;Phycisphaerales_uc	Phycisphaerales_uc	0	1	0	0	0	0	0	0	0	0	0	0	0	0	0	0	1	1	0	2	0	0
Bacteria;Proteobacteria;Alphaproteobacteria;Rhizobiales;Phyllobacteriaceae	Phyllobacteriaceae	0	0	0	0	0	0	0	1	0	1	0	0	0	0	1	1	0	0	11	0	0	0
Bacteria;Planctomycetes;Planctomycetia;Planctomycetales;Planctomycetaceae	Planctomycetaceae	22	436	207	265	43	37	83	127	170	141	245	181	336	262	173	286	235	294	258	298	262	327
Bacteria;Actinobacteria;Actinobacteria_c;Planktophila_o;Planktophila_f	Planktophila_f	1702	4182	3049	1636	537	177	1542	1468	1951	2472	1337	1620	2095	2165	2709	1835	2132	1453	1591	2158	2426	1695
Bacteria;Actinobacteria;Actinobacteria_c;Planktophila_o;Planktophila_o_uc	Planktophila_o_uc	0	0	2	1	0	0	0	0	0	0	0	0	0	0	5	0	1	0	1	1	2	0
Bacteria;Cyanobacteria;Chroobacteria;Oscillatoriales;Planktothrix_f	Planktothrix_f	8	5	1090	4785	10465	3564	4963	7837	6621	3545	7167	4904	1945	3742	2353	1813	1462	380	667	637	1308	732
Bacteria;Firmicutes;Bacilli;Bacillales;Planococcaceae	Planococcaceae	0	0	0	0	0	0	0	0	0	0	0	0	1	0	0	2	1	0	0	1	2	0
Bacteria;Cyanobacteria;Chroobacteria;Pleurocapsales;Pleurocapsa_f	Pleurocapsa_f	0	0	0	0	0	0	0	0	0	0	0	0	0	0	0	0	0	0	6	0	0	0
Bacteria;Proteobacteria;Deltaproteobacteria;Myxococcales;Polyangiaceae	Polyangiaceae	16	19	42	51	4	0	11	19	23	37	30	30	36	22	42	31	31	30	33	34	39	17
Bacteria;Bacteroidetes;Bacteroidia;Bacteroidales;Porphyromonadaceae	Porphyromonadaceae	9	0	0	2	3	0	23	5	1	1	8	0	1	2	0	0	0	0	1	0	2	0
Bacteria;Bacteroidetes;Bacteroidia;Bacteroidales;Prevotellaceae	Prevotellaceae	5	0	0	2	44	0	7	2	0	0	0	0	0	0	1	0	0	0	0	1	1	0
Bacteria;Cyanobacteria;Chroobacteria;Chroococcales;Prochlorococcaceae	Prochlorococcaceae	149	1737	382	132	1	0	35	19	32	46	50	133	128	123	134	617	672	606	645	365	503	1028
Bacteria;Cyanobacteria;Chroobacteria;Oscillatoriales;Prochlorotrichaceae	Prochlorotrichaceae	2	0	131	142	5	1	35	17	57	93	67	179	141	161	88	146	269	142	129	155	225	179
Bacteria;Bacteroidetes;Bacteroidia;Marinilabiliales;Prolixibacteraceae	Prolixibacteraceae	58	0	3	0	0	0	16	1	2	0	1	0	0	0	3	0	0	0	1	0	0	0
Bacteria;Actinobacteria;Actinobacteria_c;Propionibacteriales;Propionibacteriaceae	Propionibacteriaceae	0	0	0	0	30	144	0	0	0	2	0	0	0	1	0	0	0	1	2	0	1	2
Bacteria;Cyanobacteria;Chroobacteria;Oscillatoriales;Pseudanabaenaceae	Pseudanabaenaceae	0	0	5	0	0	2	0	0	1	0	1	3	4	5	3	40	213	368	286	172	54	527
Bacteria;Proteobacteria;Gammaproteobacteria;Pseudomonadales;Pseudomonadaceae	Pseudomonadaceae	1	1	0	0	1	392	4	2	0	1	0	2	1	0	0	2	2	89	122	668	5	10
Bacteria;Actinobacteria;Actinobacteria_c;Pseudonocardiales;Pseudonocardiaceae	Pseudonocardiaceae	0	0	0	0	0	0	0	0	0	1	0	1	0	0	0	1	0	0	0	0	0	0
Bacteria;Verrucomicrobia;Opitutae;Puniceicoccales;Puniceicoccaceae	Puniceicoccaceae	0	0	0	0	0	0	1	0	0	0	0	0	0	0	2	0	0	0	0	0	0	0
Bacteria;Verrucomicrobia;Opitutae;Puniceicoccales;Puniceicoccales_uc	Puniceicoccales_uc	2	0	0	0	0	0	0	0	0	0	1	0	0	0	0	0	0	0	0	0	0	0
Bacteria;Proteobacteria;Betaproteobacteria;Burkholderiales;Quisquiliibacterium_f	Quisquiliibacterium_f	33	310	357	174	11	58	54	55	116	238	95	248	310	189	199	371	420	666	495	329	287	540
Bacteria;Bacteroidetes;Bacteroidia;Bacteroidales;RF16_f	RF16_f	1	0	0	0	0	0	0	0	0	0	0	0	0	0	0	0	0	0	0	0	0	0
Bacteria;Proteobacteria;Betaproteobacteria;Burkholderiales;Ralstonia_f	Ralstonia_f	1224	211	121	126	9	51	110	91	94	228	92	100	175	139	301	164	127	230	184	166	152	261
Bacteria;Bacteroidetes;Cytophagia;Cytophagales;Reichenbachiella_f	Reichenbachiella_f	0	0	0	0	0	0	0	0	1	0	0	0	0	0	0	0	0	0	0	0	0	0
Bacteria;Chlamydiae;Chlamydiae_c;Chlamydiales;Rhabdochlamydiaceae	Rhabdochlamydiaceae	21	99	48	62	0	0	25	43	37	40	72	27	64	95	89	68	43	55	48	50	54	78
Bacteria;Proteobacteria;Alphaproteobacteria;Rhizobiales;Rhizobiaceae	Rhizobiaceae	0	0	0	0	0	0	1	0	0	0	2	1	0	0	0	0	0	1	4	0	0	5
Bacteria;Proteobacteria;Alphaproteobacteria;Rhizobiales;Rhizobiales_uc	Rhizobiales_uc	22	7	8	106	1	3	6	12	9	10	9	7	8	8	26	12	6	3	6	9	8	18
Bacteria;Proteobacteria;Alphaproteobacteria;Rhodobacterales;Rhodobacteraceae	Rhodobacteraceae	19	4	1	10	0	0	19	15	2	12	5	2	3	2	2	4	2	0	5	2	2	2
Bacteria;Proteobacteria;Betaproteobacteria;Rhodocyclales;Rhodocyclaceae	Rhodocyclaceae	7	0	0	1	0	0	10	5	0	2	1	1	1	3	3	2	3	0	0	1	2	1
Bacteria;Proteobacteria;Betaproteobacteria;Rhodocyclales;Rhodocyclales_uc	Rhodocyclales_uc	0	0	0	0	0	0	0	1	0	0	0	0	0	0	0	0	2	0	0	0	0	1
Bacteria;Proteobacteria;Alphaproteobacteria;Rhodospirillales;Rhodospirillaceae	Rhodospirillaceae	42	63	115	71	234	1004	35	55	47	66	76	81	101	121	142	157	93	85	108	105	117	90
Bacteria;Proteobacteria;Alphaproteobacteria;Rhodospirillales;Rhodospirillales_uc	Rhodospirillales_uc	0	0	0	0	0	0	1	0	0	0	0	1	0	0	2	0	0	0	0	0	0	0
Bacteria;Proteobacteria;Alphaproteobacteria;Rickettsiales;Rickettsiaceae	Rickettsiaceae	48	120	85	66	12	10	23	25	30	32	13	55	49	57	49	80	84	111	177	52	59	269
Bacteria;Proteobacteria;Alphaproteobacteria;Rickettsiales;Rickettsiales_uc	Rickettsiales_uc	0	0	27	4	6	0	24	2	10	38	11	227	90	65	416	21	43	4	16	0	61	85
Bacteria;Bacteroidetes;Bacteroidia;Bacteroidales;Rikenellaceae	Rikenellaceae	0	0	0	0	0	0	1	0	0	0	0	0	0	0	0	0	0	0	0	0	1	0
Bacteria;Actinobacteria;Rubrobacteria;Rubrobacterales;Rubrobacteraceae	Rubrobacteraceae	2	2	0	0	99	170	0	0	0	0	1	0	0	0	1	0	0	0	2	0	2	2
Bacteria;Firmicutes;Clostridia;Clostridiales;Ruminococcaceae	Ruminococcaceae	1	0	3	3	0	137	5	0	0	0	0	2	1	0	2	2	0	2	0	4	4	1
Bacteria;Proteobacteria;Gammaproteobacteria;Ruthia_o;Ruthia_o_uc	Ruthia_o_uc	0	0	0	0	0	0	0	0	0	0	0	0	0	0	0	0	0	0	0	0	1	0
Bacteria;Proteobacteria;Deltaproteobacteria;SAR324;SAR324_f	SAR324_f	0	0	0	0	0	0	0	0	0	0	0	0	0	0	0	0	0	2	2	0	0	0
Bacteria;Saccharibacteria_TM7;Saccharimonas_c;Saccharimonas_o;Saccharimonas_f	Saccharimonas_f	1	1	0	2	0	0	2	3	0	4	2	0	4	1	1	0	0	3	3	3	0	2
Bacteria;Saccharibacteria_TM7;Saccharimonas_c;Saccharimonas_o;Saccharimonas_o_uc	Saccharimonas_o_uc	0	0	0	0	0	0	0	0	0	0	0	0	0	1	0	0	0	0	0	0	0	0
Bacteria;Proteobacteria;Deltaproteobacteria;Myxococcales;Sandaracinaceae	Sandaracinaceae	2	4	3	1	0	0	1	0	0	0	2	3	3	2	1	3	9	3	1	7	3	3
Bacteria;Bacteroidetes;Sphingobacteriia;Saprospirales;Saprospiraceae	Saprospiraceae	0	158	209	208	57	9	140	57	155	193	143	186	166	112	91	226	203	271	222	137	163	309
Bacteria;Bacteroidetes;Sphingobacteriia;Saprospirales;Saprospirales_uc	Saprospirales_uc	0	0	0	0	0	0	1	0	1	0	0	1	0	0	0	0	0	1	0	0	1	0
Bacteria;Cyanobacteria;Hormogoneae;Stigonematales;Scytonemataceae	Scytonemataceae	0	0	0	0	0	3	0	0	0	0	0	0	0	0	0	0	0	0	0	0	1	0
Bacteria;Firmicutes;Negativicutes;Selenomonadales;Selenomonadaceae	Selenomonadaceae	1	0	0	0	0	0	0	0	0	0	0	0	0	0	0	0	0	0	0	0	0	3
Bacteria;Proteobacteria;Oligoflexia;Silvanigrellales;Silvanigrellaceae	Silvanigrellaceae	5	52	138	12	0	58	10	15	52	26	28	34	173	12	17	34	27	28	19	41	28	19
Bacteria;Proteobacteria;Oligoflexia;Silvanigrellales;Silvanigrellales_uc	Silvanigrellales_uc	0	0	0	0	0	0	0	0	0	0	0	0	0	0	0	0	0	0	0	1	0	0
Bacteria;Chlamydiae;Chlamydiae_c;Chlamydiales;Simkaniaceae	Simkaniaceae	3	15	19	12	0	2	5	9	10	13	17	19	39	18	27	62	61	106	92	37	41	44
Bacteria;Acidobacteria;Solibacteres;Solibacterales;Solibacteraceae	Solibacteraceae	1	4	0	0	1	0	0	0	0	0	0	1	1	0	1	3	0	0	0	1	1	0
Bacteria;Proteobacteria;Gammaproteobacteria;Nevskiales;Solimonadaceae	Solimonadaceae	1	0	0	0	0	0	0	0	0	0	0	0	0	0	0	0	0	0	0	0	0	0
Bacteria;Actinobacteria;Thermoleophilia;Solirubrobacterales;Solirubrobacterales_uc	Solirubrobacterales_uc	0	0	2	6	0	13	8	7	5	13	6	3	1	6	3	5	5	5	3	4	0	8
Bacteria;Bacteroidetes;Sphingobacteriia;Sphingobacteriales;Sphingobacteriaceae	Sphingobacteriaceae	28	1	66	82	0	7	68	39	8	14	25	6	3	46	11	5	4	2	1	0	30	1
Bacteria;Bacteroidetes;Sphingobacteriia;Sphingobacteriales;Sphingobacteriales_uc	Sphingobacteriales_uc	0	0	0	1	0	0	0	0	0	0	0	1	0	0	0	0	0	1	0	0	0	0
Bacteria;Proteobacteria;Alphaproteobacteria;Sphingomonadales;Sphingomonadaceae	Sphingomonadaceae	49	9	108	41	83	36	41	32	56	67	35	34	28	63	50	48	30	14	12	29	44	39
Bacteria;Spirochaetes;Spirochaetia;Spirochaetales;Spirochaetaceae	Spirochaetaceae	0	0	0	0	0	0	2	4	0	0	0	0	3	0	1	2	1	1	2	3	4	0
Bacteria;Spirochaetes;Spirochaetia;Spirochaetales;Spirochaetales_uc	Spirochaetales_uc	0	0	0	0	0	0	0	0	0	0	0	0	0	0	0	0	0	0	0	1	0	0
Bacteria;Actinobacteria;Actinobacteria_c;Frankiales;Sporichthyaceae	Sporichthyaceae	0	0	0	0	0	0	4	0	0	0	0	1	0	0	0	0	0	0	0	0	0	0
Bacteria;Firmicutes;Negativicutes;Selenomonadales;Sporomusaceae	Sporomusaceae	0	0	0	1	0	0	3	0	0	0	0	0	0	0	0	0	0	0	0	1	0	0
Bacteria;Firmicutes;Bacilli;Bacillales;Staphylococcaceae	Staphylococcaceae	2	0	0	0	80	234	0	0	0	0	0	0	0	0	1	0	0	1	3	0	0	3
Bacteria;Proteobacteria;Gammaproteobacteria;Steroidobacter_o;Steroidobacter_f	Steroidobacter_f	264	125	187	104	2	25	44	57	87	158	80	115	149	119	143	126	115	81	127	121	169	113
Bacteria;Proteobacteria;Gammaproteobacteria;Steroidobacter_o;Steroidobacter_o_uc	Steroidobacter_o_uc	0	0	0	0	0	0	0	0	0	0	0	0	0	0	4	0	0	0	0	0	0	0
Bacteria;Proteobacteria;Betaproteobacteria;Sterolibacterium_o;Sterolibacteriaceae	Sterolibacteriaceae	8	1	1	68	20	0	31	92	15	5	116	1	7	37	19	3	3	5	2	5	10	7
Bacteria;Proteobacteria;Betaproteobacteria;Sterolibacterium_o;Sterolibacterium_o_uc	Sterolibacterium_o_uc	0	0	0	0	0	0	0	0	0	0	0	1	0	0	0	0	0	0	0	0	0	0
Bacteria;Firmicutes;Bacilli;Lactobacillales;Streptococcaceae	Streptococcaceae	0	1	0	4	426	144	0	5	0	0	0	0	0	0	1	1	0	0	2	0	0	0
Bacteria;Actinobacteria;Actinobacteria_c;Streptomycetales;Streptomycetaceae	Streptomycetaceae	34	0	0	0	0	0	0	0	0	0	0	0	0	0	0	0	0	0	0	0	0	1
Bacteria;Actinobacteria;Actinobacteria_c;Streptomycetales;Streptomycetales_uc	Streptomycetales_uc	0	0	0	1	0	0	0	0	0	0	0	0	0	0	0	0	0	0	0	1	0	0
Bacteria;Proteobacteria;Gammaproteobacteria;Aeromonadales;Succinivibrionaceae	Succinivibrionaceae	0	0	0	0	0	0	1	1	0	0	0	0	0	0	0	0	0	0	0	0	0	0
Bacteria;Proteobacteria;Betaproteobacteria;Sulfuricellales;Sulfuricellaceae	Sulfuricellaceae	0	0	0	0	0	0	0	0	0	0	0	0	0	1	1	1	0	0	0	0	2	0
Bacteria;Proteobacteria;Gammaproteobacteria;Chromatiales;Sulfuriflexus_f	Sulfuriflexus_f	0	0	0	0	0	0	0	0	0	0	0	1	0	3	2	0	2	3	2	3	0	6
Bacteria;Proteobacteria;Epsilonproteobacteria;Campylobacterales;Sulfurimonas_f	Sulfurimonas_f	319	1	0	4	0	0	6	5	0	3	0	0	4	2	11	0	0	0	0	0	1	0
Bacteria;Proteobacteria;Betaproteobacteria;Burkholderiales;Sutterellaceae	Sutterellaceae	0	0	8	9	23	20	18	17	14	16	21	96	15	4	8	3	9	6	2	3	6	13
Bacteria;Cyanobacteria;Chroobacteria;Oscillatoriales;Symploca_f	Symploca_f	0	0	0	1	0	0	0	0	0	0	0	0	0	0	1	0	1	4	0	0	0	1
Bacteria;Synergistetes;Synergistia;Synergistales;Synergistaceae	Synergistaceae	0	0	0	0	0	0	1	0	0	0	0	0	0	0	0	0	0	0	0	0	0	0
Bacteria;Proteobacteria;Deltaproteobacteria;Syntrophaceae_o;Syntrophaceae	Syntrophaceae	0	0	0	0	0	0	2	0	0	0	0	0	0	2	0	5	1	0	0	1	0	0
Bacteria;Proteobacteria;Deltaproteobacteria;Syntrophobacterales;Syntrophobacteraceae	Syntrophobacteraceae	0	0	0	0	0	0	0	0	0	0	0	0	0	1	0	0	0	2	0	0	1	0
Bacteria;Proteobacteria;Deltaproteobacteria;Syntrophobacterales;Syntrophobacterales_uc	Syntrophobacterales_uc	0	0	0	0	0	0	0	0	0	0	0	0	1	0	0	0	0	0	0	0	0	0
Bacteria;Proteobacteria;Deltaproteobacteria;Syntrophobacterales;Syntrophorhabdaceae	Syntrophorhabdaceae	0	0	0	0	0	0	0	0	0	0	0	0	0	0	0	0	2	0	0	0	0	0
Bacteria;TDNP;TDNP_c;TDNP_o;TDNP_f	TDNP_f	0	0	0	0	0	0	0	0	0	0	0	0	0	0	0	0	0	0	0	0	1	0
Bacteria;Planctomycetes;Phycisphaerae;Phycisphaerales;Tepidisphaeraceae	Tepidisphaeraceae	0	0	0	0	0	0	0	0	0	0	0	0	1	0	0	1	0	0	0	0	0	0
Bacteria;Firmicutes;Bacilli;Bacillales;Thermoactinomycetaceae	Thermoactinomycetaceae	0	1	0	0	0	0	0	0	0	0	0	0	0	0	0	0	0	1	0	0	0	0
Bacteria;Nitrospirae;Nitrospira_c;Thermodesulfovibrio_o;Thermodesulfovibrio_f	Thermodesulfovibrio_f	0	0	0	0	0	0	0	0	0	0	0	0	2	0	2	0	0	0	1	2	0	3
Bacteria;Actinobacteria;Thermoleophilia;Thermoleophilales;Thermoleophilaceae	Thermoleophilaceae	0	0	24	46	0	111	8	21	20	27	25	20	32	20	43	45	43	40	19	37	23	36
Bacteria;Actinobacteria;Thermoleophilia;Thermoleophilales;Thermoleophilales_uc	Thermoleophilales_uc	0	0	0	2	0	0	0	2	1	1	0	1	0	0	0	0	2	0	6	0	0	0
Bacteria;Proteobacteria;Gammaproteobacteria;Chromatiales;Thioalkalibacteraceae	Thioalkalibacteraceae	0	0	0	0	0	0	0	0	0	0	0	0	1	0	0	0	0	0	0	0	0	0
Bacteria;Proteobacteria;Betaproteobacteria;Thiobacillus_o;Thiobacillaceae	Thiobacillaceae	3	0	0	0	0	0	4	11	1	1	0	0	0	1	0	1	1	0	0	0	3	0
Bacteria;Proteobacteria;Hydrogenophilalia;Hydrogenophilales;Thiobacter_f	Thiobacter_f	0	0	0	0	0	0	0	0	0	0	0	0	0	0	0	0	0	1	0	0	0	0
Bacteria;Proteobacteria;Gammaproteobacteria;Thiomicrospira_o;Thiomicrospira_o_uc	Thiomicrospira_o_uc	1	0	0	0	0	0	0	0	0	0	0	0	0	0	0	0	0	0	0	0	0	0
Bacteria;Proteobacteria;Betaproteobacteria;Burkholderiales;Thiomonas_f	Thiomonas_f	0	0	0	0	0	0	0	0	0	0	0	0	0	0	2	0	0	0	0	0	0	0
Bacteria;Proteobacteria;Gammaproteobacteria;Thiotrichales;Thiotrichales_uc	Thiotrichales_uc	0	0	0	1	0	0	1	0	0	0	0	1	0	0	0	1	3	0	0	0	1	2
Bacteria;Proteobacteria;Deltaproteobacteria;OM27;U70713_f	U70713_f	19	5	39	24	3	0	3	7	8	7	15	11	19	24	36	54	18	7	11	10	35	6
Bacteria;Planctomycetes;U81766_c;U81766_o;U81766_f	U81766_f	0	0	0	0	0	0	0	0	0	0	0	0	0	0	0	0	0	0	0	0	0	2
Bacteria;Cyanobacteria;Vampirovibrio_c;Vampirovibrio_o;Vampirovibrio_o_uc	Vampirovibrio_o_uc	0	0	0	0	0	0	0	0	0	0	0	0	0	0	0	1	2	5	0	1	2	1
Bacteria;Firmicutes;Negativicutes;Veillonellales;Veillonellaceae	Veillonellaceae	0	0	0	1	2	0	1	0	0	0	0	0	0	0	1	0	0	0	0	0	0	0
Bacteria;Verrucomicrobia;Verrucomicrobiae;Verrucomicrobiales;Verrucomicrobiaceae	Verrucomicrobiaceae	38	11	9	19	16	0	35	13	9	12	18	15	18	15	4	17	6	49	25	20	17	27
Bacteria;Verrucomicrobia;Verrucomicrobiae;Verrucomicrobiales;Verrucomicrobiales_uc	Verrucomicrobiales_uc	0	1	0	0	0	0	0	0	0	0	0	0	0	0	0	1	0	0	0	0	0	0
Bacteria;Acidobacteria;Vicinamibacter_c;Vicinamibacter_o;Vicinamibacter_f	Vicinamibacter_f	3	6	6	8	0	3	2	7	2	1	4	1	3	10	5	2	3	1	9	3	5	8
Bacteria;Proteobacteria;Deltaproteobacteria;Myxococcales;Vulgatibacteraceae	Vulgatibacteraceae	0	0	0	0	0	0	0	1	0	0	0	0	0	0	0	0	0	0	0	0	0	0
Bacteria;Bacteroidetes;Bacteroidia;Bacteroidales;Williamwhitmaniaceae	Williamwhitmaniaceae	0	0	0	0	0	0	3	1	0	0	0	0	0	0	0	0	0	0	0	0	0	0
Bacteria;TM6;TM6_c;Babela_o;X97099_f	X97099_f	1	0	0	0	0	0	0	0	0	1	0	0	0	0	2	2	0	0	0	1	0	1
Bacteria;Proteobacteria;Gammaproteobacteria;Xanthomonadales;Xanthomonadaceae	Xanthomonadaceae	0	0	0	11	16	129	9	7	5	17	3	10	2	0	0	2	0	0	6	1	1	0
Bacteria;Proteobacteria;Gammaproteobacteria;Xanthomonadales;Xanthomonadales_uc	Xanthomonadales_uc	0	0	0	0	0	0	0	0	0	0	0	1	1	0	0	0	0	0	0	0	0	0
Bacteria;Proteobacteria;Gammaproteobacteria;Enterobacterales;Yersiniaceae	Yersiniaceae	0	0	0	0	0	0	0	0	0	2	0	0	0	0	0	0	0	0	0	0	0	0
Bacteria;Proteobacteria;Betaproteobacteria;Rhodocyclales;Zoogloeaceae	Zoogloeaceae	3	5	0	3	0	1	6	5	1	6	2	0	2	3	0	1	2	4	26	2	4	3
Unclassified in higher taxonomic rank	Unclassified in higher taxonomic rank	16	8	2	5	0	0	4	2	0	1	2	5	9	2	12	8	1	5	7	9	10	8

## Sheet: genus
Table 3 supplementary. Count of the individual surface layer bacterial microbiota of Billings reservoir on a genus level
Taxonomy	Taxon Name	B4_1S	B5_1S	B7_1S	B8_1S	B9_1S	B10_1S	B11_1S	B12_1S	B13_1S	B14_1S	B15_1S	B16_1S	B18_1S	B19_1S	B20_1S	B21_1S	B22_1S	B23_1S	B24_1S	B25_1S	B29_1S	B30_1S
Bacteria;Actinobacteria;Actinobacteria_c;Frankiales;AB021325_f;AB021325_f_uc	AB021325_f_uc	21	13	0	1	0	0	2	0	0	5	1	2	2	2	0	0	3	4	2	1	2	0
Bacteria;Actinobacteria;Actinobacteria_c;Frankiales;AB021325_f;AB021325_g	AB021325_g	6	44	66	48	26	0	21	27	13	34	43	43	45	36	51	93	70	71	126	49	66	146
Bacteria;Parcubacteria_OD1;Paceibacter_c;CP011209_o;AB179664_f;AB179664_g	AB179664_g	1	0	0	0	0	0	0	0	0	0	0	0	0	0	0	0	0	0	0	0	0	0
Bacteria;Proteobacteria;Betaproteobacteria;Sterolibacterium_o;Sterolibacteriaceae;AB186832_g	AB186832_g	0	0	0	0	0	0	0	0	0	0	2	0	1	1	1	0	0	0	0	0	0	0
Bacteria;Parcubacteria_OD1;LCGL_c;LCGL_o;AB193900_f;AB193900_f_uc	AB193900_f_uc	2	0	0	0	0	0	0	0	0	0	0	0	0	0	0	0	0	1	0	1	0	0
Bacteria;TM6;TM6_c;FJ716845_o;AB199581_f;AB199581_g	AB199581_g	2	0	0	0	0	0	0	0	0	0	0	0	0	0	0	0	0	0	2	0	0	0
Bacteria;Verrucomicrobia;Verrucomicrobiae;Pedosphaera_o;Pedosphaera_f;AB234284_g	AB234284_g	0	0	0	0	0	0	0	0	0	0	0	0	0	0	1	0	0	0	0	0	0	0
Bacteria;Firmicutes;Erysipelotrichi;Erysipelotrichales;Erysipelotrichaceae;AB237727_g	AB237727_g	0	0	0	0	0	0	9	0	0	0	0	0	0	0	0	0	0	0	0	0	0	0
Bacteria;Chlorobi;OPB56_c;OPB56_o;EF648021_f;AB240289_g	AB240289_g	0	0	0	0	0	0	0	0	1	0	0	2	0	0	0	0	0	0	0	0	0	0
Bacteria;Actinobacteria;Rubrobacteria;AB240334_o;AB240334_f;AB240334_g	AB240334_g	0	7	4	3	0	0	3	2	1	2	3	3	4	7	1	3	3	8	5	3	5	6
Bacteria;Acidobacteria;Vicinamibacter_c;Vicinamibacter_o;Vicinamibacter_f;AB240356_g	AB240356_g	0	0	0	0	0	0	0	0	0	0	0	0	0	1	0	0	0	0	0	0	0	1
Bacteria;Proteobacteria;Alphaproteobacteria;Rickettsiales;Holosporaceae;AB240378_g	AB240378_g	0	2	0	2	0	0	0	0	0	0	0	0	0	1	0	2	0	1	0	1	0	0
Bacteria;Firmicutes;Clostridia;Clostridiales;Ruminococcaceae;AB240379_g	AB240379_g	0	0	0	0	0	0	0	0	0	0	0	2	0	0	0	0	0	0	0	0	0	0
Bacteria;Proteobacteria;Deltaproteobacteria;Desulfobacterales;AB240382_f;AB240382_g	AB240382_g	0	0	0	0	0	0	0	0	0	0	0	0	0	0	0	0	0	0	1	0	0	0
Bacteria;Cyanobacteria;Vampirovibrio_c;FR888536_o;AB240501_f;AB240501_f_uc	AB240501_f_uc	0	0	0	0	0	0	0	1	0	0	0	0	0	0	0	0	0	0	0	0	0	0
Bacteria;Proteobacteria;Deltaproteobacteria;Myxococcales;Polyangiaceae;AB245340_g	AB245340_g	2	5	0	6	0	0	3	1	1	0	6	1	2	0	5	0	3	3	1	4	3	1
Bacteria;Proteobacteria;Deltaproteobacteria;Myxococcales;Nannocystaceae;AB252740_g	AB252740_g	0	0	0	0	0	0	0	0	0	0	0	0	0	2	0	0	0	0	0	0	0	0
Bacteria;Proteobacteria;Gammaproteobacteria;Steroidobacter_o;DQ984612_f;AB252883_g	AB252883_g	0	0	0	0	0	0	0	0	1	0	0	0	1	0	0	1	0	0	0	0	0	0
Bacteria;Nitrospirae;Nitrospira_c;Thermodesulfovibrio_o;Thermodesulfovibrio_f;AB262729_g	AB262729_g	0	0	0	0	0	0	0	0	0	0	0	0	0	0	0	0	0	0	0	0	0	1
Bacteria;Proteobacteria;Deltaproteobacteria;Myxococcales;Haliangiaceae;AB286332_g	AB286332_g	0	1	0	0	0	0	0	0	0	0	0	0	0	0	0	0	0	0	0	0	0	0
Bacteria;WS5;WS5_c;AB286410_o;AB286410_f;AB286410_g	AB286410_g	0	0	0	0	0	0	0	0	0	0	0	0	0	0	1	0	0	0	0	0	0	1
Bacteria;Chloroflexi;EU181507_c;EU181507_o;AB300084_f;AB300084_f_uc	AB300084_f_uc	0	0	0	0	0	0	0	1	0	0	0	0	0	0	0	0	0	0	0	0	0	0
Bacteria;Chloroflexi;Dehalococcoidia;Dehalococcoidales;Dehalococcoidaceae;AB300115_g	AB300115_g	0	0	0	0	0	0	0	0	0	0	0	0	0	0	0	0	0	1	0	0	0	0
Bacteria;JMYB36;JMYB36_c;JMYB36_o;AB364885_f;AB364885_g	AB364885_g	0	0	0	0	0	0	0	0	0	0	0	0	1	0	0	0	0	0	0	0	0	0
Bacteria;Proteobacteria;Oligoflexia;Bdellovibrionales;PAC000132_f;AB425060_g	AB425060_g	0	0	0	0	0	0	0	0	0	0	0	0	0	0	1	0	1	2	1	1	0	0
Bacteria;Proteobacteria;Alphaproteobacteria;Rhizobiales;Beijerinckiaceae;AB470422_g	AB470422_g	9	2	0	2	0	0	3	0	0	1	0	0	0	1	2	0	0	0	0	0	0	0
Bacteria;Proteobacteria;Alphaproteobacteria;Caulobacterales;Caulobacteraceae;AB473919_g	AB473919_g	0	0	0	1	0	0	0	0	0	0	0	0	0	0	0	0	0	0	0	0	0	0
Bacteria;Proteobacteria;Alphaproteobacteria;Rhodospirillales;Micavibrio_f;AB473970_g	AB473970_g	0	0	0	0	0	0	1	0	0	0	0	0	0	0	0	0	1	0	0	0	0	0
Bacteria;WS6;PAC000380_c;AB478657_o;AB478657_f;AB478657_f_uc	AB478657_f_uc	0	0	0	2	0	0	0	1	0	0	0	0	0	0	0	0	0	0	0	0	0	0
Bacteria;Proteobacteria;Betaproteobacteria;Sterolibacterium_o;Sterolibacteriaceae;AB485760_g	AB485760_g	1	0	0	2	0	0	1	2	0	2	3	0	0	4	3	0	1	1	0	1	4	1
Bacteria;Proteobacteria;Betaproteobacteria;Burkholderiales;Oxalobacteraceae;AB486719_g	AB486719_g	0	5	0	1	0	0	0	0	1	3	0	0	5	8	2	1	0	0	0	0	2	0
Bacteria;Proteobacteria;Alphaproteobacteria;Rickettsiales;AB491830_f;AB491830_f_uc	AB491830_f_uc	0	0	0	0	0	0	0	1	0	0	0	0	0	0	0	0	0	0	0	0	0	0
Bacteria;Proteobacteria;Deltaproteobacteria;Bradymonadales;AB491846_f;AB491846_f_uc	AB491846_f_uc	0	20	50	8	6	0	2	3	10	3	8	2	39	27	29	27	12	2	5	30	23	4
Bacteria;Proteobacteria;Oligoflexia;Bdellovibrionales;AB511016_f;AB511016_f_uc	AB511016_f_uc	0	0	0	0	0	0	0	0	0	0	0	0	0	0	1	0	0	0	0	0	0	0
Bacteria;Proteobacteria;Oligoflexia;Bdellovibrionales;AB511016_f;AB511016_g	AB511016_g	1	0	0	0	0	0	0	0	0	0	0	1	0	0	0	0	1	0	0	0	0	0
Bacteria;Proteobacteria;Oligoflexia;Bacteriovoracales;Bacteriovoracaceae;AB511017_g	AB511017_g	1	0	0	1	0	0	2	1	3	2	2	0	1	0	0	5	0	3	12	0	0	0
Bacteria;Proteobacteria;Deltaproteobacteria;AB530223_o;AB530223_f;AB530223_f_uc	AB530223_f_uc	0	0	0	0	0	0	0	0	0	0	0	0	0	1	0	0	0	0	0	0	0	0
Bacteria;Acidobacteria;CP011806_c;CP011806_o;AB530232_f;AB530232_f_uc	AB530232_f_uc	0	0	0	0	0	0	0	0	0	0	0	0	0	0	0	0	0	0	0	1	0	0
Bacteria;Latescibacteria_WS3;Latescibacter_c;AB530233_o;AB530233_f;AB530233_g	AB530233_g	0	0	0	0	0	0	0	0	0	0	0	0	0	0	0	0	1	0	0	0	0	0
Bacteria;Proteobacteria;Betaproteobacteria;CP012157_o;CP012157_f;AB552866_g	AB552866_g	0	0	0	0	0	0	0	0	0	0	0	0	0	0	1	0	0	0	0	0	0	0
Bacteria;Proteobacteria;Alphaproteobacteria;Rhizobiales;AB599867_f;AB599867_g	AB599867_g	0	4	1	11	0	0	19	4	2	5	9	1	1	0	3	0	1	1	0	0	1	1
Bacteria;Firmicutes;Clostridia;Clostridiales;Ruminococcaceae;AB630534_g	AB630534_g	0	0	0	0	0	0	0	0	0	0	0	0	0	0	0	0	0	0	0	2	0	0
Bacteria;Planctomycetes;Planctomycetia;Planctomycetales;Planctomycetaceae;AB630617_g	AB630617_g	0	0	0	0	0	0	0	0	0	0	0	0	0	0	0	1	0	0	0	0	0	0
Bacteria;Proteobacteria;Oligoflexia;Bdellovibrionales;AB630788_f;AB630788_f_uc	AB630788_f_uc	0	10	14	9	0	0	0	4	6	5	13	16	3	4	7	21	6	0	0	2	9	0
Bacteria;Planctomycetes;Planctomycetia;Planctomycetales;Planctomycetaceae;AB630886_g	AB630886_g	0	0	0	0	0	0	0	0	0	0	0	0	0	0	0	3	0	0	0	0	0	0
Bacteria;Fibrobacteres;Chitinivibrionia;Chitinivibrionales;AB661533_f;AB661533_f_uc	AB661533_f_uc	0	0	0	0	0	0	0	0	0	0	0	0	0	2	0	0	0	0	0	0	0	0
Bacteria;Verrucomicrobia;Verrucomicrobiae;Pedosphaera_o;Pedosphaera_f;AB661567_g	AB661567_g	3	53	20	25	0	32	2	22	6	2	28	3	12	40	48	26	5	3	8	12	9	4
Bacteria;Planctomycetes;PAC000043_c;PAC000043_o;AB661576_f;AB661576_g	AB661576_g	0	0	0	0	0	0	5	0	0	0	0	0	0	0	0	0	0	0	0	0	0	0
Bacteria;Parcubacteria_OD1;LCGL_c;LCGL_o;JF497854_f;AB672242_g	AB672242_g	0	0	0	1	0	0	0	1	0	0	2	0	0	0	0	0	0	0	0	0	0	0
Bacteria;Parcubacteria_OD1;Paceibacter_c;AB672277_o;AB672277_f;AB672277_f_uc	AB672277_f_uc	2	0	0	4	0	0	0	3	0	0	0	0	0	1	4	0	0	3	0	1	0	0
Bacteria;Parcubacteria_OD1;Paceibacter_c;AB672277_o;AB672277_f;AB672277_g	AB672277_g	0	2	0	0	0	0	0	0	0	0	0	0	0	0	0	0	0	0	0	0	0	0
Bacteria;WS6;PAC000380_c;PAC000380_o;PAC000380_f;AB930713_g	AB930713_g	0	0	0	2	0	0	0	0	0	0	2	0	0	0	0	0	0	0	0	0	0	0
Bacteria;Bacteroidetes;Bacteroidia;Bacteroidales;AC160630_f;AC160630_f_uc	AC160630_f_uc	1	0	0	0	0	0	0	0	0	0	0	0	0	0	1	0	0	0	0	0	0	0
Bacteria;Parcubacteria_OD1;LCGL_c;LCGL_o;LCBG_f;AF050610_g	AF050610_g	0	0	0	0	0	0	0	0	0	0	0	0	0	0	0	1	0	0	0	0	0	0
Bacteria;Verrucomicrobia;Verrucomicrobiae;Pedosphaera_o;Pedosphaera_f;AF234711_g	AF234711_g	24	79	86	61	18	0	18	49	30	63	64	27	47	54	83	59	43	17	18	45	65	35
Bacteria;Proteobacteria;Alphaproteobacteria;Rhizobiales;Beijerinckiaceae;AF234713_g	AF234713_g	1	0	0	0	0	0	0	0	0	0	0	0	0	0	1	0	0	0	0	0	0	0
Bacteria;Proteobacteria;Betaproteobacteria;Burkholderiales;Comamonadaceae;AF234753_g	AF234753_g	1	0	0	0	0	0	0	0	0	0	0	0	0	0	0	0	0	0	0	0	0	0
Bacteria;Proteobacteria;Alphaproteobacteria;Rhizobiales;Labrys_f;AF235999_g	AF235999_g	0	0	0	2	0	0	2	0	1	1	0	1	1	0	0	0	0	0	0	0	0	0
Bacteria;Proteobacteria;Betaproteobacteria;Rhodocyclales;Azovibrio_f;AF236014_g	AF236014_g	248	1	20	96	16	68	216	140	35	77	47	6	7	16	34	3	1	0	0	17	2	3
Bacteria;TM6;TM6_c;AF268992_o;AF268992_f;AF268992_f_uc	AF268992_f_uc	1	0	0	0	0	0	0	0	0	0	0	0	1	0	0	0	0	0	0	0	0	0
Bacteria;TM6;TM6_c;AF268992_o;AF268992_f;AF268992_g	AF268992_g	0	4	0	0	0	0	0	1	0	0	0	0	0	0	0	0	0	0	0	0	0	1
Bacteria;Planctomycetes;Planctomycetia;Planctomycetales;Planctomycetaceae;AF280862_g	AF280862_g	0	0	0	0	0	0	0	0	0	0	0	0	0	0	0	0	0	0	0	0	0	1
Bacteria;Proteobacteria;Alphaproteobacteria;Rhizobiales;Parvibaculum_f;AF370880_g	AF370880_g	33	35	74	92	19	262	68	47	48	89	60	52	65	40	37	56	26	25	28	29	33	19
Bacteria;Proteobacteria;Deltaproteobacteria;Syntrophobacterales;AF402978_f;AF402978_f_uc	AF402978_f_uc	0	0	0	0	0	0	0	0	0	0	0	0	0	0	0	0	0	0	0	1	0	0
Bacteria;Planctomycetes;OM190_c;OM190_o;AF407728_f;AF407728_f_uc	AF407728_f_uc	0	6	0	0	0	0	0	0	0	0	0	0	0	0	0	0	0	0	0	0	0	0
Bacteria;Planctomycetes;OM190_c;OM190_o;AF407728_f;AF407728_g	AF407728_g	0	9	15	7	4	0	1	2	4	8	1	9	7	11	2	14	13	4	14	13	16	2
Bacteria;Proteobacteria;Betaproteobacteria;Burkholderiales;Comamonadaceae;AF418942_g	AF418942_g	3	0	0	0	0	0	0	0	0	0	0	0	0	0	1	0	0	0	0	0	0	0
Bacteria;Planctomycetes;Phycisphaerae;Phycisphaerales;Phycisphaeraceae;AF418943_g	AF418943_g	1	7	14	8	0	0	0	1	6	2	2	10	6	3	9	3	10	5	9	12	20	7
Bacteria;Chloroflexi;Chloroflexia;Chloroflexales;AF418964_f;AF418964_g	AF418964_g	0	0	0	0	0	0	22	2	6	6	2	4	1	3	0	3	1	1	0	0	0	0
Bacteria;Chloroflexi;Caldilineae;Caldilineales;AF419699_f;AF419699_g	AF419699_g	0	2	0	0	0	0	0	0	0	0	0	0	0	0	0	0	0	0	0	0	0	0
Bacteria;Proteobacteria;Alphaproteobacteria;Rickettsiales;AF445655_f;AF445655_f_uc	AF445655_f_uc	0	0	0	0	0	0	0	0	0	0	0	0	0	0	0	1	0	2	0	0	0	0
Bacteria;Cyanobacteria;FJ810552_c;FJ810552_o;AF445731_f;AF445731_g	AF445731_g	0	0	0	0	0	0	0	0	0	0	0	0	0	0	0	0	0	2	0	0	0	0
Bacteria;Proteobacteria;Betaproteobacteria;PAC002541_o;PAC002541_f;AF467301_g	AF467301_g	19	14	7	16	0	2	4	5	3	2	7	4	6	15	14	5	4	3	3	8	3	5
Bacteria;Bacteroidetes;Sphingobacteriia;Saprospirales;Saprospiraceae;AF502208_g	AF502208_g	0	0	0	0	0	0	0	0	0	0	0	0	0	0	0	2	0	0	0	0	0	2
Bacteria;Proteobacteria;Alphaproteobacteria;Rickettsiales;FJ478621_f;AJ007875_g	AJ007875_g	0	0	0	0	0	0	0	0	0	0	0	2	0	0	0	0	0	0	2	0	0	0
Bacteria;Proteobacteria;Betaproteobacteria;Burkholderiales;Oxalobacteraceae;AJ012069_g	AJ012069_g	1	0	0	0	0	0	0	0	0	0	0	0	0	0	0	0	0	0	0	0	0	0
Bacteria;Peregrinibacteria;Peribacteria;LBOR_o;AJ224539_f;AJ224539_f_uc	AJ224539_f_uc	0	0	0	1	0	0	0	0	0	0	0	0	1	0	0	0	0	0	0	0	0	0
Bacteria;Peregrinibacteria;Peribacteria;LBOR_o;AJ224539_f;AJ224539_g	AJ224539_g	0	4	0	0	0	0	0	0	0	0	0	0	0	0	0	0	0	0	0	0	0	0
Bacteria;Firmicutes;Clostridia;Clostridiales;Ruminococcaceae;AJ229192_g	AJ229192_g	0	0	0	0	0	0	0	0	0	0	0	0	0	0	0	1	0	0	0	0	0	0
Bacteria;Bacteroidetes;Bacteroidia;Marinilabiliales;Prolixibacteraceae;AJ229237_g	AJ229237_g	0	0	0	0	0	0	13	0	0	0	1	0	0	0	0	0	0	0	1	0	0	0
Bacteria;UT06;UT06_c;UT06_o;AJ290978_f;AJ290978_f_uc	AJ290978_f_uc	0	0	0	0	0	0	0	0	0	0	0	0	0	0	0	0	0	0	0	0	0	1
Bacteria;Proteobacteria;Alphaproteobacteria;Rhodospirillales;Micavibrio_f;AJ292610_g	AJ292610_g	0	0	0	0	3	0	0	0	0	0	0	0	0	0	0	0	0	0	0	0	0	0
Bacteria;Proteobacteria;Deltaproteobacteria;AY214193_o;AJ306774_f;AJ306774_g	AJ306774_g	0	0	0	0	0	0	1	0	0	0	0	0	0	0	0	0	0	0	0	0	0	0
Bacteria;Proteobacteria;Deltaproteobacteria;Syntrophaceae_o;Syntrophaceae;AJ306775_g	AJ306775_g	0	0	0	0	0	0	1	0	0	0	0	0	0	1	0	0	1	0	0	1	0	0
Bacteria;TM6;TM6_c;Babela_o;AJ387898_f;AJ387898_g	AJ387898_g	0	0	0	0	0	0	0	0	0	0	1	0	0	0	0	0	0	0	0	0	0	0
Bacteria;Proteobacteria;Betaproteobacteria;Burkholderiales;Comamonadaceae;AJ565430_g	AJ565430_g	0	4	0	3	0	0	0	0	0	0	0	0	1	0	2	0	0	0	0	0	0	0
Bacteria;Verrucomicrobia;Spartobacteria;Chthoniobacterales;Chthoniobacteraceae;AJ575732_g	AJ575732_g	2	0	0	0	0	0	0	0	0	0	0	0	1	0	0	0	0	0	2	0	0	0
Bacteria;Proteobacteria;Deltaproteobacteria;Myxococcales;Polyangiaceae;AJ617907_g	AJ617907_g	3	0	0	4	0	0	0	0	0	1	0	0	0	1	3	3	1	0	2	2	1	4
Bacteria;Proteobacteria;Deltaproteobacteria;Myxococcales;Archangiaceae;AJ867897_g	AJ867897_g	8	2	2	3	1	0	2	1	0	0	3	1	0	2	1	6	2	1	2	5	1	1
Bacteria;Proteobacteria;Alphaproteobacteria;Rickettsiales;Paracaedibacteraceae;AJ867903_g	AJ867903_g	16	153	24	115	4	0	21	16	27	11	25	35	38	32	37	49	36	49	45	34	33	66
Bacteria;Cyanobacteria;Chroobacteria;Pleurocapsales;Chroococcidiopsis_f;ALVU_g	ALVU_g	0	0	0	0	0	0	0	0	0	0	0	0	1	0	0	0	0	0	0	0	0	0
Bacteria;Chloroflexi;Dehalococcoidia;Dehalococcoidales;AF407200_f;AM086125_g	AM086125_g	0	1	0	0	0	0	0	0	0	0	0	0	0	0	0	0	0	0	0	0	0	0
Bacteria;Proteobacteria;Gammaproteobacteria;Chromatiales;Chromatiaceae;AM176875_g	AM176875_g	0	0	0	0	0	0	0	0	0	0	0	0	0	0	0	1	0	0	0	0	0	0
Bacteria;Bacteroidetes;Flavobacteria;Flavobacteriales;AM259925_f;AM259925_f_uc	AM259925_f_uc	0	0	0	0	0	0	0	0	0	0	0	0	0	0	0	0	0	0	0	0	1	0
Bacteria;Proteobacteria;Betaproteobacteria;Burkholderiales;Comamonadaceae;AM411934_g	AM411934_g	0	0	0	0	0	0	1	2	0	1	1	0	2	0	1	0	0	0	0	0	0	0
Bacteria;Verrucomicrobia;Kiritimatiellae;Kiritimatiellales;Kiritimatiellaceae;AM490661_g	AM490661_g	0	0	0	0	0	0	0	0	0	0	0	0	0	0	0	0	0	0	2	0	0	0
Bacteria;Caldiserica;Caldisericia;Caldisericales;AM490691_f;AM490691_g	AM490691_g	0	0	0	0	0	0	0	1	0	1	0	0	0	0	0	0	0	0	0	0	0	0
Bacteria;Proteobacteria;Betaproteobacteria;Sterolibacterium_o;Sterolibacteriaceae;AM490698_g	AM490698_g	3	0	0	18	13	0	7	25	2	1	34	0	2	16	2	1	0	0	1	1	2	2
Bacteria;Proteobacteria;Betaproteobacteria;Burkholderiales;Comamonadaceae;AM777983_g	AM777983_g	0	5	24	3	0	0	4	1	10	28	5	15	22	12	6	18	18	14	18	10	14	21
Bacteria;Verrucomicrobia;Verrucomicrobiae;Verrucomicrobiales;GU230460_f;AM889150_g	AM889150_g	0	0	0	0	0	0	0	0	0	0	0	0	0	0	0	1	4	3	2	4	0	5
Bacteria;Planctomycetes;Planctomycetia;Planctomycetales;Planctomycetaceae;AM902602_g	AM902602_g	0	0	0	0	0	0	0	0	0	0	0	0	0	0	0	1	0	0	0	0	0	0
Bacteria;Proteobacteria;Deltaproteobacteria;Bradymonadales;EU799406_f;AM935526_g	AM935526_g	0	0	0	0	0	0	0	0	1	0	1	0	0	0	0	1	2	1	0	3	0	0
Bacteria;Proteobacteria;Gammaproteobacteria;Legionellales;Coxiellaceae;AM991172_g	AM991172_g	1	0	0	1	0	0	0	0	0	0	0	0	0	0	0	0	0	0	0	0	0	0
Bacteria;Latescibacteria_WS3;Latescibacter_c;AM991194_o;AM991194_f;AM991194_g	AM991194_g	0	53	0	2	0	0	1	0	0	0	4	0	0	4	1	2	1	0	0	3	3	0
Bacteria;Firmicutes;Clostridia;Clostridiales;Gracilibacteraceae;AM991201_g	AM991201_g	0	0	0	0	0	0	1	0	0	0	0	0	0	0	0	0	0	0	0	0	0	0
Bacteria;Parcubacteria_OD1;Paceibacter_c;CP011215_o;AM991204_f;AM991204_g	AM991204_g	4	0	0	0	0	0	0	0	0	0	0	0	0	0	0	1	0	0	0	0	0	0
Bacteria;Kazan;CP011216_c;PAC000573_o;AM991231_f;AM991231_g	AM991231_g	1	0	0	0	0	0	0	0	0	0	0	0	0	0	0	0	0	1	0	0	1	0
Bacteria;Proteobacteria;Gammaproteobacteria;Legionellales;AM997495_f;AM997495_f_uc	AM997495_f_uc	0	0	0	0	0	0	0	0	0	0	2	0	0	0	0	0	0	0	0	0	0	0
Bacteria;Proteobacteria;Alphaproteobacteria;Rhodospirillales;Rhodospirillaceae;AM997846_g	AM997846_g	0	0	0	0	0	0	0	0	0	0	0	0	0	0	0	0	0	0	0	2	0	0
Bacteria;Proteobacteria;Deltaproteobacteria;Myxococcales;Polyangiaceae;AP011765_g	AP011765_g	0	0	11	4	4	0	0	2	2	4	2	15	16	2	6	6	19	13	7	8	8	5
Bacteria;Proteobacteria;Betaproteobacteria;Burkholderiales;Sutterellaceae;AP014683_g	AP014683_g	0	0	8	9	23	20	18	17	14	16	21	95	15	3	8	3	9	5	2	3	6	13
Bacteria;Microgenomates_OP11;Microgenomatus_c;AQSF_o;AQSF_f;AQSF_f_uc	AQSF_f_uc	0	1	0	0	0	0	0	0	0	0	0	0	0	0	0	0	0	0	0	0	0	0
Bacteria;Omnitrophica_OP3;AQSZ_c;AQSZ_o;AQSZ_f;AQSZ_f_uc	AQSZ_f_uc	2	0	0	0	0	0	0	0	0	0	0	0	0	0	0	0	0	0	0	2	0	0
Bacteria;Omnitrophica_OP3;AQSZ_c;AQSZ_o;AQSZ_f;AQSZ_g	AQSZ_g	5	1	2	0	0	0	1	4	0	1	1	0	3	4	11	12	2	7	13	7	5	1
Bacteria;TM6;TM6_c;Babela_o;ARQD_f;ARQD_f_uc	ARQD_f_uc	0	0	0	0	0	0	0	0	0	0	1	0	0	0	0	0	0	0	0	0	0	0
Bacteria;Peregrinibacteria;Peribacteria;ASND_o;ASND_f;ASND_f_uc	ASND_f_uc	1	0	0	0	0	0	0	0	0	0	0	0	0	0	0	0	0	1	0	0	0	0
Bacteria;Acetothermia_OP1;Acetothermus_c;Acetothermus_o;ASOB_f;ASOB_f_uc	ASOB_f_uc	0	0	0	0	0	0	0	0	0	0	0	0	0	0	0	0	0	0	1	0	0	0
Bacteria;Proteobacteria;Betaproteobacteria;Burkholderiales;Alcaligenaceae;ATZQ_g	ATZQ_g	91	0	0	0	0	0	0	0	0	0	0	0	0	0	0	0	0	0	0	0	0	0
Bacteria;Proteobacteria;Deltaproteobacteria;Desulfobacterales;Desulfobacteraceae;AXXL_g	AXXL_g	0	0	0	0	0	0	0	0	0	0	0	0	1	0	0	0	0	0	1	0	0	0
Bacteria;Acidobacteria;Solibacteres;Solibacterales;Solibacteraceae;AY212581_g	AY212581_g	0	0	0	0	0	0	0	0	0	0	0	0	0	0	0	3	0	0	0	0	0	0
Bacteria;Cyanobacteria;PAC001562_c;PAC001562_o;AY212703_f;AY212703_g	AY212703_g	0	0	0	0	0	0	0	1	0	0	0	0	0	1	0	0	0	0	0	0	0	0
Bacteria;Proteobacteria;Deltaproteobacteria;AY214193_o;AY214193_f;AY214193_g	AY214193_g	0	0	0	0	0	0	0	0	0	0	0	1	0	0	0	0	0	0	0	0	0	1
Bacteria;Chlorobi;Ignavibacteriae;GQ472436_o;GQ472436_f;AY221073_g	AY221073_g	1	0	0	0	0	0	0	0	0	0	0	0	0	0	0	0	0	0	0	0	0	0
Bacteria;Proteobacteria;Alphaproteobacteria;Rhodospirillales;Rhodospirillaceae;AY234741_g	AY234741_g	0	0	0	0	0	0	0	0	0	0	0	0	0	0	0	1	0	0	0	0	0	0
Bacteria;Planctomycetes;Planctomycetia;Planctomycetales;Planctomycetaceae;AY266448_g	AY266448_g	0	0	0	0	0	0	0	0	0	0	0	0	0	0	0	0	0	1	1	0	0	0
Bacteria;Proteobacteria;Alphaproteobacteria;Rickettsiales;AY328720_f;AY328720_f_uc	AY328720_f_uc	1	0	0	0	0	0	0	0	0	0	0	1	0	0	0	0	0	2	1	0	0	1
Bacteria;Proteobacteria;Alphaproteobacteria;Rickettsiales;Paracaedibacteraceae;AY328755_g	AY328755_g	0	0	2	9	0	0	2	2	3	1	5	3	4	2	2	1	1	1	1	0	1	0
Bacteria;Proteobacteria;Alphaproteobacteria;Rickettsiales;AY344373_f;AY344373_f_uc	AY344373_f_uc	0	5	3	1	0	0	0	1	0	0	0	0	9	2	7	4	6	5	3	6	0	4
Bacteria;Actinobacteria;Rubrobacteria;Rubrobacterales;AY345497_f;AY345497_g	AY345497_g	0	0	0	0	0	1	0	0	0	0	0	0	0	0	0	1	0	0	0	0	0	0
Bacteria;AY345499_p;AY345499_c;AY345499_o;AY345499_f;AY345499_f_uc	AY345499_f_uc	0	0	0	0	0	0	0	0	0	0	0	0	1	0	0	0	0	2	0	0	0	0
Bacteria;Proteobacteria;Alphaproteobacteria;Rickettsiales;AY345543_f;AY345543_f_uc	AY345543_f_uc	4	2	0	2	0	0	0	2	2	3	2	2	4	5	5	0	2	0	2	3	2	0
Bacteria;Omnitrophica_OP3;AY373410_c;AY373410_o;AY373410_f;AY373410_f_uc	AY373410_f_uc	2	0	0	0	0	0	0	0	0	0	0	0	0	0	0	0	0	0	0	0	0	0
Bacteria;Proteobacteria;Betaproteobacteria;Burkholderiales;Comamonadaceae;AY429712_g	AY429712_g	0	0	0	0	0	0	0	0	1	0	1	0	0	1	0	0	0	1	0	1	0	0
Bacteria;Verrucomicrobia;Verrucomicrobiae;Pedosphaera_o;Pedosphaera_f;AY509518_g	AY509518_g	19	42	88	40	26	0	29	41	77	43	60	117	180	83	93	87	74	62	47	75	69	59
Bacteria;Lentisphaerae;Oligosphaeria;Oligosphaerales;AY509522_f;AY509522_f_uc	AY509522_f_uc	0	0	0	0	0	0	0	0	0	0	0	0	0	0	0	0	0	0	0	2	0	0
Bacteria;Parcubacteria_OD1;Paceibacter_c;CP011215_o;CP011215_f;AY532578_g	AY532578_g	4	0	0	0	0	0	0	0	0	0	0	0	0	0	0	0	0	0	0	0	0	0
Bacteria;Bacteroidetes;Flavobacteria;Flavobacteriales;Crocinitomicaceae;AY532584_g	AY532584_g	0	0	0	0	0	0	0	0	1	0	0	0	0	0	0	0	0	0	0	0	0	0
Bacteria;Planctomycetes;PAC001018_c;AM056027_o;AY532588_f;AY532588_g	AY532588_g	0	0	0	0	0	0	0	0	0	0	0	1	0	0	0	0	0	0	0	0	0	0
Bacteria;Omnitrophica_OP3;AQSZ_c;GQ143761_o;AY532589_f;AY532589_g	AY532589_g	2	0	0	0	0	0	0	2	0	0	0	0	0	0	0	0	1	0	0	0	0	0
Bacteria;Chlorobi;Ignavibacteriae;Ignavibacteriales;Ignavibacteriaceae;AY548932_g	AY548932_g	0	0	0	0	0	0	0	0	0	0	0	1	0	0	0	0	0	1	0	0	0	0
Bacteria;Proteobacteria;Alphaproteobacteria;Rickettsiales;AY571491_f;AY571491_f_uc	AY571491_f_uc	0	0	0	0	0	0	0	0	0	0	0	0	0	0	0	0	0	1	0	0	0	0
Bacteria;Verrucomicrobia;Verrucomicrobiae;Methylacidiphilales;LT629781_f;AY661973_g	AY661973_g	0	0	0	0	0	0	0	0	0	0	0	0	0	0	0	0	0	0	1	0	0	0
Bacteria;TM6;TM6_c;Babela_o;PAC000234_f;AY661981_g	AY661981_g	0	0	0	0	0	0	0	0	0	0	0	0	0	0	0	0	0	0	1	0	0	0
Bacteria;Proteobacteria;Alphaproteobacteria;Rickettsiales;Rickettsiaceae;AY662020_g	AY662020_g	1	5	0	3	0	0	0	4	3	0	1	0	3	4	0	0	1	0	2	2	3	2
Bacteria;Proteobacteria;Alphaproteobacteria;Rhodospirillales;Rhodospirillaceae;AY662021_g	AY662021_g	2	0	0	0	0	0	0	0	0	0	0	0	0	0	0	0	0	0	0	0	0	0
Bacteria;Acidobacteria;Acidobacteriia;Acidobacteriales;Acidobacteriaceae;AY673303_g	AY673303_g	0	0	0	0	0	0	0	0	0	0	0	0	0	0	0	0	0	0	0	0	1	0
Bacteria;Proteobacteria;Betaproteobacteria;Sterolibacterium_o;Sterolibacteriaceae;AY770957_g	AY770957_g	0	0	0	1	0	0	1	3	0	1	4	0	2	2	0	1	0	1	0	0	0	0
Bacteria;Saccharibacteria_TM7;Saccharimonas_c;Saccharimonas_o;PAC000016_f;AY792306_g	AY792306_g	0	0	0	0	0	0	0	0	0	1	0	2	0	0	0	0	0	0	0	0	0	1
Bacteria;Armatimonadetes;PAC000296_c;PAC000296_o;PAC000296_f;AY796037_g	AY796037_g	0	0	0	0	0	0	4	2	0	0	0	0	0	0	0	0	0	0	0	0	0	0
Bacteria;Verrucomicrobia;Spartobacteria;Chthoniobacterales;Chthoniobacteraceae;AY921887_g	AY921887_g	0	0	0	0	0	0	0	0	0	0	1	0	0	0	0	0	0	0	0	0	0	0
Bacteria;Proteobacteria;Alphaproteobacteria;Rickettsiales;Paracaedibacteraceae;AY947895_g	AY947895_g	0	0	0	0	0	0	0	0	0	0	0	0	0	0	0	0	0	0	2	0	0	0
Bacteria;Bacteroidetes;Sphingobacteriia;Sphingobacteriales;Chitinophagaceae;AY947928_g	AY947928_g	38	0	1	1	0	0	0	0	0	0	0	0	1	5	0	4	0	0	0	1	3	0
Bacteria;Lentisphaerae;Lentisphaeria;Victivallales;GQ347406_f;AY948016_g	AY948016_g	1	0	0	0	0	0	0	0	0	0	0	0	0	0	0	0	0	0	0	0	0	1
Bacteria;Proteobacteria;Alphaproteobacteria;Rhodospirillales;AY957891_f;AY957891_f_uc	AY957891_f_uc	0	0	0	3	0	0	0	0	1	0	0	1	0	1	0	0	0	0	3	0	0	0
Bacteria;Proteobacteria;Alphaproteobacteria;Rhodospirillales;AY957891_f;AY957891_g	AY957891_g	0	0	0	0	0	0	0	0	1	1	0	0	3	0	0	0	0	2	0	0	0	0
Bacteria;Verrucomicrobia;Spartobacteria;Chthoniobacterales;Chthoniobacteraceae;AY963370_g	AY963370_g	0	1	0	0	0	0	0	0	0	0	0	1	0	0	0	0	0	0	0	0	0	0
Bacteria;Proteobacteria;Deltaproteobacteria;Desulfuromonadales;Desulfuromonadaceae;AY998187_g	AY998187_g	0	0	0	0	0	0	0	0	0	0	0	0	2	0	0	0	0	0	0	0	0	0
Bacteria;Proteobacteria;Betaproteobacteria;Burkholderiales;Comamonadaceae;AYMW_g	AYMW_g	54	46	8	8	0	0	4	18	9	8	11	4	8	15	45	12	5	4	4	9	17	13
Bacteria;Actinobacteria;Actinobacteria_c;Planktophila_o;Planktophila_f;AcI_C_g	AcI_C_g	5	119	100	97	45	9	73	93	66	116	71	51	147	131	187	48	84	63	37	124	89	93
Bacteria;Proteobacteria;Betaproteobacteria;Rhodocyclales;Rhodocyclaceae;Accumulibacter	Accumulibacter	1	0	0	0	0	0	2	0	0	0	0	0	0	1	0	0	0	0	0	0	0	0
Bacteria;Firmicutes;Clostridia;Clostridiales;Ruminococcaceae;Acetivibrio	Acetivibrio	0	0	0	0	0	0	0	0	0	0	0	0	0	0	0	0	0	0	0	1	0	0
Bacteria;Firmicutes;Clostridia;Clostridiales;Peptostreptococcaceae;Acetoanaerobium	Acetoanaerobium	0	0	0	0	0	0	2	0	0	0	0	0	0	0	0	0	0	0	0	0	1	0
Bacteria;Proteobacteria;Alphaproteobacteria;Rhodospirillales;Acetobacteraceae;Acetobacteraceae_uc	Acetobacteraceae_uc	2	1	0	0	0	0	0	0	0	0	0	0	0	0	0	0	1	2	0	0	0	0
Bacteria;Bacteroidetes;Bacteroidia;Bacteroidales;Acetobacteroides_f;Acetobacteroides	Acetobacteroides	0	0	1	0	0	0	0	0	0	0	0	0	0	0	0	0	0	1	0	0	0	0
Bacteria;Proteobacteria;Gammaproteobacteria;Chromatiales;Achromatium_f;Achromatium	Achromatium	0	0	0	0	0	0	0	0	0	0	0	0	0	0	1	0	0	0	0	0	0	0
Bacteria;Proteobacteria;Betaproteobacteria;Burkholderiales;Alcaligenaceae;Achromobacter	Achromobacter	0	0	0	2	0	0	0	0	0	0	0	0	0	0	0	4	0	0	0	0	0	1
Bacteria;Firmicutes;Clostridia;Clostridiales;Acidaminobacter_f;Acidaminobacter	Acidaminobacter	0	0	0	0	0	0	0	0	0	0	2	0	0	0	0	0	0	0	0	0	0	0
Bacteria;Firmicutes;Negativicutes;Acidaminococcales;Acidaminococcaceae;Acidaminococcus	Acidaminococcus	0	0	0	0	0	0	3	0	0	0	0	0	0	0	0	0	0	0	0	0	0	0
Bacteria;Proteobacteria;Gammaproteobacteria;Steroidobacter_o;Steroidobacter_f;Acidibacter	Acidibacter	171	106	175	98	2	25	41	56	87	156	80	108	137	113	134	119	106	77	127	115	159	109
Bacteria;Proteobacteria;Gammaproteobacteria;Acidiferrobacterales;Acidiferrobacteraceae;Acidiferrobacteraceae_uc	Acidiferrobacteraceae_uc	1	0	0	0	0	0	0	0	0	0	0	0	0	2	0	0	0	0	0	0	0	0
Bacteria;Actinobacteria;Acidimicrobiia;Acidimicrobiales;Acidimicrobiaceae;Acidimicrobiaceae_uc	Acidimicrobiaceae_uc	1	0	0	0	0	0	0	0	0	0	0	2	0	0	0	0	0	0	0	0	2	1
Bacteria;Proteobacteria;Alphaproteobacteria;Rhodospirillales;Acetobacteraceae;Acidisphaera	Acidisphaera	28	1	0	0	0	0	0	0	0	0	0	0	0	0	0	0	0	0	0	0	0	0
Bacteria;Actinobacteria;Acidimicrobiia;Acidimicrobiales;Acidimicrobiaceae;Aciditerrimonas	Aciditerrimonas	285	15	7	1	0	0	0	0	0	0	2	0	2	1	3	3	0	3	2	9	4	3
Bacteria;Acidobacteria;Acidobacteriia;Acidobacteriales;Acidobacteriaceae;Acidobacteriaceae_uc	Acidobacteriaceae_uc	1	0	0	0	0	0	0	0	0	0	0	0	0	0	0	0	0	0	0	0	1	0
Bacteria;Proteobacteria;Betaproteobacteria;Burkholderiales;Comamonadaceae;Acidovorax	Acidovorax	66	67	63	46	22	2	35	28	24	47	25	28	27	46	57	64	40	18	20	33	56	34
Bacteria;Proteobacteria;Gammaproteobacteria;Pseudomonadales;Moraxellaceae;Acinetobacter	Acinetobacter	1	2	0	11	17	17	3	18	3	4	0	0	1	1	2	0	1	27	39	252	0	8
Bacteria;Actinobacteria;Actinobacteria_c;Actinomycetales;Actinomycetaceae;Actinobaculum	Actinobaculum	0	0	0	0	0	0	0	0	0	0	0	0	0	0	0	0	0	0	0	1	0	0
Bacteria;Actinobacteria;MarineActino_c;Actinomarinales;Actinomarinaceae;Actinomarina	Actinomarina	0	0	0	0	0	0	0	0	0	0	0	0	0	0	0	0	0	0	0	0	1	0
Bacteria;Actinobacteria;Actinobacteria_c;Actinomycetales;Actinomycetaceae;Actinomycetaceae_uc	Actinomycetaceae_uc	1	0	0	0	0	0	0	0	0	0	0	0	0	0	0	0	0	0	0	0	0	0
Bacteria;Actinobacteria;Actinobacteria_c;Pseudonocardiales;Pseudonocardiaceae;Actinomycetospora	Actinomycetospora	0	0	0	0	0	0	0	0	0	1	0	0	0	0	0	1	0	0	0	0	0	0
Bacteria;Proteobacteria;Gammaproteobacteria;Aeromonadales;Aeromonadaceae;Aeromonadaceae_uc	Aeromonadaceae_uc	0	0	0	0	0	0	0	0	0	0	0	0	0	0	2	0	0	0	0	0	0	0
Bacteria;Proteobacteria;Gammaproteobacteria;Aeromonadales;Aeromonadaceae;Aeromonas	Aeromonas	0	3	21	10	0	164	15	14	5	4	7	0	2	12	5	14	4	0	0	4	11	5
Bacteria;Proteobacteria;Alphaproteobacteria;Rhizobiales;Afifella_f;Afifella_f_uc	Afifella_f_uc	0	0	0	0	0	0	0	0	0	0	0	0	0	0	0	0	1	0	0	0	0	0
Bacteria;Proteobacteria;Alphaproteobacteria;Rhizobiales;Bradyrhizobiaceae;Afipia	Afipia	0	0	0	1	0	0	0	0	1	0	1	0	0	0	0	0	0	0	0	0	0	0
Bacteria;Verrucomicrobia;Verrucomicrobiae;Verrucomicrobiales;Akkermansiaceae;Akkermansia	Akkermansia	0	0	0	0	0	0	1	1	0	0	0	0	0	0	0	0	0	0	0	0	0	0
Bacteria;Proteobacteria;Betaproteobacteria;Burkholderiales;Comamonadaceae;Albidiferax	Albidiferax	69	13	4	3	0	0	2	5	3	1	0	0	4	12	19	2	1	0	0	1	6	2
Bacteria;Proteobacteria;Alphaproteobacteria;Rhodobacterales;Rhodobacteraceae;Albidovulum	Albidovulum	0	0	0	0	0	0	0	0	0	0	1	0	0	0	0	0	0	0	0	0	0	0
Bacteria;Proteobacteria;Betaproteobacteria;Burkholderiales;Alcaligenaceae;Alcaligenaceae_uc	Alcaligenaceae_uc	0	0	0	0	0	0	1	0	0	0	0	2	0	0	0	0	0	0	0	0	1	0
Bacteria;Bacteroidetes;Cytophagia;Cytophagales;Cyclobacteriaceae;Algoriphagus	Algoriphagus	0	0	24	4	0	0	0	0	1	0	5	5	15	2	7	12	6	0	2	0	10	3
Bacteria;Proteobacteria;Betaproteobacteria;Burkholderiales;Comamonadaceae;Alicycliphilus	Alicycliphilus	0	0	1	0	0	0	0	0	0	0	0	0	0	0	0	0	0	0	0	0	0	0
Bacteria;Firmicutes;Bacilli;Bacillales;Alicyclobacillaceae;Alicyclobacillus	Alicyclobacillus	0	0	0	0	0	0	0	0	0	0	0	0	0	0	1	0	0	0	0	0	0	0
Bacteria;Proteobacteria;Gammaproteobacteria;Alteromonadales;Alishewanella_f;Alishewanella	Alishewanella	0	0	0	0	0	7	0	0	0	0	0	0	0	0	0	0	0	0	0	0	0	0
Bacteria;Bacteroidetes;Bacteroidia;Bacteroidales;Rikenellaceae;Alistipes	Alistipes	0	0	0	0	0	0	1	0	0	0	0	0	0	0	0	0	0	0	0	0	1	0
Bacteria;Bacteroidetes;Bacteroidia;Bacteroidales;Prevotellaceae;Alloprevotella	Alloprevotella	0	0	0	0	25	0	0	0	0	0	0	0	0	0	0	0	0	0	0	1	0	0
Bacteria;Proteobacteria;Alphaproteobacteria;Rhizobiales;Alsobacter_f;Alsobacter	Alsobacter	54	10	15	20	0	0	13	15	13	13	11	12	15	12	29	10	5	3	3	4	11	10
Bacteria;Proteobacteria;Alphaproteobacteria;Sphingomonadales;Erythrobacteraceae;Altererythrobacter	Altererythrobacter	0	0	0	1	0	0	0	0	0	0	0	0	0	0	0	0	0	0	0	0	0	0
Bacteria;Actinobacteria;Actinobacteria_c;Micrococcales;Microbacteriaceae;Amnibacterium	Amnibacterium	0	0	0	1	0	0	0	0	0	0	0	0	0	0	0	0	0	0	0	0	0	0
Bacteria;Bacteroidetes;Cytophagia;Cytophagales;Amoebophilaceae;Amoebophilus	Amoebophilus	0	0	0	0	0	0	0	0	0	0	0	1	0	0	0	0	0	0	0	0	0	0
Bacteria;Cyanobacteria;Hormogoneae;Nostocales;Nostocaceae;Anabaena	Anabaena	8	8	59	141	133	11	121	104	134	150	117	87	78	155	40	42	32	11	11	16	42	17
Bacteria;Bacteroidetes;Bacteroidia;Bacteroidales;Anaerocella_f;Anaerocella_f_uc	Anaerocella_f_uc	0	0	0	0	0	0	0	0	0	0	0	0	0	0	1	0	0	0	0	0	0	0
Bacteria;Firmicutes;Tissierellia;Tissierellales;Peptoniphilaceae;Anaerococcus	Anaerococcus	0	0	0	0	0	0	0	1	0	0	0	0	0	1	0	0	0	1	2	0	0	0
Bacteria;Firmicutes;Clostridia;Clostridiales;Lachnospiraceae;Anaerocolumna	Anaerocolumna	0	0	0	0	0	0	0	1	0	0	0	0	0	0	1	0	0	0	0	2	0	0
Bacteria;Chloroflexi;Anaerolineae;Anaerolinaeles;Anaerolinaceae;Anaerolinaceae_uc	Anaerolinaceae_uc	0	0	0	0	0	0	0	0	0	0	0	0	0	1	0	0	0	0	0	0	0	0
Bacteria;Chloroflexi;Anaerolineae;Anaerolinaeles;Anaerolinaceae;Anaerolinea	Anaerolinea	0	0	0	0	0	0	0	0	0	0	0	1	0	0	0	0	0	0	0	0	0	0
Bacteria;Proteobacteria;Deltaproteobacteria;Myxococcales;Anaeromyxobacteraceae;Anaeromyxobacter	Anaeromyxobacter	1	0	0	1	0	0	0	2	0	0	0	2	0	0	2	0	0	0	1	1	1	2
Bacteria;Proteobacteria;Deltaproteobacteria;Myxococcales;Anaeromyxobacteraceae;Anaeromyxobacteraceae_uc	Anaeromyxobacteraceae_uc	0	0	2	2	0	0	0	0	1	0	0	0	0	0	0	1	0	0	0	0	1	0
Bacteria;Firmicutes;Negativicutes;Selenomonadales;Sporomusaceae;Anaerosinus	Anaerosinus	0	0	0	0	0	0	1	0	0	0	0	0	0	0	0	0	0	0	0	0	0	0
Bacteria;Firmicutes;Clostridia;Clostridiales;Lachnospiraceae;Anaerotaenia	Anaerotaenia	0	0	0	0	0	0	0	0	0	1	0	0	0	0	0	0	0	0	0	0	0	0
Bacteria;Firmicutes;Clostridia;Clostridiales;Mogibacterium_f;Anaerovorax	Anaerovorax	0	0	0	0	0	0	1	0	0	0	0	0	0	0	0	0	0	0	0	0	0	0
Bacteria;Proteobacteria;Alphaproteobacteria;Rickettsiales;Anaplasmataceae;Anaplasmataceae_uc	Anaplasmataceae_uc	0	0	0	0	0	0	0	0	0	1	0	2	0	0	0	0	0	0	0	0	2	0
Bacteria;Proteobacteria;Betaproteobacteria;Burkholderiales;Comamonadaceae;Aquabacterium	Aquabacterium	4	0	2	21	4	2	13	12	4	3	5	4	0	1	3	3	0	0	1	0	4	0
Bacteria;Proteobacteria;Betaproteobacteria;Neisseriales;Neisseriaceae;Aquaspirillum	Aquaspirillum	0	0	0	0	0	0	0	0	0	0	0	0	0	0	0	0	0	0	0	0	0	2
Bacteria;Proteobacteria;Gammaproteobacteria;Legionellales;Coxiellaceae;Aquicella	Aquicella	1	0	0	1	0	0	2	3	1	1	2	0	0	1	0	0	0	0	0	0	0	0
Bacteria;Proteobacteria;Alphaproteobacteria;Caulobacterales;Caulobacteraceae;Aquidulcibacter	Aquidulcibacter	1	8	0	6	0	2	8	2	9	9	3	4	3	7	0	1	2	3	0	3	0	3
Bacteria;Actinobacteria;Actinobacteria_c;Micrococcales;Microbacteriaceae;Aquiluna	Aquiluna	0	0	0	0	0	0	0	0	0	0	0	0	0	0	0	0	0	0	1	0	0	0
Bacteria;Bacteroidetes;Sphingobacteriia;Saprospirales;Saprospiraceae;Aquirestis	Aquirestis	0	3	134	94	47	6	44	16	75	128	41	111	108	45	38	140	144	150	149	71	106	185
Bacteria;Proteobacteria;Betaproteobacteria;Neisseriales;Neisseriaceae;Aquitalea	Aquitalea	0	0	0	0	0	0	0	0	0	1	1	0	0	0	0	0	0	0	0	0	0	0
Bacteria;Proteobacteria;Deltaproteobacteria;Myxococcales;Archangiaceae;Archangiaceae_uc	Archangiaceae_uc	0	0	0	1	0	0	0	0	0	0	0	0	0	0	0	0	0	0	0	0	0	0
Bacteria;Bacteroidetes;Cytophagia;Cytophagales;Cytophagaceae;Arcicella	Arcicella	1	0	0	0	0	0	0	2	0	0	0	0	0	0	0	0	0	0	0	0	0	0
Bacteria;Proteobacteria;Epsilonproteobacteria;Campylobacterales;Campylobacteraceae;Arcobacter	Arcobacter	60	0	1	9	23	0	35	53	6	2	5	0	0	0	1	0	0	0	1	0	3	0
Bacteria;Proteobacteria;Gammaproteobacteria;Xanthomonadales;Xanthomonadaceae;Arenimonas	Arenimonas	0	0	0	0	0	0	3	1	0	1	0	1	0	0	0	0	0	0	0	0	0	0
Bacteria;Armatimonadetes;Armatimonadia;Armatimonadales;Armatimonadaceae;Armatimonas	Armatimonas	30	24	14	6	0	0	6	0	3	5	1	0	6	5	8	6	2	6	8	3	6	4
Bacteria;Proteobacteria;Alphaproteobacteria;Rhodobacterales;Hyphomonadaceae;Asprobacter	Asprobacter	0	30	32	15	0	0	6	2	3	8	10	10	7	11	14	12	21	24	17	12	17	16
Bacteria;Actinobacteria;Actinobacteria_c;Micrococcales;Microbacteriaceae;Aurantimicrobium	Aurantimicrobium	2	0	0	0	0	0	13	0	1	2	0	0	0	0	0	0	0	0	0	0	0	0
Bacteria;Proteobacteria;Betaproteobacteria;Rhodocyclales;Azonexaceae;Azonexaceae_uc	Azonexaceae_uc	1	1	0	0	0	0	3	1	0	0	1	0	0	0	0	0	0	1	0	0	0	0
Bacteria;Proteobacteria;Betaproteobacteria;Rhodocyclales;Azonexaceae;Azonexus	Azonexus	0	0	0	0	0	0	2	0	0	0	3	0	0	1	1	0	0	0	0	0	0	0
Bacteria;Proteobacteria;Betaproteobacteria;Rhodocyclales;Rhodocyclaceae;Azospira	Azospira	3	0	0	1	0	0	4	4	0	2	1	1	1	1	2	2	0	0	0	1	2	0
Bacteria;Proteobacteria;Alphaproteobacteria;Rhodospirillales;Rhodospirillaceae;Azospirillum	Azospirillum	3	0	1	0	0	0	0	0	0	0	0	0	0	1	0	2	0	0	0	0	2	0
Bacteria;Proteobacteria;Betaproteobacteria;Rhodocyclales;Azovibrio_f;Azovibrio	Azovibrio	14	0	0	0	0	0	2	0	0	1	0	0	0	0	0	0	0	0	0	0	0	0
Bacteria;Proteobacteria;Betaproteobacteria;Rhodocyclales;Azovibrio_f;Azovibrio_f_uc	Azovibrio_f_uc	0	0	0	0	0	0	3	0	0	0	1	0	0	0	0	0	0	0	0	0	0	0
Bacteria;TM6;TM6_c;Babela_o;Babela_f;Babela_f_uc	Babela_f_uc	0	0	0	1	0	0	0	2	2	0	0	0	0	0	2	2	2	4	3	3	0	3
Bacteria;Firmicutes;Bacilli;Bacillales;Bacillaceae;Bacillaceae_uc	Bacillaceae_uc	0	0	0	0	0	0	0	0	0	0	0	0	0	0	0	6	2	0	5	0	2	3
Bacteria;Tenericutes;Mollicutes;Bacilloplasma_o;Bacilloplasma_f;Bacilloplasma_f_uc	Bacilloplasma_f_uc	0	0	0	0	0	0	0	0	0	0	0	0	0	0	0	0	0	0	0	0	0	1
Bacteria;Firmicutes;Bacilli;Bacillales;Bacillaceae;Bacillus	Bacillus	0	0	0	0	0	0	1	3	1	0	0	0	0	1	0	0	0	0	0	0	1	0
Bacteria;Proteobacteria;Oligoflexia;Bacteriovoracales;Bacteriovoracaceae;Bacteriovoracaceae_uc	Bacteriovoracaceae_uc	2	4	13	0	0	0	4	0	0	0	2	0	0	1	2	0	5	0	3	3	3	0
Bacteria;Proteobacteria;Oligoflexia;Bacteriovoracales;Bacteriovoracaceae;Bacteriovorax	Bacteriovorax	350	1	0	0	0	0	4	3	3	0	2	2	0	1	2	2	0	0	0	2	0	0
Bacteria;Bacteroidetes;Bacteroidia;Bacteroidales;Bacteroidaceae;Bacteroides	Bacteroides	0	0	0	1	0	0	4	3	1	0	0	1	0	0	0	0	0	0	0	0	1	0
Bacteria;Bacteroidetes;Bacteroidia;Bacteroidales;Barnesiellaceae;Barnesiella	Barnesiella	0	0	0	1	0	0	0	0	0	0	0	0	0	0	0	0	0	0	0	0	0	0
Bacteria;Proteobacteria;Alphaproteobacteria;Rhizobiales;Bartonellaceae;Bartonellaceae_uc	Bartonellaceae_uc	0	0	0	0	0	0	0	0	0	0	0	0	0	0	1	0	0	0	0	0	0	0
Bacteria;Proteobacteria;Oligoflexia;Bdellovibrionales;Bdellovibrionaceae;Bdellovibrio	Bdellovibrio	22	3	0	1	0	119	7	2	2	2	0	6	1	4	0	0	2	6	4	1	3	1
Bacteria;Proteobacteria;Oligoflexia;Bdellovibrionales;Bdellovibrionaceae;Bdellovibrionaceae_uc	Bdellovibrionaceae_uc	47	0	0	1	0	0	3	1	2	0	2	0	0	0	1	2	2	1	2	3	0	3
Bacteria;Proteobacteria;Gammaproteobacteria;Thiotrichales;Beggiatoaceae;Beggiatoaceae_uc	Beggiatoaceae_uc	5	0	0	0	0	0	0	0	0	0	0	0	0	1	1	0	0	0	0	0	0	0
Bacteria;Proteobacteria;Alphaproteobacteria;Rhizobiales;Beijerinckiaceae;Beijerinckia	Beijerinckia	203	17	6	1	0	0	1	1	3	2	2	0	5	3	4	4	1	0	1	4	0	1
Bacteria;Proteobacteria;Alphaproteobacteria;Rhizobiales;Beijerinckiaceae;Beijerinckiaceae_uc	Beijerinckiaceae_uc	22	34	8	5	1	2	5	3	9	4	5	4	5	6	5	5	11	5	4	3	5	17
Bacteria;Actinobacteria;Actinobacteria_c;Bifidobacteriales;Bifidobacteriaceae;Bifidobacterium	Bifidobacterium	0	0	0	0	0	0	0	0	1	0	0	0	0	0	0	0	0	1	0	0	0	0
Bacteria;Acidobacteria;Blastocatellia;Blastocatellales;Blastocatellaceae;Blastocatella	Blastocatella	0	0	0	0	0	0	0	0	0	1	0	0	0	0	1	0	0	0	0	0	0	0
Bacteria;Proteobacteria;Alphaproteobacteria;Rhizobiales;Blastochloris_f;Blastochloris	Blastochloris	0	0	0	0	0	0	2	0	0	0	0	0	0	0	0	0	0	0	0	0	0	0
Bacteria;Actinobacteria;Actinobacteria_c;Frankiales;Geodermatophilaceae;Blastococcus	Blastococcus	0	0	0	3	0	0	0	0	0	0	0	0	1	0	0	0	0	0	0	0	0	0
Bacteria;Proteobacteria;Alphaproteobacteria;Sphingomonadales;Sphingomonadaceae;Blastomonas	Blastomonas	0	0	0	0	0	0	4	0	0	0	0	0	0	2	0	0	0	0	0	0	0	0
Bacteria;Firmicutes;Clostridia;Clostridiales;Lachnospiraceae;Blautia	Blautia	1	0	0	0	0	0	0	0	0	0	0	0	0	0	0	0	0	0	0	0	0	0
Bacteria;Proteobacteria;Betaproteobacteria;Burkholderiales;Alcaligenaceae;Bordetella	Bordetella	58	0	0	0	0	0	0	0	0	0	0	0	0	0	0	0	0	0	0	0	0	0
Bacteria;Actinobacteria;Actinobacteria_c;Micrococcales;Dermabacteraceae;Brachybacterium	Brachybacterium	0	0	0	0	2	4	0	0	0	0	0	0	0	0	0	0	0	0	0	0	0	0
Bacteria;Proteobacteria;Betaproteobacteria;Burkholderiales;Comamonadaceae;Brachymonas	Brachymonas	5	0	0	0	0	0	1	1	0	0	0	1	0	0	2	0	0	0	0	0	0	0
Bacteria;Proteobacteria;Alphaproteobacteria;Rhizobiales;Bradyrhizobiaceae;Bradyrhizobium	Bradyrhizobium	0	0	0	0	7	0	0	0	0	0	0	0	0	0	0	0	0	0	0	0	0	0
Bacteria;Firmicutes;Bacilli;Bacillales;Paenibacillaceae;Brevibacillus	Brevibacillus	0	0	0	0	0	0	0	0	0	0	0	0	0	0	0	1	0	0	0	0	0	0
Bacteria;Actinobacteria;Actinobacteria_c;Micrococcales;Brevibacteriaceae;Brevibacterium	Brevibacterium	0	0	0	0	13	3	0	0	0	0	0	0	0	0	0	0	0	0	2	0	1	0
Bacteria;Proteobacteria;Alphaproteobacteria;Caulobacterales;Caulobacteraceae;Brevundimonas	Brevundimonas	0	0	0	0	22	1	0	0	0	0	0	2	0	0	0	0	0	3	1	0	1	0
Bacteria;Firmicutes;Bacilli;Bacillales;Listeriaceae;Brochothrix	Brochothrix	0	0	0	0	0	39	0	0	0	0	0	0	0	0	0	0	0	0	0	0	0	0
Bacteria;Proteobacteria;Alphaproteobacteria;Rhizobiales;Brucellaceae;Brucellaceae_g	Brucellaceae_g	1	0	0	0	8	0	0	0	0	0	0	0	0	0	0	0	0	0	0	0	0	0
Bacteria;Acidobacteria;Solibacteres;Solibacterales;Bryobacteraceae;Bryobacteraceae_uc	Bryobacteraceae_uc	0	0	0	1	0	0	0	0	0	0	0	0	0	0	0	0	0	0	0	0	0	0
Bacteria;Proteobacteria;Betaproteobacteria;Burkholderiales;Burkholderiaceae;Burkholderiaceae_uc	Burkholderiaceae_uc	0	0	0	0	0	0	0	0	0	0	0	0	0	0	2	0	0	0	0	0	0	0
Bacteria;Proteobacteria;Gammaproteobacteria;Plasticicumulans_o;CBTK_f;CBTK_g	CBTK_g	0	0	0	0	0	0	0	0	0	0	0	0	0	0	0	0	0	1	0	0	0	0
Bacteria;Cyanobacteria;Chroobacteria;Oscillatoriales;CP003591_f;CP003591_f_uc	CP003591_f_uc	0	0	0	0	0	0	0	0	0	0	0	0	0	0	0	0	2	7	1	1	0	4
Bacteria;WWE3;CP006914_c;CP006914_o;CP006914_f;CP006914_f_uc	CP006914_f_uc	0	1	0	0	0	0	0	0	0	0	0	1	0	0	0	0	0	9	0	1	0	0
Bacteria;Parcubacteria_OD1;Paceibacter_c;CP011209_o;CP011209_f;CP011209_f_uc	CP011209_f_uc	2	0	0	0	0	0	0	0	0	0	0	0	0	0	0	0	0	0	0	0	0	0
Bacteria;Microgenomates_OP11;Microgenomatus_c;CP011212_o;CP011212_f;CP011212_f_uc	CP011212_f_uc	0	0	0	0	0	0	0	0	0	0	0	0	0	0	0	1	1	8	4	2	1	9
Bacteria;Berkelbacteria;CP011213_c;CP011213_o;CP011213_f;CP011213_f_uc	CP011213_f_uc	0	0	0	1	0	0	0	0	0	1	0	0	0	0	0	1	0	0	1	0	0	0
Bacteria;Parcubacteria_OD1;Paceibacter_c;CP011215_o;CP011215_f;CP011215_f_uc	CP011215_f_uc	165	10	14	50	4	16	14	74	28	37	61	20	35	64	49	38	15	14	30	41	24	26
Bacteria;Planctomycetes;Planctomycetia;Planctomycetales;Planctomycetaceae;CP011272_g	CP011272_g	1	66	19	54	2	0	15	32	46	54	49	83	121	65	33	29	37	80	57	45	48	56
Bacteria;Actinobacteria;Acidimicrobiia;Acidimicrobiales;CP011489_f;CP011489_f_uc	CP011489_f_uc	0	1	0	0	0	0	0	0	0	0	0	0	0	0	0	0	0	0	0	0	0	0
Bacteria;Actinobacteria;Acidimicrobiia;Acidimicrobiales;CP011489_f;CP011489_g	CP011489_g	3	9	0	3	0	0	0	2	1	0	7	4	1	3	8	6	3	3	1	5	2	1
Bacteria;Acidobacteria;CP011806_c;CP011806_o;CP011806_f;CP011806_g	CP011806_g	0	0	0	0	0	0	0	0	0	0	0	0	0	0	0	0	0	1	0	0	0	0
Bacteria;Bacteroidetes;Sphingobacteriia;CP012155_o;CP012155_f;CP012155_f_uc	CP012155_f_uc	3	100	29	69	0	0	45	25	18	7	41	14	17	40	31	13	23	69	13	34	33	2
Bacteria;Bacteroidetes;Sphingobacteriia;CP012155_o;CP012155_f;CP012155_g	CP012155_g	23	2	16	30	0	0	64	51	48	39	68	75	54	41	10	5	4	9	48	0	1	22
Bacteria;Proteobacteria;Betaproteobacteria;CP012157_o;CP012157_f;CP012157_f_uc	CP012157_f_uc	0	0	0	3	0	0	0	0	0	0	0	0	0	0	0	0	0	0	0	0	1	0
Bacteria;Proteobacteria;Betaproteobacteria;CP012157_o;CP012157_f;CP012157_g	CP012157_g	0	0	5	14	20	0	22	24	10	8	12	37	10	20	5	14	9	10	12	2	10	1
Bacteria;Firmicutes;Clostridia;Clostridiales;CP014606_f;CP014606_f_uc	CP014606_f_uc	0	0	0	0	0	0	2	0	0	0	0	0	0	0	0	0	0	0	0	0	0	0
Bacteria;Firmicutes;Clostridia;Clostridiales;CP014606_f;CP014606_g	CP014606_g	0	0	0	0	0	0	2	0	0	0	0	0	0	0	0	0	0	0	0	0	0	0
Bacteria;Verrucomicrobia;Opitutae;Opitutales;Opitutaceae;CP016094_g	CP016094_g	3	0	0	0	0	0	0	0	0	0	0	0	0	0	0	0	0	0	0	0	0	0
Bacteria;Bacteroidetes;Sphingobacteriia;Sphingobacteriales;FQ032818_f;CU466754_g	CU466754_g	0	0	0	2	0	0	0	1	7	8	0	7	7	5	3	0	0	0	0	0	1	0
Bacteria;CU922841_p;CU922841_c;CU922841_o;CU922841_f;CU922841_f_uc	CU922841_f_uc	0	0	0	0	3	0	0	0	0	0	0	1	0	1	0	0	0	0	0	0	0	0
Bacteria;Proteobacteria;Alphaproteobacteria;Rickettsiales;Anaplasmataceae;CU924630_g	CU924630_g	0	0	0	0	0	69	0	0	0	0	0	0	0	0	0	0	0	0	0	0	0	0
Bacteria;Proteobacteria;Oligoflexia;Bdellovibrionales;CU925466_f;CU925466_f_uc	CU925466_f_uc	0	5	4	15	0	0	2	2	9	12	4	2	3	5	9	1	2	13	5	4	4	2
Bacteria;Proteobacteria;Gammaproteobacteria;Thiotrichales;Francisellaceae;Caedibacter	Caedibacter	0	1	1	0	0	0	0	0	0	0	0	0	1	0	2	2	0	1	0	0	3	0
Bacteria;Proteobacteria;Alphaproteobacteria;Rickettsiales;Holosporaceae;Caedibacter_g1	Caedibacter_g1	0	0	7	2	0	0	0	0	0	0	0	0	0	1	0	0	1	0	0	0	1	1
Bacteria;Chloroflexi;Caldilineae;Caldilineales;Caldilineaceae;Caldilinea	Caldilinea	0	0	1	11	0	0	1	2	1	2	4	10	6	3	1	1	9	70	25	16	4	16
Bacteria;Chloroflexi;Caldilineae;Caldilineales;Caldilineaceae;Caldilineaceae_uc	Caldilineaceae_uc	0	0	0	0	0	0	0	0	0	0	0	0	0	0	0	0	1	2	0	0	0	2
Bacteria;Proteobacteria;Betaproteobacteria;Burkholderiales;Comamonadaceae;Caldimonas	Caldimonas	0	0	0	0	0	0	0	0	0	0	0	2	0	1	0	0	2	2	1	0	0	1
Bacteria;Proteobacteria;Epsilonproteobacteria;Campylobacterales;Campylobacteraceae;Campylobacter	Campylobacter	0	0	0	1	0	0	0	0	0	0	0	0	0	0	0	0	0	0	0	0	0	0
Bacteria;Bacteroidetes;Flavobacteria;Flavobacteriales;Flavobacteriaceae;Capnocytophaga	Capnocytophaga	0	0	0	0	10	0	0	0	0	0	0	0	0	0	0	0	0	0	0	0	0	0
Bacteria;Firmicutes;Clostridia;Clostridiales;Ruminococcaceae;Caproiciproducens	Caproiciproducens	1	0	0	0	0	0	0	0	0	0	0	0	0	0	0	0	0	0	0	0	0	0
Bacteria;Proteobacteria;Alphaproteobacteria;Rickettsiales;Paracaedibacteraceae;Captivus	Captivus	0	0	0	0	0	0	0	0	0	0	0	0	1	1	1	0	0	0	0	0	0	0
Bacteria;Proteobacteria;Betaproteobacteria;Burkholderiales;Alcaligenaceae;Castellaniella	Castellaniella	0	0	0	0	0	0	0	0	0	0	0	0	0	1	0	1	1	0	0	0	0	1
Bacteria;Actinobacteria;Actinobacteria_c;Micromonosporales;Micromonosporaceae;Catelliglobosispora	Catelliglobosispora	0	0	0	0	0	0	0	0	0	0	0	0	0	0	0	0	1	0	0	0	0	0
Bacteria;Firmicutes;Erysipelotrichi;Erysipelotrichales;Erysipelotrichaceae;Catenibacterium	Catenibacterium	0	0	0	0	0	0	0	1	0	0	0	0	0	0	0	0	0	0	0	0	0	0
Bacteria;Proteobacteria;Alphaproteobacteria;Caulobacterales;Caulobacteraceae;Caulobacter	Caulobacter	0	0	3	1	0	0	3	1	0	3	0	2	1	1	0	1	0	6	0	0	0	5
Bacteria;Proteobacteria;Alphaproteobacteria;Caulobacterales;Caulobacteraceae;Caulobacteraceae_uc	Caulobacteraceae_uc	0	0	0	1	0	0	1	0	0	0	0	0	0	0	0	0	0	1	2	0	0	0
Bacteria;Proteobacteria;Gammaproteobacteria;Pseudomonadales;Moraxellaceae;Cavicella	Cavicella	0	0	0	0	0	0	0	2	0	0	0	0	0	0	0	0	0	0	0	0	0	0
Bacteria;Proteobacteria;Gammaproteobacteria;Cellvibrionales;Cellvibrionaceae;Cellvibrio	Cellvibrio	0	0	2	0	0	0	0	1	6	4	0	3	0	1	2	0	0	0	0	0	0	0
Bacteria;Proteobacteria;Gammaproteobacteria;Cellvibrionales;Cellvibrionaceae;Cellvibrionaceae_uc	Cellvibrionaceae_uc	0	0	0	1	0	0	0	0	0	3	0	0	1	2	2	2	0	0	0	0	0	0
Bacteria;Bacteroidetes;Cytophagia;Cytophagales;Cesiribacter_f;Cesiribacter_f_uc	Cesiribacter_f_uc	0	0	0	0	0	0	0	0	1	1	0	1	0	1	0	0	1	4	20	1	0	0
Bacteria;Fusobacteria;Fusobacteria_c;Fusobacteriales;Fusobacteriaceae;Cetobacterium	Cetobacterium	0	0	1	0	0	0	0	0	0	1	0	0	1	0	1	0	4	0	0	2	0	1
Bacteria;Proteobacteria;Betaproteobacteria;Neisseriales;Neisseriaceae;Chitinimonas	Chitinimonas	0	0	0	0	0	0	0	0	0	0	0	0	0	1	0	0	0	0	0	0	1	0
Bacteria;Fibrobacteres;Chitinispirillia;Chitinispirillales;Chitinispirillaceae;Chitinispirillaceae_uc	Chitinispirillaceae_uc	0	0	0	0	0	0	0	0	0	0	0	0	0	0	0	0	0	0	1	0	0	0
Bacteria;Proteobacteria;Betaproteobacteria;Neisseriales;Neisseriaceae;Chitinivorax	Chitinivorax	0	0	0	0	3	0	1	2	0	0	0	0	0	0	0	0	0	0	0	0	0	0
Bacteria;Bacteroidetes;Sphingobacteriia;Sphingobacteriales;Chitinophagaceae;Chitinophagaceae_uc	Chitinophagaceae_uc	71	82	24	85	8	2	37	23	34	38	61	37	98	68	69	14	18	5	2	5	17	4
Bacteria;Chloroflexi;Chloroflexia;Chloroflexales;Chloroflexaceae;Chloroflexaceae_uc	Chloroflexaceae_uc	0	0	0	1	0	0	0	0	0	0	0	0	0	0	0	0	0	0	0	0	0	0
Bacteria;Proteobacteria;Deltaproteobacteria;Myxococcales;Polyangiaceae;Chondromyces	Chondromyces	0	2	0	0	0	0	0	0	0	0	0	0	0	0	0	0	0	0	0	0	0	0
Bacteria;Firmicutes;Clostridia;Clostridiales;Christensenellaceae;Christensenellaceae_uc	Christensenellaceae_uc	0	1	0	0	0	0	0	0	0	0	0	0	0	0	0	0	0	0	0	0	2	0
Bacteria;Proteobacteria;Gammaproteobacteria;Chromatiales;Chromatiaceae;Chromatiaceae_uc	Chromatiaceae_uc	2	0	0	0	0	0	0	0	0	0	0	0	0	0	0	0	0	0	0	0	0	0
Bacteria;Cyanobacteria;Chroobacteria;Pleurocapsales;Chroococcidiopsis_f;Chroococcidiopsis	Chroococcidiopsis	0	0	0	0	0	0	0	0	0	0	0	0	0	1	0	0	0	0	0	0	0	0
Bacteria;Bacteroidetes;Flavobacteria;Flavobacteriales;Flavobacteriaceae;Chryseobacterium	Chryseobacterium	0	0	0	1	0	0	3	1	1	5	1	6	8	2	0	0	0	0	0	0	0	0
Bacteria;Verrucomicrobia;Spartobacteria;Chthoniobacterales;Chthoniobacteraceae;Chthoniobacter	Chthoniobacter	0	0	0	0	0	0	0	0	0	0	0	0	0	0	0	0	0	1	0	1	0	0
Bacteria;Verrucomicrobia;Spartobacteria;Chthoniobacterales;Chthoniobacteraceae;Chthoniobacteraceae_uc	Chthoniobacteraceae_uc	4	124	89	61	0	31	26	34	26	30	27	63	123	28	35	65	80	9	24	281	93	113
Bacteria;Actinobacteria;Actinobacteria_c;Micrococcales;Micrococcaceae;Citricoccus	Citricoccus	0	0	0	0	24	1	0	0	0	0	0	0	0	0	0	0	0	0	0	0	0	0
Bacteria;Proteobacteria;Gammaproteobacteria;Enterobacterales;Enterobacteriaceae;Citrobacter	Citrobacter	0	0	0	0	0	0	0	0	1	0	0	0	0	0	0	0	0	0	0	0	0	0
Bacteria;Bacteroidetes;Flavobacteria;Flavobacteriales;Flavobacteriaceae;Cloacibacterium	Cloacibacterium	4	2	0	17	2	0	60	37	7	0	8	0	0	2	0	0	0	0	0	0	0	0
Bacteria;Firmicutes;Clostridia;Clostridiales;Clostridiaceae;Clostridium	Clostridium	5	5	3	5	13	0	4	9	0	8	2	2	4	3	4	0	1	3	0	2	1	2
Bacteria;Proteobacteria;Alphaproteobacteria;Rhizobiales;Cohaesibacteraceae;Cohaesibacteraceae_uc	Cohaesibacteraceae_uc	0	0	0	0	0	0	1	0	0	0	0	0	0	0	0	0	0	0	0	0	0	0
Bacteria;Proteobacteria;Betaproteobacteria;Burkholderiales;Comamonadaceae;Comamonadaceae_uc	Comamonadaceae_uc	123	37	48	80	78	60	133	76	50	53	55	57	35	46	65	20	30	24	23	22	25	25
Bacteria;Proteobacteria;Betaproteobacteria;Burkholderiales;Comamonadaceae;Comamonas	Comamonas	12	7	1	2	0	68	10	7	0	3	5	0	0	7	1	2	4	11	7	4	0	8
Bacteria;Actinobacteria;Thermoleophilia;Solirubrobacterales;Conexibacteraceae;Conexibacter	Conexibacter	1	17	26	24	7	1	15	17	20	17	22	22	28	12	19	25	13	20	23	10	10	32
Bacteria;Actinobacteria;Thermoleophilia;Solirubrobacterales;Conexibacteraceae;Conexibacteraceae_uc	Conexibacteraceae_uc	0	0	0	1	0	0	1	1	2	0	0	0	2	0	1	1	0	0	1	0	2	0
Bacteria;Actinobacteria;Actinobacteria_c;Corynebacteriales;Corynebacteriaceae;Corynebacterium	Corynebacterium	2	0	0	0	24	359	0	0	1	0	1	0	0	1	0	2	0	1	3	1	0	1
Bacteria;Proteobacteria;Gammaproteobacteria;Legionellales;Coxiellaceae;Coxiella	Coxiella	0	0	0	0	0	0	0	0	0	0	0	0	0	0	0	1	0	2	0	0	0	2
Bacteria;Proteobacteria;Gammaproteobacteria;Legionellales;Coxiellaceae;Coxiellaceae_uc	Coxiellaceae_uc	2	19	4	9	2	0	1	7	4	3	6	16	11	11	16	23	15	18	14	18	10	25
Bacteria;Proteobacteria;Alphaproteobacteria;Rhodospirillales;Acetobacteraceae;Craurococcus	Craurococcus	0	0	0	0	0	0	0	0	0	0	0	0	0	0	0	1	0	0	0	0	0	0
Bacteria;Proteobacteria;Gammaproteobacteria;Methylococcales;Methylomonas_f;Crenothrix	Crenothrix	2	0	0	0	0	0	0	0	0	0	0	1	18	3	5	0	1	0	0	0	0	0
Bacteria;Bacteroidetes;Flavobacteria;Flavobacteriales;Crocinitomicaceae;Crocinitomicaceae_uc	Crocinitomicaceae_uc	72	22	22	19	31	0	10	1	6	3	0	15	5	11	8	23	13	1	0	10	43	2
Bacteria;Bacteroidetes;Flavobacteria;Flavobacteriales;Cryomorphaceae;Cryomorphaceae_uc	Cryomorphaceae_uc	13	10	18	25	0	0	0	2	6	1	2	4	3	15	12	3	2	0	0	6	11	0
Bacteria;Actinobacteria;Actinobacteria_c;Frankiales;Cryptosporangiaceae;Cryptosporangiaceae_uc	Cryptosporangiaceae_uc	0	0	0	0	0	0	0	0	0	0	0	0	0	0	0	0	0	0	2	0	0	0
Bacteria;Actinobacteria;Actinobacteria_c;Frankiales;Cryptosporangiaceae;Cryptosporangium	Cryptosporangium	0	0	0	0	0	0	0	0	0	0	0	0	0	0	0	0	3	3	0	0	0	0
Bacteria;Proteobacteria;Betaproteobacteria;Burkholderiales;Comamonadaceae;Curvibacter	Curvibacter	200	18	43	78	54	40	202	97	52	61	64	34	18	30	58	14	19	15	11	11	29	13
Bacteria;Actinobacteria;Actinobacteria_c;Propionibacteriales;Propionibacteriaceae;Cutibacterium	Cutibacterium	0	0	0	0	30	144	0	0	0	2	0	0	0	1	0	0	0	1	2	0	1	2
Bacteria;Cyanobacteria;Chroobacteria;Chroococcales;Cyanobacteriaceae;Cyanobacteriaceae_uc	Cyanobacteriaceae_uc	0	0	0	0	0	0	0	0	0	0	0	1	0	0	0	1	0	0	0	0	0	0
Bacteria;Bacteroidetes;Cytophagia;Cytophagales;Cytophagaceae;Cytophagaceae_uc	Cytophagaceae_uc	2	2	10	11	0	1	18	14	14	9	8	14	10	8	0	4	5	2	8	0	3	0
Bacteria;Proteobacteria;Deltaproteobacteria;Nitrospinales;DF820460_f;DF820460_g	DF820460_g	0	0	0	0	0	0	0	0	0	0	0	0	0	0	0	0	0	1	0	0	0	0
Bacteria;Proteobacteria;Gammaproteobacteria;Chromatiales;Methylohalomonas_f;DQ009140_g	DQ009140_g	1	0	0	0	0	0	0	0	0	0	0	0	0	0	0	0	0	0	0	0	0	0
Bacteria;Proteobacteria;Deltaproteobacteria;OM27;U70713_f;DQ017948_g	DQ017948_g	1	0	0	1	0	0	0	0	2	0	2	3	5	3	4	3	3	1	2	1	2	0
Bacteria;Planctomycetes;JQ278812_c;JQ278812_o;DQ071108_f;DQ071108_f_uc	DQ071108_f_uc	0	0	0	0	0	0	0	2	0	0	0	0	0	0	0	0	0	0	0	0	0	0
Bacteria;Proteobacteria;Gammaproteobacteria;Legionellales;Coxiellaceae;DQ083100_g	DQ083100_g	0	0	0	0	0	0	0	0	0	0	0	0	0	0	0	0	1	0	0	2	0	0
Bacteria;Cyanobacteria;PAC001562_c;PAC001562_o;DQ128639_f;DQ128639_g	DQ128639_g	0	0	0	0	0	0	0	0	0	0	0	0	0	0	0	0	0	0	0	1	2	0
Bacteria;Cyanobacteria;Chroobacteria;Pleurocapsales;Chroococcidiopsis_f;DQ129645_g	DQ129645_g	0	0	0	3	0	0	0	0	0	1	0	1	0	0	0	0	0	0	0	0	0	0
Bacteria;Fusobacteria;Fusobacteria_c;Fusobacteriales;Fusobacteriaceae;DQ206413_g	DQ206413_g	1	0	0	0	0	0	1	5	0	0	0	0	0	0	0	0	0	0	0	0	0	0
Bacteria;Proteobacteria;Epsilonproteobacteria;Campylobacterales;Campylobacteraceae;DQ234177_g	DQ234177_g	1	0	0	0	0	0	0	1	0	0	0	0	0	2	1	0	0	0	0	0	0	0
Bacteria;Proteobacteria;Gammaproteobacteria;Pseudomonadales;DQ337067_f;DQ337067_g	DQ337067_g	0	0	0	0	0	0	0	0	0	0	0	0	0	0	0	0	1	0	0	0	0	0
Bacteria;Proteobacteria;Deltaproteobacteria;EU246214_o;EU246214_f;DQ394922_g	DQ394922_g	1	0	0	0	0	0	0	0	0	0	0	0	0	1	0	0	0	0	0	2	0	0
Bacteria;Chloroflexi;Anaerolineae;Anaerolinaeles;DQ394964_f;DQ394964_g	DQ394964_g	0	0	0	0	0	0	0	0	0	0	0	0	2	0	0	0	0	0	0	0	0	0
Bacteria;Bacteroidetes;Sphingobacteriia;NVQB_o;NVQB_f;DQ404664_g	DQ404664_g	4	1	13	28	57	0	67	16	26	25	20	16	10	20	12	5	1	0	0	0	4	2
Bacteria;Proteobacteria;Deltaproteobacteria;Nitrospinales;DQ404777_f;DQ404777_g	DQ404777_g	0	0	0	1	0	0	0	0	0	0	0	0	1	1	0	0	0	0	2	0	0	0
Bacteria;Microgenomates_OP11;Microgenomatus_c;LCFQ_o;LCFQ_f;DQ404831_g	DQ404831_g	0	0	0	0	0	0	0	0	0	0	0	0	0	0	0	1	0	0	0	0	0	0
Bacteria;Proteobacteria;Deltaproteobacteria;Desulfobacca_o;Desulfobacca_f;DQ404843_g	DQ404843_g	0	0	0	0	0	0	0	0	0	0	0	0	0	0	0	0	0	0	2	0	0	0
Bacteria;Peregrinibacteria;Peribacteria;ASND_o;DQ413083_f;DQ413083_f_uc	DQ413083_f_uc	0	0	0	0	0	0	0	0	0	1	1	0	0	1	0	0	0	0	0	0	0	0
Bacteria;Verrucomicrobia;Verrucomicrobiae;Pedosphaera_o;PAC000236_f;DQ463705_g	DQ463705_g	0	0	0	0	0	0	0	0	0	0	0	2	1	3	1	1	3	0	0	0	0	0
Bacteria;Proteobacteria;Alphaproteobacteria;DQ486506_o;DQ486506_f;DQ486506_f_uc	DQ486506_f_uc	0	0	0	0	0	0	0	0	0	0	0	0	0	0	0	0	1	0	0	1	0	0
Bacteria;Bacteroidetes;Flavobacteria;Flavobacteriales;Crocinitomicaceae;DQ501310_g	DQ501310_g	0	0	0	4	0	0	1	1	0	7	1	4	1	2	4	1	0	0	0	0	0	0
Bacteria;Verrucomicrobia;Kiritimatiellae;Kiritimatiellales;Kiritimatiellaceae;DQ513023_g	DQ513023_g	0	0	0	0	0	0	1	0	0	0	0	0	0	0	0	0	0	0	0	0	1	0
Bacteria;Cyanobacteria;PAC002560_c;PAC000393_o;DQ520181_f;DQ520181_f_uc	DQ520181_f_uc	0	0	0	0	0	0	1	0	0	0	0	0	0	0	0	0	0	0	0	1	0	0
Bacteria;Cyanobacteria;DQ520188_c;DQ520188_o;DQ520188_f;DQ520188_f_uc	DQ520188_f_uc	5	2	0	4	0	0	1	0	0	1	1	0	7	7	3	17	0	8	3	6	4	2
Bacteria;Cyanobacteria;DQ520188_c;DQ520188_o;DQ520188_f;DQ520188_g	DQ520188_g	0	0	0	25	0	0	9	1	8	2	2	5	4	7	10	0	0	0	3	0	0	0
Bacteria;Proteobacteria;Oligoflexia;Bacteriovoracales;Bacteriovoracaceae;DQ640654_g	DQ640654_g	0	0	0	0	0	0	0	0	0	0	1	2	0	0	0	0	1	0	0	0	1	3
Bacteria;Proteobacteria;Gammaproteobacteria;Steroidobacter_o;DQ984612_f;DQ640695_g	DQ640695_g	0	0	0	1	0	0	0	1	0	0	2	0	0	0	0	0	0	0	0	0	0	1
Bacteria;Acidobacteria;Solibacteres;Solibacterales;Bryobacteraceae;DQ648914_g	DQ648914_g	0	63	22	19	53	1	7	5	18	13	20	19	34	15	33	9	3	12	1	9	15	4
Bacteria;Proteobacteria;Alphaproteobacteria;Rhodospirillales;Acetobacteraceae;DQ660883_g	DQ660883_g	15	0	0	0	0	0	0	0	0	0	0	0	0	0	0	0	0	0	0	0	0	0
Bacteria;Elusimicrobia;Elusimicrobia_c;PAC000548_o;DQ676361_f;DQ676361_f_uc	DQ676361_f_uc	1	0	0	0	0	0	0	0	0	0	0	0	0	0	0	0	0	0	0	0	0	0
Bacteria;Proteobacteria;Deltaproteobacteria;EU246214_o;EU246214_f;DQ676370_g	DQ676370_g	0	0	0	0	0	0	0	0	0	2	0	0	0	0	1	0	0	0	0	0	0	0
Bacteria;Proteobacteria;Epsilonproteobacteria;Campylobacterales;JF747790_f;DQ676376_g	DQ676376_g	0	0	0	0	0	0	0	0	0	0	0	0	1	0	0	0	0	0	0	0	0	0
Bacteria;Elusimicrobia;Endomicrobia;Endomicrobiales;Endomicrobiaceae;DQ676388_g	DQ676388_g	1	0	0	0	0	0	0	0	0	0	0	0	0	0	0	0	0	0	0	0	0	0
Bacteria;Parcubacteria_OD1;LCGL_c;LCGL_o;DQ676451_f;DQ676451_f_uc	DQ676451_f_uc	1	0	0	0	0	0	0	0	0	0	0	0	0	0	0	0	0	0	0	0	0	0
Bacteria;Parcubacteria_OD1;LCGL_c;LCGL_o;DQ676451_f;DQ676451_g	DQ676451_g	1	0	0	0	0	0	0	0	0	0	0	0	0	0	0	0	0	0	0	0	0	0
Bacteria;Bacteroidetes;Bacteroidia;Bacteroidales;AC160630_f;DQ677001_g	DQ677001_g	0	0	0	0	4	0	38	1	0	0	0	1	0	0	0	0	0	0	0	0	0	0
Bacteria;Acidobacteria;Vicinamibacter_c;Vicinamibacter_o;Vicinamibacter_f;DQ787713_g	DQ787713_g	0	0	0	0	0	0	0	0	0	0	0	0	1	0	0	0	0	0	0	0	1	0
Bacteria;Proteobacteria;Deltaproteobacteria;AY214193_o;DQ787719_f;DQ787719_g	DQ787719_g	0	0	0	0	0	0	0	0	0	0	0	0	0	0	2	0	0	0	0	0	0	0
Bacteria;Proteobacteria;Deltaproteobacteria;Desulfobacterales;DQ811827_f;DQ811827_f_uc	DQ811827_f_uc	0	0	0	0	0	0	0	0	0	0	0	0	0	0	0	0	0	2	0	2	0	0
Bacteria;Proteobacteria;Alphaproteobacteria;Rhodospirillales;Rhodospirillaceae;DQ811855_g	DQ811855_g	0	0	0	0	1	0	0	0	0	0	0	0	0	0	0	0	0	0	0	0	0	0
Bacteria;Proteobacteria;Deltaproteobacteria;Desulfobulbaceae_o;Desulfobulbaceae;DQ833475_g	DQ833475_g	0	0	0	0	0	0	0	0	0	0	0	0	0	0	0	0	0	0	0	0	1	0
Bacteria;Verrucomicrobia;Verrucomicrobiae;Verrucomicrobiales;DQ856525_f;DQ856525_g	DQ856525_g	0	0	0	0	0	0	0	0	0	0	0	0	0	0	0	0	0	2	0	0	0	0
Bacteria;Chlamydiae;Chlamydiae_c;Chlamydiales;DQ903996_f;DQ903996_f_uc	DQ903996_f_uc	0	2	0	0	0	0	0	0	0	0	0	0	0	0	0	0	1	0	0	0	0	0
Bacteria;Chloroflexi;HM748667_c;HM748667_o;DQ906813_f;DQ906813_g	DQ906813_g	0	0	0	0	0	0	0	0	0	0	0	0	0	0	0	0	0	0	0	2	0	0
Bacteria;Proteobacteria;Deltaproteobacteria;Myxococcales;Archangiaceae;DQ906827_g	DQ906827_g	0	0	3	0	0	0	0	0	0	0	0	0	0	0	0	14	5	6	4	0	7	6
Bacteria;Proteobacteria;Betaproteobacteria;Neisseriales;GU199451_f;DQ984558_g	DQ984558_g	0	0	0	0	0	0	0	0	0	0	0	0	4	0	0	1	0	1	0	0	0	0
Bacteria;Proteobacteria;Alphaproteobacteria;Rhodospirillales;Rhodospirillaceae;DQ984631_g	DQ984631_g	0	0	4	0	0	0	0	0	0	0	0	0	0	0	3	0	1	1	0	0	2	0
Bacteria;Proteobacteria;Betaproteobacteria;Rhodocyclales;Azonexaceae;Dechloromonas	Dechloromonas	22	1	1	13	4	46	137	49	10	0	15	7	1	6	6	4	4	1	1	2	1	1
Bacteria;Proteobacteria;Alphaproteobacteria;Rhodobacterales;Rhodobacteraceae;Defluviimonas	Defluviimonas	0	0	0	0	0	0	0	0	0	0	0	0	0	0	0	1	0	0	0	0	0	0
Bacteria;Firmicutes;Clostridia;Clostridiales;Dehalobacterium_f;Dehalobacterium_f_uc	Dehalobacterium_f_uc	0	0	0	0	0	0	0	1	0	0	0	0	0	0	0	0	0	0	0	0	0	0
Bacteria;Deinococcus-Thermus;Deinococci;Deinococcales;Deinococcaceae;Deinococcus	Deinococcus	2	0	0	0	0	62	0	0	0	1	0	0	0	0	1	0	0	0	0	0	0	0
Bacteria;Proteobacteria;Betaproteobacteria;Burkholderiales;Comamonadaceae;Delftia	Delftia	1	0	0	0	0	0	0	0	0	0	0	0	0	0	2	1	0	0	1	0	0	0
Bacteria;Firmicutes;Negativicutes;Selenomonadales;Sporomusaceae;Dendrosporobacter	Dendrosporobacter	0	0	0	0	0	0	1	0	0	0	0	0	0	0	0	0	0	0	0	0	0	0
Bacteria;Proteobacteria;Betaproteobacteria;Sterolibacterium_o;Sterolibacteriaceae;Denitratisoma	Denitratisoma	1	0	0	0	0	0	0	0	0	0	0	0	0	0	0	0	0	0	0	0	0	0
Bacteria;Actinobacteria;Actinobacteria_c;Micrococcales;Dermatophilaceae;Dermatophilaceae_uc	Dermatophilaceae_uc	0	0	0	0	0	0	0	0	0	0	0	0	0	0	0	1	0	0	0	0	0	0
Bacteria;Proteobacteria;Betaproteobacteria;Burkholderiales;Derxia_f;Derxia	Derxia	0	0	0	0	0	0	0	0	1	0	0	0	0	0	0	0	0	0	0	0	0	0
Bacteria;Proteobacteria;Deltaproteobacteria;Desulfobacterales;Desulfatiglans_f;Desulfatiglans	Desulfatiglans	0	0	0	0	0	0	0	0	0	0	0	1	0	1	1	0	0	0	0	2	1	0
Bacteria;Proteobacteria;Deltaproteobacteria;Desulfobacterales;Desulfatiglans_f;Desulfatiglans_f_uc	Desulfatiglans_f_uc	0	0	0	0	0	0	0	0	0	0	0	0	0	0	0	0	0	0	0	7	0	0
Bacteria;Proteobacteria;Deltaproteobacteria;Desulfobacca_o;Desulfobacca_f;Desulfobacca	Desulfobacca	0	0	0	0	0	0	0	0	0	0	0	0	0	0	0	1	0	0	0	0	0	0
Bacteria;Proteobacteria;Deltaproteobacteria;Desulfobacca_o;Desulfobacca_f;Desulfobacca_f_uc	Desulfobacca_f_uc	0	0	0	0	0	0	0	0	0	0	0	0	0	0	1	0	0	0	0	0	0	0
Bacteria;Proteobacteria;Deltaproteobacteria;Desulfobacterales;Desulfobacteraceae;Desulfobacteraceae_uc	Desulfobacteraceae_uc	0	2	0	0	0	0	0	0	0	0	0	0	1	0	0	0	0	0	0	0	0	0
Bacteria;Proteobacteria;Deltaproteobacteria;Desulfobulbaceae_o;Desulfobulbaceae;Desulfobulbus	Desulfobulbus	0	0	0	0	0	0	1	0	1	0	0	0	0	0	0	0	0	0	0	0	0	0
Bacteria;Proteobacteria;Deltaproteobacteria;Desulfovibrionales;Desulfomicrobiaceae;Desulfomicrobium	Desulfomicrobium	0	0	0	0	0	0	1	0	0	0	0	0	0	0	0	0	0	0	0	0	0	0
Bacteria;Proteobacteria;Deltaproteobacteria;Desulfomonile_o;Desulfomonile_f;Desulfomonile	Desulfomonile	0	0	0	0	0	0	0	0	0	0	1	0	0	0	1	0	0	0	0	0	0	0
Bacteria;Proteobacteria;Deltaproteobacteria;Desulfovibrionales;Desulfonatronaceae;Desulfonatronaceae_uc	Desulfonatronaceae_uc	0	1	0	0	0	0	0	0	0	0	0	0	0	0	0	0	0	0	0	0	0	0
Bacteria;Proteobacteria;Deltaproteobacteria;Desulfovibrionales;Desulfovibrionaceae;Desulfovibrio	Desulfovibrio	0	0	0	1	0	0	4	0	0	0	0	0	0	0	0	0	1	0	0	0	0	0
Bacteria;Proteobacteria;Deltaproteobacteria;Desulfovibrionales;Desulfovibrionaceae;Desulfovibrio_g9	Desulfovibrio_g9	1	0	0	0	0	0	0	0	0	0	0	0	0	0	0	0	0	0	0	0	0	0
Bacteria;Proteobacteria;Deltaproteobacteria;Desulfovibrionales;Desulfovibrionaceae;Desulfovibrionaceae_uc	Desulfovibrionaceae_uc	0	0	0	0	0	0	0	0	0	0	0	0	0	0	0	0	0	0	1	0	0	0
Bacteria;Proteobacteria;Deltaproteobacteria;Desulfuromonadales;Desulfuromonadaceae;Desulfuromonadaceae_uc	Desulfuromonadaceae_uc	0	0	4	0	0	0	0	0	0	1	3	0	0	0	0	2	12	2	0	0	5	12
Bacteria;Proteobacteria;Alphaproteobacteria;Rhizobiales;Devosia_f;Devosia	Devosia	0	0	0	0	0	0	0	0	0	0	0	0	0	1	0	2	0	0	0	0	0	1
Bacteria;Proteobacteria;Alphaproteobacteria;Rhizobiales;Devosia_f;Devosia_f_uc	Devosia_f_uc	0	0	0	0	0	0	3	0	0	0	0	0	0	0	0	0	0	11	0	0	0	0
Bacteria;Firmicutes;Negativicutes;Veillonellales;Veillonellaceae;Dialister	Dialister	0	0	0	1	0	0	0	0	0	0	0	0	0	0	0	0	0	0	0	0	0	0
Bacteria;Proteobacteria;Betaproteobacteria;Burkholderiales;Comamonadaceae;Diaphorobacter	Diaphorobacter	1	8	2	2	4	17	5	3	5	11	1	2	4	9	18	1	0	0	2	1	7	3
Bacteria;Actinobacteria;Actinobacteria_c;Corynebacteriales;Dietziaceae;Dietzia	Dietzia	0	0	0	0	0	26	0	0	0	0	0	0	0	0	0	0	0	0	0	0	0	0
Bacteria;Verrucomicrobia;Opitutae;Opitutales;Opitutaceae;Diplosphaera	Diplosphaera	2	13	0	3	1	0	0	0	0	0	0	1	0	2	0	0	0	12	15	1	0	0
Bacteria;Proteobacteria;Alphaproteobacteria;Rhodospirillales;Rhodospirillaceae;Dongia	Dongia	0	0	0	0	0	0	0	0	0	1	0	0	0	0	0	0	0	0	0	0	0	0
Bacteria;Bacteroidetes;Bacteroidia;Marinilabiliales;Prolixibacteraceae;Draconibacterium	Draconibacterium	0	0	0	0	0	0	2	0	0	0	0	0	0	0	0	0	0	0	0	0	0	0
Bacteria;Actinobacteria;Acidimicrobiia;Acidimicrobiales;Iamiaceae;EF018137_g	EF018137_g	0	0	0	0	0	0	0	0	0	1	0	0	0	0	0	1	1	0	0	0	0	0
Bacteria;Chloroflexi;PDJQ_c;EU335161_o;HQ697801_f;EF018430_g	EF018430_g	0	5	0	0	0	0	0	0	0	0	1	0	0	0	0	0	2	0	0	1	0	1
Bacteria;Kazan;CP011216_c;PAC000573_o;AM991231_f;EF019223_g	EF019223_g	9	0	0	1	0	0	0	0	0	0	0	0	0	0	0	0	0	0	2	0	0	0
Bacteria;EF019318_p;EF019318_c;EF019318_o;EF019318_f;EF019318_f_uc	EF019318_f_uc	0	0	0	0	0	0	0	0	0	0	3	0	0	2	1	0	0	0	1	0	0	0
Bacteria;Planctomycetes;EU385896_c;EU385896_o;EF019689_f;EF019689_f_uc	EF019689_f_uc	0	0	0	0	0	0	0	0	0	0	0	0	0	0	0	1	0	1	2	0	0	0
Bacteria;Gemmatimonadetes;Gemmatimonadetes_c;Gemmatimonadales;Gemmatimonadaceae;EF020034_g	EF020034_g	0	0	0	0	0	0	0	0	0	0	0	0	0	0	0	0	0	0	0	0	0	1
Bacteria;WS6;PAC000380_c;PAC000380_o;PAC000380_f;EF032771_g	EF032771_g	0	0	0	0	0	0	0	0	0	0	0	0	0	0	0	0	0	0	0	1	0	0
Bacteria;Bacteroidetes;SM1A07_c;JQ739004_o;EF126251_f;EF126251_f_uc	EF126251_f_uc	0	0	0	0	0	0	1	0	2	1	0	1	0	1	0	0	0	1	1	1	0	0
Bacteria;Chlorobi;OPB56_c;OPB56_o;EF126256_f;EF126256_g	EF126256_g	0	0	0	0	0	0	0	0	0	0	1	0	0	0	0	0	0	0	2	0	0	0
Bacteria;Bacteroidetes;Bacteroidia;Bacteroidales;EF148839_f;EF148839_g	EF148839_g	0	0	0	1	0	0	1	0	0	0	0	0	0	0	0	0	0	0	0	0	0	0
Bacteria;Proteobacteria;Betaproteobacteria;PAC002541_o;EF157188_f;EF157188_g	EF157188_g	0	3	2	2	0	0	0	0	0	0	0	0	0	0	0	0	0	2	1	0	0	1
Bacteria;Chlorobi;HQ014634_c;HQ014634_o;HQ014634_f;EF203202_g	EF203202_g	0	0	0	0	0	0	0	0	0	0	0	0	0	0	1	0	0	0	0	0	0	0
Bacteria;Proteobacteria;Deltaproteobacteria;Syntrophaceae_o;EF205549_f;EF205549_g	EF205549_g	0	0	0	0	0	0	0	0	0	0	0	0	1	0	0	0	0	0	0	0	0	0
Bacteria;Proteobacteria;Gammaproteobacteria;Oceanospirillales;EF379881_f;EF379881_f_uc	EF379881_f_uc	0	0	0	0	0	0	0	0	0	0	0	0	2	1	0	0	0	0	0	1	0	0
Bacteria;Cyanobacteria;DQ520188_c;DQ520188_o;EF454781_f;EF454781_f_uc	EF454781_f_uc	0	0	0	0	0	0	0	1	0	0	0	0	0	0	0	0	0	0	0	0	0	0
Bacteria;Proteobacteria;Deltaproteobacteria;Myxococcales;EU589314_f;EF516387_g	EF516387_g	56	0	0	0	0	0	0	0	0	0	0	0	0	0	0	0	0	0	0	0	0	0
Bacteria;Verrucomicrobia;Spartobacteria;Chthoniobacterales;Chthoniobacteraceae;EF516525_g	EF516525_g	0	4	6	14	0	0	1	2	8	8	3	18	9	5	2	24	6	0	1	9	9	6
Bacteria;Actinobacteria;Rubrobacteria;Gaiellales;PAC000097_f;EF520360_g	EF520360_g	2	7	1	2	0	0	1	1	1	3	3	5	3	1	0	6	2	1	3	1	0	3
Bacteria;Actinobacteria;Actinobacteria_c;Planktophila_o;Planktophila_f;EF520366_g	EF520366_g	20	57	19	106	1	0	37	74	25	22	72	6	9	205	75	2	3	0	0	20	6	6
Bacteria;Proteobacteria;Alphaproteobacteria;Rickettsiales;Rickettsiaceae;EF520403_g	EF520403_g	0	2	0	0	0	0	0	0	0	0	0	0	0	3	0	0	0	0	2	0	0	3
Bacteria;Proteobacteria;Alphaproteobacteria;Rickettsiales;EF520427_f;EF520427_f_uc	EF520427_f_uc	0	0	0	0	0	0	0	1	0	0	1	0	0	0	0	0	0	1	0	0	0	0
Bacteria;Proteobacteria;Alphaproteobacteria;Rickettsiales;EF520427_f;EF520427_g	EF520427_g	0	0	0	0	0	0	0	0	0	0	0	0	0	0	0	0	0	1	0	0	0	0
Bacteria;Proteobacteria;Betaproteobacteria;Burkholderiales;Quisquiliibacterium_f;EF520450_g	EF520450_g	10	16	2	0	0	0	0	0	0	0	0	0	0	0	0	5	1	6	3	2	0	6
Bacteria;Proteobacteria;Deltaproteobacteria;Bradymonadales;EU799406_f;EF520543_g	EF520543_g	0	0	0	0	0	0	0	0	0	0	0	0	0	0	0	0	0	3	5	0	0	1
Bacteria;Planctomycetes;JQ278812_c;JQ278812_o;EF520584_f;EF520584_f_uc	EF520584_f_uc	0	0	0	0	0	0	0	0	0	0	0	0	0	0	0	0	2	1	0	1	0	0
Bacteria;Bacteroidetes;Sphingobacteriia;FJ612278_o;EF520601_f;EF520601_f_uc	EF520601_f_uc	0	0	0	0	0	0	4	0	0	0	0	0	0	0	0	0	0	0	0	0	0	0
Bacteria;Bacteroidetes;Sphingobacteriia;FJ612278_o;EF520601_f;EF520601_g	EF520601_g	5	3	0	0	0	0	3	0	2	1	1	4	4	2	1	0	0	1	1	1	1	0
Bacteria;Bacteroidetes;Sphingobacteriia;Sphingobacteriales;FQ032818_f;EF520602_g	EF520602_g	3	6	2	3	0	0	2	1	2	0	3	6	2	8	10	2	1	0	1	2	0	2
Bacteria;TM6;TM6_c;Babela_o;PAC000590_f;EF520630_g	EF520630_g	2	0	0	1	0	0	0	0	0	0	0	0	0	0	0	0	0	0	1	0	0	0
Bacteria;Bacteroidetes;Bacteroidia;Bacteroidales;Lentimicrobiaceae;EF562574_g	EF562574_g	1	0	0	0	0	0	0	0	0	1	0	0	2	1	3	0	0	0	1	1	0	0
Bacteria;Proteobacteria;Gammaproteobacteria;EF573277_o;EF573277_f;EF573277_f_uc	EF573277_f_uc	0	0	0	0	0	0	0	0	0	0	0	0	0	0	0	0	1	1	3	0	0	1
Bacteria;Proteobacteria;Deltaproteobacteria;Bradymonadales;EF574244_f;EF574244_f_uc	EF574244_f_uc	1	0	2	0	0	0	1	0	0	0	0	0	1	0	2	0	0	0	1	2	0	0
Bacteria;Proteobacteria;Deltaproteobacteria;Bradymonadales;EF574244_f;EF574830_g	EF574830_g	0	0	0	0	0	0	0	0	0	0	0	0	0	0	0	0	4	0	0	1	3	1
Bacteria;Planctomycetes;Planctomycetia;Planctomycetales;Gemmataceae;EF580943_g	EF580943_g	0	0	0	0	0	0	0	0	0	1	1	1	0	0	0	0	0	0	0	0	0	0
Bacteria;Proteobacteria;Betaproteobacteria;Burkholderiales;Comamonadaceae;EF580985_g	EF580985_g	0	0	0	0	0	0	1	0	0	0	0	0	0	0	0	0	0	0	0	0	0	0
Bacteria;Firmicutes;Clostridia;Clostridiales;Ruminococcaceae;EF590062_g	EF590062_g	0	0	0	0	0	0	0	0	0	0	0	0	0	0	0	0	0	0	0	0	1	0
Bacteria;Actinobacteria;Acidimicrobiia;Acidimicrobiales;Iamiaceae;EF632905_g	EF632905_g	5	14	4	7	0	0	33	12	6	11	9	1	6	9	6	3	8	18	20	16	6	26
Bacteria;Chlorobi;OPB56_c;OPB56_o;EF648021_f;EF648021_f_uc	EF648021_f_uc	0	1	0	0	0	0	2	0	0	0	0	0	0	2	1	0	0	0	0	0	0	0
Bacteria;Bacteroidetes;Flavobacteria;Flavobacteriales;Cryomorphaceae;EF648062_g	EF648062_g	0	63	34	43	4	0	8	9	24	31	17	40	49	17	35	28	33	3	4	36	39	23
Bacteria;Proteobacteria;Alphaproteobacteria;Rickettsiales;Paracaedibacteraceae;EF667926_g	EF667926_g	13	28	24	23	7	0	12	9	13	12	12	27	14	13	10	22	15	20	16	13	17	17
Bacteria;Aminicenantes_OP8;AQSP_c;HQ588586_o;HQ588586_f;EF688191_g	EF688191_g	0	0	0	0	0	0	0	0	0	0	0	0	1	0	0	0	0	0	0	0	0	1
Bacteria;Proteobacteria;Deltaproteobacteria;Myxococcales;EF999368_f;EF999368_f_uc	EF999368_f_uc	0	0	0	0	0	0	0	0	0	0	0	0	0	0	0	0	0	0	0	0	1	0
Bacteria;Proteobacteria;Gammaproteobacteria;Steroidobacter_o;Steroidobacter_f;EF999376_g	EF999376_g	0	0	0	0	0	0	0	1	0	1	0	0	0	0	1	0	0	1	0	0	1	0
Bacteria;Proteobacteria;Betaproteobacteria;Sterolibacterium_o;Sterolibacteriaceae;EF999377_g	EF999377_g	0	0	0	3	0	0	0	3	0	0	2	0	0	1	0	0	0	0	0	0	0	0
Bacteria;Cyanobacteria;Chroobacteria;Oscillatoriales;Planktothrix_f;EU010166_g	EU010166_g	0	0	0	0	0	0	0	0	22	39	26	0	26	0	28	53	0	1	0	0	0	0
Bacteria;Caldithrix_p;Caldithrix_c;EU245241_o;EU048684_f;EU048684_f_uc	EU048684_f_uc	0	0	0	0	0	0	0	0	0	0	0	0	0	0	0	0	0	0	0	0	2	0
Bacteria;Caldithrix_p;Caldithrix_c;EU245241_o;EU048684_f;EU048684_g	EU048684_g	0	0	0	0	0	0	0	0	0	0	0	0	0	0	0	0	0	0	1	0	0	0
Bacteria;Bacteroidetes;Bacteroidia;Marinilabiliales;Marinilabiliaceae;EU104115_g	EU104115_g	0	0	0	0	0	0	0	0	0	0	0	0	0	0	1	0	0	0	0	0	0	0
Bacteria;Proteobacteria;Gammaproteobacteria;Xanthomonadales;Xanthomonadaceae;EU104217_g	EU104217_g	0	0	0	1	0	0	0	0	0	0	0	0	0	0	0	0	0	0	0	0	0	0
Bacteria;Proteobacteria;Oligoflexia;Bdellovibrionales;Bdellovibrionaceae;EU104230_g	EU104230_g	1	0	1	1	0	0	0	0	0	0	0	0	0	0	0	0	0	0	0	0	0	0
Bacteria;Proteobacteria;Alphaproteobacteria;Rhodospirillales;EU131034_f;EU131034_g	EU131034_g	0	0	0	0	0	0	0	0	0	0	0	0	0	0	0	0	0	1	0	0	0	0
Bacteria;Proteobacteria;Alphaproteobacteria;Rhodospirillales;EU131043_f;EU131043_f_uc	EU131043_f_uc	0	0	0	2	0	0	2	0	4	4	0	0	2	3	1	0	0	0	0	0	0	0
Bacteria;Proteobacteria;Alphaproteobacteria;Rhodospirillales;Rhodospirillaceae;EU133483_g	EU133483_g	2	0	0	3	0	0	0	4	0	2	3	0	0	0	0	0	0	0	0	0	0	0
Bacteria;Proteobacteria;Deltaproteobacteria;Myxococcales;Polyangiaceae;EU134489_g	EU134489_g	0	5	18	16	0	0	0	0	5	24	3	4	2	3	7	8	3	4	0	6	9	0
Bacteria;Proteobacteria;Deltaproteobacteria;Myxococcales;Sandaracinaceae;EU134561_g	EU134561_g	0	0	0	1	0	0	0	0	0	0	0	1	1	0	0	2	0	2	1	1	0	3
Bacteria;Proteobacteria;Deltaproteobacteria;Bradymonadales;EF574244_f;EU134572_g	EU134572_g	1	11	20	12	0	0	0	3	5	4	7	2	4	5	5	30	16	2	2	11	18	5
Bacteria;Elusimicrobia;Elusimicrobia_c;PAC000548_o;EU134603_f;EU134603_f_uc	EU134603_f_uc	0	0	0	0	0	0	0	0	0	0	0	0	2	0	0	0	0	0	2	0	0	0
Bacteria;Saccharibacteria_TM7;Saccharimonas_c;Saccharimonas_o;EU135366_f;EU135366_f_uc	EU135366_f_uc	0	0	0	0	0	0	0	0	0	0	1	0	0	0	0	0	0	0	0	0	0	0
Bacteria;Verrucomicrobia;Verrucomicrobiae;Pedosphaera_o;Pedosphaera_f;EU135478_g	EU135478_g	1	0	0	0	0	0	0	0	0	0	0	0	0	0	0	0	0	0	0	0	0	0
Bacteria;Bacteroidetes;Sphingobacteriia;Sphingobacteriales;EU234264_f;EU234264_g	EU234264_g	0	1	3	0	0	0	13	0	4	0	1	1	1	0	1	0	4	0	0	0	2	1
Bacteria;Proteobacteria;Deltaproteobacteria;Myxococcales;PAC000695_f;EU234271_g	EU234271_g	0	1	0	1	0	0	0	1	0	0	0	0	0	0	0	0	0	0	0	2	0	0
Bacteria;Planctomycetes;Planctomycetia;Planctomycetales;Gemmataceae;EU234279_g	EU234279_g	2	95	31	78	0	1	48	38	49	123	52	28	55	63	57	40	31	5	2	22	36	20
Bacteria;Omnitrophica_OP3;AB015559_c;AB015559_o;EU245642_f;EU245642_f_uc	EU245642_f_uc	0	0	0	0	0	0	0	0	0	0	0	0	2	2	0	0	0	0	0	0	0	1
Bacteria;Parcubacteria_OD1;Paceibacter_c;EU245687_o;EU245687_f;EU245687_g	EU245687_g	0	0	0	0	0	0	0	0	0	0	0	0	0	0	0	0	6	112	49	14	0	13
Bacteria;Proteobacteria;Deltaproteobacteria;EU246214_o;EU246214_f;EU246214_f_uc	EU246214_f_uc	1	0	0	0	0	0	0	0	0	0	0	0	0	0	1	0	0	1	1	0	0	0
Bacteria;Proteobacteria;Alphaproteobacteria;Rhodospirillales;Rhodospirillaceae;EU266785_g	EU266785_g	0	0	0	1	0	0	0	0	0	0	3	3	2	4	4	3	2	1	0	2	4	1
Bacteria;Proteobacteria;Betaproteobacteria;Sulfuricellales;Sulfuricellaceae;EU266800_g	EU266800_g	0	0	0	0	0	0	0	0	0	0	0	0	0	0	0	0	0	0	0	0	2	0
Bacteria;Armatimonadetes;EU266864_c;EU266864_o;EU266864_f;EU266864_g	EU266864_g	0	0	0	0	0	0	0	0	0	0	0	0	0	0	0	0	1	0	0	0	0	0
Bacteria;Parcubacteria_OD1;LCGL_c;LCGL_o;EU283580_f;EU283580_f_uc	EU283580_f_uc	2	0	0	0	0	0	0	0	0	0	0	0	0	0	0	0	0	0	0	0	0	0
Bacteria;Actinobacteria;Thermoleophilia;Thermoleophilales;Thermoleophilaceae;EU289467_g	EU289467_g	0	0	0	0	0	16	0	0	0	0	0	0	0	0	0	0	0	0	0	0	0	0
Bacteria;Nitrospirae;Nitrospira_c;Methylomirabilis_o;Methylomirabilis_f;EU335192_g	EU335192_g	0	0	0	0	0	0	0	0	0	0	0	0	0	0	0	0	0	1	0	0	0	0
Bacteria;Nitrospirae;Nitrospira_c;EU335197_o;EU335197_f;EU335197_g	EU335197_g	0	0	0	0	0	0	0	0	0	0	0	0	0	0	0	0	0	0	0	0	2	0
Bacteria;Chlamydiae;Chlamydiae_c;Chlamydiales;EU363464_f;EU363464_f_uc	EU363464_f_uc	19	28	8	18	0	0	8	12	12	19	18	9	13	31	22	16	18	25	12	19	23	22
Bacteria;Chlamydiae;Chlamydiae_c;Chlamydiales;EU363464_f;EU363464_g	EU363464_g	14	2	2	0	0	0	0	0	0	0	1	2	0	1	6	1	0	0	3	2	0	4
Bacteria;TM6;TM6_c;Babela_o;EU373910_f;EU373910_f_uc	EU373910_f_uc	1	0	0	0	0	0	0	0	0	0	0	0	0	0	0	0	0	0	0	0	0	0
Bacteria;Omnitrophica_OP3;AQSZ_c;AQSZ_o;EU373974_f;EU373974_f_uc	EU373974_f_uc	0	0	0	0	0	0	0	0	0	0	0	0	0	1	0	0	0	0	0	0	0	0
Bacteria;Parcubacteria_OD1;Paceibacter_c;Paceibacter_o;EU385773_f;EU385773_f_uc	EU385773_f_uc	0	0	0	0	0	0	0	0	0	0	0	0	0	0	0	0	0	0	6	0	0	0
Bacteria;Chloroflexi;Dehalococcoidia;Dehalococcoidales;EU385821_f;EU385821_g	EU385821_g	0	0	0	0	0	0	0	0	0	0	0	0	1	0	0	0	0	0	0	0	0	0
Bacteria;GN04;EU385751_c;EU385751_o;EU385915_f;EU385915_f_uc	EU385915_f_uc	0	0	0	0	0	0	0	0	0	0	0	0	0	0	0	0	0	0	1	0	0	0
Bacteria;Proteobacteria;Gammaproteobacteria;Thiotrichales;EU400612_f;EU400612_f_uc	EU400612_f_uc	0	0	0	0	0	0	0	0	0	0	0	5	1	0	0	0	2	6	4	1	1	0
Bacteria;Actinobacteria;Rubrobacteria;Rubrobacterales;EU407208_f;EU407208_g	EU407208_g	0	0	0	0	0	0	0	0	0	0	0	0	0	0	0	0	0	0	0	0	1	0
Bacteria;Proteobacteria;Deltaproteobacteria;OM27;U70713_f;EU431778_g	EU431778_g	4	1	20	17	0	0	1	6	4	2	10	5	11	10	21	25	6	1	2	5	5	3
Bacteria;Bacteroidetes;Sphingobacteriia;NVQB_o;NVQB_f;EU431801_g	EU431801_g	0	0	3	2	0	0	2	0	1	2	5	0	6	1	1	7	2	0	0	8	7	4
Bacteria;Proteobacteria;Gammaproteobacteria;Cellvibrionales;Cellvibrionaceae;EU464870_g	EU464870_g	0	0	0	0	0	0	0	0	0	0	0	0	0	1	0	1	1	0	0	0	0	0
Bacteria;Chlamydiae;Chlamydiae_c;Chlamydiales;EU491150_f;EU491150_f_uc	EU491150_f_uc	0	0	0	0	0	0	0	0	0	0	0	0	0	0	0	0	0	0	0	0	3	0
Bacteria;Proteobacteria;Gammaproteobacteria;Legionellales;PAC000044_f;EU491259_g	EU491259_g	0	0	0	0	0	0	1	0	0	0	0	0	0	0	0	0	0	0	0	0	0	0
Bacteria;Chlamydiae;Chlamydiae_c;Chlamydiales;EU491566_f;EU491566_f_uc	EU491566_f_uc	2	0	0	0	0	0	0	0	0	0	0	0	0	0	0	0	0	0	0	0	0	0
Bacteria;Acidobacteria;CP011806_c;CP011806_o;EU542511_f;EU542511_g	EU542511_g	0	0	0	0	0	0	0	0	0	0	0	0	0	0	1	0	0	0	0	0	0	0
Bacteria;JMYB36;JMYB36_c;JMYB36_o;EU570909_f;EU570909_f_uc	EU570909_f_uc	1	0	0	0	0	0	0	0	0	0	0	0	0	0	0	0	0	0	0	0	0	0
Bacteria;Proteobacteria;Alphaproteobacteria;Sphingomonadales;Sphingomonadaceae;EU580479_g	EU580479_g	2	1	31	8	0	0	1	4	22	38	5	4	3	13	13	18	11	4	4	12	8	11
Bacteria;Lentisphaerae;Lentisphaeria;EU686587_o;EU580682_f;EU580682_f_uc	EU580682_f_uc	0	0	0	0	0	0	0	0	0	0	0	0	0	0	0	0	0	3	0	0	0	0
Bacteria;Acidobacteria;Solibacteres;Solibacterales;Solibacteraceae;EU589264_g	EU589264_g	0	0	0	0	0	0	0	0	0	0	0	0	1	0	0	0	0	0	0	0	0	0
Bacteria;Proteobacteria;Alphaproteobacteria;Rhodospirillales;Rhodospirillaceae;EU589272_g	EU589272_g	2	1	4	1	0	0	0	1	1	1	4	1	3	7	3	6	3	1	0	8	2	3
Bacteria;Elusimicrobia;Elusimicrobia_c;PAC000548_o;EU589308_f;EU589308_f_uc	EU589308_f_uc	2	0	0	0	0	0	0	0	0	0	0	0	0	0	0	0	0	0	0	0	1	0
Bacteria;Proteobacteria;Deltaproteobacteria;Myxococcales;EU589314_f;EU589314_f_uc	EU589314_f_uc	0	4	0	9	0	0	0	0	6	1	2	1	0	2	0	1	1	1	0	4	0	1
Bacteria;Proteobacteria;Deltaproteobacteria;Myxococcales;EU589314_f;EU589314_g	EU589314_g	0	0	0	0	0	0	0	0	0	0	0	0	0	0	0	0	0	10	1	0	0	0
Bacteria;Proteobacteria;Deltaproteobacteria;EU617831_o;EU617831_f;EU617831_f_uc	EU617831_f_uc	0	0	3	0	0	0	0	0	0	0	0	0	0	0	0	0	0	0	2	0	0	0
Bacteria;Actinobacteria;Actinobacteria_c;Frankiales;Sporichthyaceae;EU644212_g	EU644212_g	0	0	0	0	0	0	0	0	0	0	0	1	0	0	0	0	0	0	0	0	0	0
Bacteria;Planctomycetes;Planctomycetia;Planctomycetales;Gemmataceae;EU669599_g	EU669599_g	0	0	0	0	0	0	0	0	0	0	0	0	0	0	0	0	0	0	0	1	0	0
Bacteria;Proteobacteria;Gammaproteobacteria;Chromatiales;EU700150_f;EU700150_g	EU700150_g	0	0	0	0	0	0	0	0	0	0	0	1	0	0	0	0	0	0	0	0	0	0
Bacteria;Bacteroidetes;Flavobacteria;Flavobacteriales;Cryomorphaceae;EU703423_g	EU703423_g	0	0	0	0	0	0	0	0	0	0	0	0	0	0	0	0	8	21	14	12	2	6
Bacteria;Proteobacteria;Deltaproteobacteria;EU335163_o;EU734937_f;EU734937_f_uc	EU734937_f_uc	0	0	0	0	0	0	0	0	0	0	0	0	0	0	0	0	0	0	0	1	0	0
Bacteria;TM6;TM6_c;Babela_o;EU735020_f;EU735020_f_uc	EU735020_f_uc	0	0	0	0	0	0	0	0	0	0	0	0	0	0	0	0	0	0	0	0	0	1
Bacteria;Proteobacteria;Betaproteobacteria;Burkholderiales;Comamonadaceae;EU735703_g	EU735703_g	0	0	0	1	0	0	4	4	0	0	0	3	3	0	12	1	0	0	0	0	1	0
Bacteria;Firmicutes;Clostridia;Clostridiales;Ruminococcaceae;EU753609_g	EU753609_g	0	0	3	0	0	0	0	0	0	0	0	0	0	0	0	0	0	0	0	0	1	0
Bacteria;Cyanobacteria;Hormogoneae;Nostocales;Nostocaceae;EU753646_g	EU753646_g	0	0	0	0	0	0	0	0	0	0	0	0	0	0	0	0	0	0	5	0	0	0
Bacteria;Proteobacteria;Gammaproteobacteria;Chromatiales;Methylohalomonas_f;EU753674_g	EU753674_g	0	7	5	0	0	0	0	0	0	2	0	4	3	3	2	9	3	2	5	4	4	5
Bacteria;Proteobacteria;Deltaproteobacteria;Bradymonadales;EU799406_f;EU799406_f_uc	EU799406_f_uc	7	8	5	7	0	0	3	0	2	0	4	0	1	0	1	1	0	1	3	6	0	0
Bacteria;Proteobacteria;Alphaproteobacteria;Rhodospirillales;Rhodospirillaceae;EU799766_g	EU799766_g	0	0	0	0	0	0	0	0	0	0	0	0	0	0	0	0	0	0	1	2	1	1
Bacteria;Proteobacteria;Alphaproteobacteria;Rickettsiales;EU800706_f;EU800706_f_uc	EU800706_f_uc	0	0	0	0	0	0	0	0	0	0	0	0	0	0	1	0	0	0	0	0	0	0
Bacteria;Bacteroidetes;Flavobacteria;Flavobacteriales;Crocinitomicaceae;EU800805_g	EU800805_g	163	35	102	37	1	1	26	11	45	69	30	31	42	54	49	126	64	58	49	53	116	112
Bacteria;Proteobacteria;Betaproteobacteria;EU800906_o;EU800906_f;EU800906_g	EU800906_g	0	7	0	0	0	0	0	0	0	2	1	0	3	1	2	0	0	0	1	1	1	0
Bacteria;Bacteroidetes;Flavobacteria;Flavobacteriales;Cryomorphaceae;EU800913_g	EU800913_g	0	0	1	2	0	0	2	1	2	7	2	1	1	0	5	3	2	0	2	0	10	4
Bacteria;Proteobacteria;Alphaproteobacteria;Rhodospirillales;Rhodospirillaceae;EU800921_g	EU800921_g	0	1	0	0	0	0	0	0	0	0	0	0	0	2	4	0	0	0	0	0	0	0
Bacteria;Proteobacteria;Alphaproteobacteria;Rhizobiales;Beijerinckiaceae;EU801149_g	EU801149_g	111	2	1	3	0	0	0	2	1	0	2	1	1	6	5	4	1	0	0	3	0	0
Bacteria;Actinobacteria;Actinobacteria_c;Frankiales;AB021325_f;EU801210_g	EU801210_g	27	75	1	0	0	1	2	0	0	0	1	0	0	0	0	0	0	0	0	0	0	0
Bacteria;Proteobacteria;Alphaproteobacteria;Rhodospirillales;Micavibrio_f;EU801307_g	EU801307_g	1	0	0	0	0	0	0	0	0	0	0	0	0	0	0	0	0	0	0	0	0	0
Bacteria;Proteobacteria;Alphaproteobacteria;Rhodospirillales;Rhodospirillaceae;EU801583_g	EU801583_g	0	20	58	28	4	0	0	19	21	21	35	24	42	65	78	60	29	18	26	47	55	24
Bacteria;Proteobacteria;Betaproteobacteria;Burkholderiales;Comamonadaceae;EU801607_g	EU801607_g	0	0	0	7	0	0	1	0	2	8	3	0	0	3	0	0	0	0	0	0	1	0
Bacteria;Proteobacteria;Alphaproteobacteria;Rhizobiales;EU803296_f;EU803296_f_uc	EU803296_f_uc	0	0	0	0	0	0	1	0	1	1	1	0	0	0	2	0	0	0	0	0	0	0
Bacteria;Proteobacteria;Alphaproteobacteria;Rhizobiales;EU803296_f;EU803296_g	EU803296_g	61	29	24	32	38	0	26	18	15	40	13	14	9	24	45	20	10	5	2	11	24	19
Bacteria;Proteobacteria;Betaproteobacteria;Burkholderiales;OM156_f;EU803579_g	EU803579_g	0	9	46	12	0	35	2	3	7	15	14	54	60	17	38	51	61	116	132	75	48	72
Bacteria;Planctomycetes;Phycisphaerae;Phycisphaerales;Phycisphaeraceae;EU803846_g	EU803846_g	5	162	175	65	14	2	8	38	102	102	60	78	109	150	99	243	208	188	272	159	253	100
Bacteria;Chloroflexi;GQ396871_c;GQ396871_o;GQ396871_f;EU803902_g	EU803902_g	6	19	15	19	10	1	5	10	8	12	24	14	16	32	31	17	8	6	3	5	10	7
Bacteria;TM6;TM6_c;Babela_o;Babela_f;EU834773_g	EU834773_g	0	0	0	0	0	0	0	0	0	0	1	0	0	0	0	0	0	0	0	0	0	0
Bacteria;Proteobacteria;Alphaproteobacteria;Rhizobiales;Phreatobacter_f;EU834774_g	EU834774_g	0	0	0	4	0	0	0	3	3	1	0	2	3	0	2	0	0	0	0	0	0	0
Bacteria;Saccharibacteria_TM7;Saccharimonas_c;Saccharimonas_o;EU861856_f;EU861856_g	EU861856_g	0	0	0	0	0	0	0	0	0	1	0	0	0	0	0	0	0	0	0	0	0	0
Bacteria;Proteobacteria;Deltaproteobacteria;PAC002565_o;EU861868_f;EU861868_f_uc	EU861868_f_uc	2	0	0	0	0	0	0	0	0	0	0	0	0	0	0	0	0	1	4	2	1	0
Bacteria;Proteobacteria;Deltaproteobacteria;PAC002565_o;EU861868_f;EU861868_g	EU861868_g	0	1	0	2	0	1	0	0	1	1	0	0	0	1	0	7	15	15	26	13	3	11
Bacteria;Proteobacteria;Alphaproteobacteria;Rickettsiales;Rickettsiaceae;EU861930_g	EU861930_g	0	0	0	0	0	0	0	0	0	1	0	0	0	0	0	0	0	0	1	0	0	0
Bacteria;Firmicutes;Clostridia;Clostridiales;Mogibacterium_f;EU864478_g	EU864478_g	0	0	0	0	0	0	1	0	0	0	0	0	0	0	0	0	0	0	0	0	0	0
Bacteria;Proteobacteria;Betaproteobacteria;Burkholderiales;Comamonadaceae;EU881220_g	EU881220_g	0	0	0	0	0	0	0	0	0	0	0	0	1	0	0	0	0	0	0	0	0	0
Bacteria;Planctomycetes;Planctomycetia;Planctomycetales;Planctomycetaceae;EU881226_g	EU881226_g	1	69	49	71	1	0	11	24	17	18	48	24	106	60	55	36	38	68	66	94	50	69
Bacteria;Proteobacteria;Alphaproteobacteria;Caulobacterales;Caulobacteraceae;EU881329_g	EU881329_g	1	0	0	0	0	0	0	0	0	0	0	0	0	0	0	0	0	0	0	0	0	0
Bacteria;Omnitrophica_OP3;AY373410_c;AY373410_o;EU881347_f;EU881347_f_uc	EU881347_f_uc	2	0	0	0	0	0	0	0	0	0	0	0	0	0	0	1	0	0	0	0	0	2
Bacteria;Omnitrophica_OP3;AY373410_c;AY373410_o;EU881347_f;EU881347_g	EU881347_g	3	0	0	0	0	0	0	0	0	0	0	0	0	1	0	0	0	0	0	0	0	0
Bacteria;Proteobacteria;Gammaproteobacteria;Legionellales;EU925872_f;EU925872_f_uc	EU925872_f_uc	0	0	0	0	0	0	0	2	0	0	0	0	0	0	0	0	0	0	0	0	0	0
Bacteria;Proteobacteria;Deltaproteobacteria;EU937845_o;EU937845_f;EU937845_f_uc	EU937845_f_uc	0	0	0	0	0	0	0	0	0	0	0	0	0	0	0	1	0	0	0	0	0	0
Bacteria;Verrucomicrobia;Verrucomicrobiae;Pedosphaera_o;Pedosphaera_f;EU937926_g	EU937926_g	1	0	0	0	0	0	0	0	0	0	0	0	0	0	0	0	0	0	0	0	0	0
Bacteria;Bacteroidetes;Sphingobacteriia;Sphingobacteriales;Sphingobacteriaceae;EU937942_g	EU937942_g	1	1	66	1	0	1	1	2	0	1	0	0	0	22	6	5	4	1	1	0	28	1
Bacteria;TM6;TM6_c;Babela_o;LBTE_f;EU937952_g	EU937952_g	0	0	0	0	0	0	0	0	0	0	0	0	0	0	0	0	0	0	0	0	1	1
Bacteria;Proteobacteria;Betaproteobacteria;Burkholderiales;Comamonadaceae;EU937973_g	EU937973_g	7	0	1	1	0	0	1	0	1	0	0	0	0	0	1	0	0	0	0	0	0	0
Bacteria;Proteobacteria;Betaproteobacteria;Burkholderiales;Comamonadaceae;EU978826_g	EU978826_g	0	0	0	1	0	0	0	0	0	0	0	0	0	0	0	0	0	0	0	0	0	0
Bacteria;Acidobacteria;Acidobacteriia;Acidobacteriales;Acidobacteriaceae;Edaphobacter	Edaphobacter	0	0	0	0	0	0	0	0	0	0	0	0	0	0	0	0	0	0	0	0	1	0
Bacteria;Bacteroidetes;Sphingobacteriia;Sphingobacteriales;Chitinophagaceae;Edaphobaculum	Edaphobaculum	8	28	6	17	0	0	20	0	9	7	0	9	0	0	9	8	0	14	21	11	14	2
Bacteria;Actinobacteria;Nitriliruptoria;Egibacterales;Egibacteraceae;Egibacteraceae_uc	Egibacteraceae_uc	0	1	0	0	0	0	0	0	0	0	0	0	0	0	0	0	0	0	0	0	0	0
Bacteria;Bacteroidetes;Flavobacteria;Flavobacteriales;Flavobacteriaceae;Elizabethkingia	Elizabethkingia	0	0	0	1	0	0	0	1	2	3	0	2	13	4	1	3	1	1	0	0	5	0
Bacteria;Elusimicrobia;Elusimicrobia_c;Elusimicrobiales;Elusimicrobiaceae;Elusimicrobium	Elusimicrobium	0	0	0	0	0	0	0	0	0	1	0	0	0	0	0	0	0	0	0	0	0	0
Bacteria;Bacteroidetes;Cytophagia;Cytophagales;Cytophagaceae;Emticicia	Emticicia	0	1	0	0	0	9	35	1	0	0	0	0	0	0	0	0	0	0	0	0	0	0
Bacteria;Elusimicrobia;Endomicrobia;Endomicrobiales;Endomicrobiaceae;Endomicrobiaceae_uc	Endomicrobiaceae_uc	0	0	0	0	0	0	0	0	0	0	0	0	0	0	0	0	0	1	0	0	0	0
Bacteria;Proteobacteria;Gammaproteobacteria;Pseudomonadales;Moraxellaceae;Enhydrobacter	Enhydrobacter	0	0	0	0	8	236	2	0	0	0	0	0	0	0	0	1	0	0	0	0	0	0
Bacteria;Proteobacteria;Gammaproteobacteria;Enterobacterales;Enterobacteriaceae;Enterobacter	Enterobacter	0	1	0	0	0	10	0	0	0	0	1	0	0	0	0	0	0	0	0	0	1	0
Bacteria;Proteobacteria;Gammaproteobacteria;Enterobacterales;Enterobacteriaceae;Enterobacteriaceae_g	Enterobacteriaceae_g	0	0	0	0	0	36	0	0	0	0	0	0	0	0	0	0	0	0	0	0	0	3
Bacteria;Proteobacteria;Gammaproteobacteria;Enterobacterales;Enterobacteriaceae;Enterobacteriaceae_uc	Enterobacteriaceae_uc	0	0	0	1	0	1	6	0	0	1	0	0	0	0	0	0	1	0	0	0	0	0
Bacteria;Firmicutes;Clostridia;Clostridiales;Lachnospiraceae;Epulopiscium	Epulopiscium	0	0	0	0	0	0	0	0	0	0	0	0	0	0	0	0	1	0	0	0	0	0
Bacteria;Firmicutes;Clostridia;Clostridiales;Ruminococcaceae;Ercella	Ercella	0	0	0	0	0	0	0	0	0	0	0	0	0	0	1	0	0	0	0	1	0	0
Bacteria;Proteobacteria;Gammaproteobacteria;Enterobacterales;Erwiniaceae;Erwinia	Erwinia	0	0	0	0	0	1	0	0	0	0	0	0	0	0	0	0	0	0	0	0	0	0
Bacteria;Firmicutes;Erysipelotrichi;Erysipelotrichales;Erysipelotrichaceae;Erysipelotrichaceae_uc	Erysipelotrichaceae_uc	0	0	0	1	0	0	1	0	0	0	0	0	0	0	0	0	0	0	0	0	0	0
Bacteria;Proteobacteria;Gammaproteobacteria;Enterobacterales;Enterobacteriaceae;Escherichia	Escherichia	0	0	0	0	0	0	3	0	0	0	0	0	0	0	0	0	0	0	0	0	0	0
Bacteria;Firmicutes;Clostridia;Clostridiales;Lachnospiraceae;Eubacterium_g21	Eubacterium_g21	0	0	0	0	0	0	1	0	0	0	0	0	0	0	0	0	0	0	0	0	0	0
Bacteria;Firmicutes;Bacilli;Bacillales;Exiguobacteriaceae;Exiguobacterium	Exiguobacterium	0	0	0	0	0	0	0	1	1	0	0	0	0	0	0	0	0	0	0	0	0	0
Bacteria;Proteobacteria;Hydrogenophilalia;Hydrogenophilales;Hydrogenophilaceae;FJ167494_g	FJ167494_g	1	0	0	0	0	0	0	0	0	0	0	0	0	0	0	0	0	0	0	0	0	0
Bacteria;Peregrinibacteria;Peribacteria;FJ205371_o;FJ205371_f;FJ205371_f_uc	FJ205371_f_uc	0	0	0	0	0	0	0	0	0	0	0	0	0	0	0	0	1	0	0	0	0	0
Bacteria;Peregrinibacteria;Peribacteria;FJ205371_o;FJ205371_f;FJ205371_g	FJ205371_g	0	0	0	0	0	0	0	0	0	0	0	0	0	0	2	0	0	0	0	0	0	0
Bacteria;TM6;TM6_c;FJ230912_o;FJ230912_f;FJ230912_f_uc	FJ230912_f_uc	3	0	0	0	0	0	0	0	0	0	0	0	0	0	0	0	0	0	2	1	0	0
Bacteria;TM6;TM6_c;FJ230912_o;FJ230912_f;FJ230912_g	FJ230912_g	0	0	0	0	0	0	0	0	0	0	0	1	0	0	0	0	0	0	0	0	0	0
Bacteria;Bacteroidetes;Sphingobacteriia;Saprospirales;Saprospiraceae;FJ230926_g	FJ230926_g	0	0	0	0	0	0	0	0	0	0	0	2	0	0	0	0	0	0	0	1	0	0
Bacteria;TM6;TM6_c;Babela_o;FJ264771_f;FJ264771_f_uc	FJ264771_f_uc	6	0	0	0	0	0	0	1	0	0	0	0	9	0	0	1	0	25	4	0	1	0
Bacteria;Synergistetes;Synergistia;Synergistales;Synergistaceae;FJ375444_g	FJ375444_g	0	0	0	0	0	0	1	0	0	0	0	0	0	0	0	0	0	0	0	0	0	0
Bacteria;Bacteroidetes;Flavobacteria;Flavobacteriales;FJ425622_f;FJ425622_f_uc	FJ425622_f_uc	0	0	0	0	0	0	0	0	0	0	0	0	0	0	0	0	0	0	1	0	0	0
Bacteria;Cyanobacteria;FJ810552_c;FJ810552_o;FJ425638_f;FJ425638_f_uc	FJ425638_f_uc	0	9	2	0	0	0	0	0	0	0	0	3	2	0	1	5	13	14	48	7	3	7
Bacteria;Proteobacteria;Gammaproteobacteria;Legionellales;Coxiellaceae;FJ437785_g	FJ437785_g	0	0	0	0	0	0	0	0	0	0	0	0	0	1	0	2	0	0	0	0	0	0
Bacteria;Proteobacteria;Betaproteobacteria;Thiobacillus_o;Thiobacillaceae;FJ437813_g	FJ437813_g	0	0	0	0	0	0	1	5	1	0	0	0	0	0	0	0	0	0	0	0	0	0
Bacteria;Bacteroidetes;Sphingobacteriia;FJ437920_o;FJ437920_f;FJ437920_f_uc	FJ437920_f_uc	0	1	2	0	0	0	0	0	0	0	2	0	0	2	1	1	2	7	4	2	0	2
Bacteria;Bacteroidetes;Sphingobacteriia;FJ437920_o;FJ437920_f;FJ437920_g	FJ437920_g	0	0	0	0	0	0	0	0	0	0	0	0	0	0	0	0	0	0	1	0	0	0
Bacteria;Bacteroidetes;Bacteroidia;Bacteroidales;GQ357022_f;FJ437930_g	FJ437930_g	0	0	0	1	0	0	0	0	0	0	0	0	0	0	0	0	0	0	0	0	0	0
Bacteria;Bacteroidetes;Sphingobacteriia;Sphingobacteriales;Chitinophagaceae;FJ437985_g	FJ437985_g	22	26	30	4	0	1	38	3	0	1	7	5	3	5	5	39	22	27	26	7	37	11
Bacteria;Bacteroidetes;Bacteroidia;Bacteroidales;Lentimicrobiaceae;FJ437992_g	FJ437992_g	0	0	0	0	0	0	1	0	1	0	0	0	0	0	0	0	2	0	0	0	0	0
Bacteria;Proteobacteria;Gammaproteobacteria;Legionellales;Coxiellaceae;FJ444660_g	FJ444660_g	0	0	2	3	0	0	0	0	0	0	0	1	0	0	0	1	0	0	0	0	0	0
Bacteria;Planctomycetes;FJ444691_c;FJ444691_o;FJ444691_f;FJ444691_f_uc	FJ444691_f_uc	0	2	14	3	0	0	0	1	3	7	1	3	3	4	8	5	6	2	1	7	9	3
Bacteria;AY491574_p;AY491574_c;AY491574_o;AY491574_f;FJ462053_g	FJ462053_g	0	0	0	0	0	0	0	0	0	0	0	0	0	0	0	0	1	0	0	0	0	0
Bacteria;Cyanobacteria;Hormogoneae;Nostocales;FJ466074_f;FJ466074_g	FJ466074_g	0	0	0	2	0	0	0	0	0	0	0	0	0	0	0	0	0	0	0	0	0	0
Bacteria;Proteobacteria;Alphaproteobacteria;Caulobacterales;Caulobacteraceae;FJ477627_g	FJ477627_g	1	0	0	0	0	0	0	0	0	0	0	0	0	0	0	0	0	0	0	0	0	0
Bacteria;Chloroflexi;Thermomicrobia;DQ129389_o;DQ129389_f;FJ478561_g	FJ478561_g	0	0	0	0	0	0	0	0	0	0	1	0	0	0	0	0	0	0	0	0	0	0
Bacteria;Proteobacteria;Alphaproteobacteria;Rickettsiales;FJ478621_f;FJ478621_f_uc	FJ478621_f_uc	4	8	8	5	0	0	1	6	7	1	4	2	6	10	16	9	8	14	7	2	43	10
Bacteria;Proteobacteria;Alphaproteobacteria;Rickettsiales;FJ478621_f;FJ478621_g	FJ478621_g	0	1	0	0	0	0	0	0	1	0	0	0	0	0	2	5	2	1	2	8	3	1
Bacteria;Proteobacteria;Deltaproteobacteria;Deferrisoma_o;FJ479568_f;FJ479568_g	FJ479568_g	0	0	0	0	0	27	0	0	0	0	0	0	0	0	0	0	0	0	0	0	0	0
Bacteria;Hydrogenedentes_NKB19;Hydrogenedens_c;Hydrogenedens_o;Hydrogenedens_f;FJ497309_g	FJ497309_g	0	0	0	6	0	0	1	1	0	0	3	0	0	0	0	0	0	0	0	0	0	0
Bacteria;Proteobacteria;Deltaproteobacteria;Myxococcales;FJ516990_f;FJ516990_f_uc	FJ516990_f_uc	0	0	0	0	0	0	0	0	0	0	0	0	0	0	0	0	0	1	0	0	0	0
Bacteria;Bacteroidetes;Bacteroidia;Bacteroidales;GQ357022_f;FJ517118_g	FJ517118_g	0	0	0	0	0	0	1	0	0	0	0	0	0	0	0	0	0	0	0	0	0	0
Bacteria;Peregrinibacteria;Peribacteria;Peribacterales;FJ517125_f;FJ517125_g	FJ517125_g	0	0	0	0	0	0	0	0	0	0	0	0	0	0	0	0	0	0	0	1	0	0
Bacteria;Bacteroidetes;Bacteroidia;Bacteroidales;Porphyromonadaceae;FJ534995_g	FJ534995_g	0	0	0	0	0	0	2	0	0	0	0	0	0	0	0	0	0	0	0	0	0	0
Bacteria;Firmicutes;Clostridia;Clostridiales;Ruminococcaceae;FJ535043_g	FJ535043_g	0	0	0	0	0	0	0	0	0	0	0	0	0	0	0	1	0	0	0	0	0	0
Bacteria;Chloroflexi;Anaerolineae;Anaerolinaeles;GCA004_f;FJ538119_g	FJ538119_g	0	0	0	0	0	0	0	0	0	0	0	1	0	0	0	0	0	0	0	1	0	0
Bacteria;Planctomycetes;Planctomycetia;Planctomycetales;Planctomycetaceae;FJ542976_g	FJ542976_g	0	0	2	0	0	0	0	0	1	0	1	0	0	1	1	2	2	0	0	1	0	3
Bacteria;Verrucomicrobia;Verrucomicrobiae;Verrucomicrobiales;Verrucomicrobiaceae;FJ542990_g	FJ542990_g	0	0	0	0	0	0	0	0	0	0	0	0	0	0	0	0	0	8	3	0	0	0
Bacteria;Parcubacteria_OD1;Paceibacter_c;Paceibacter_o;FJ547054_f;FJ547054_f_uc	FJ547054_f_uc	26	0	0	0	0	0	1	0	0	1	0	0	2	2	0	0	1	0	3	8	0	2
Bacteria;Parcubacteria_OD1;Paceibacter_c;Paceibacter_o;FJ547054_f;FJ547054_g	FJ547054_g	6	1	0	0	0	0	0	1	0	0	0	0	0	1	0	0	2	1	1	0	0	0
Bacteria;Planctomycetes;Phycisphaerae;Phycisphaerales;Phycisphaeraceae;FJ572037_g	FJ572037_g	0	0	0	3	9	0	4	9	2	4	1	2	3	0	0	1	0	0	0	0	0	0
Bacteria;Proteobacteria;Alphaproteobacteria;Rickettsiales;FJ602408_f;FJ602408_f_uc	FJ602408_f_uc	2	0	3	0	0	0	1	1	0	3	0	12	3	3	6	5	5	4	3	1	7	3
Bacteria;Proteobacteria;Alphaproteobacteria;Rhodospirillales;Rhodospirillaceae;FJ612212_g	FJ612212_g	0	0	0	0	0	0	0	0	0	0	0	0	0	0	0	0	0	3	1	0	0	1
Bacteria;Proteobacteria;Oligoflexia;Bdellovibrionales;CU925466_f;FJ612272_g	FJ612272_g	2	79	27	41	0	0	4	12	40	65	30	25	46	50	63	40	24	23	12	33	29	29
Bacteria;Bacteroidetes;Sphingobacteriia;FJ612278_o;FJ612278_f;FJ612278_f_uc	FJ612278_f_uc	0	0	0	3	0	0	0	2	0	0	0	0	1	0	1	0	0	0	0	1	2	0
Bacteria;Bacteroidetes;Sphingobacteriia;FJ612278_o;FJ612278_f;FJ612278_g	FJ612278_g	1	126	52	16	6	1	1	7	18	10	13	8	10	15	12	22	29	34	50	37	22	32
Bacteria;Proteobacteria;Betaproteobacteria;Rhodocyclales;Zoogloeaceae;FJ612290_g	FJ612290_g	0	4	0	2	0	0	4	0	0	2	1	0	0	3	0	0	1	1	1	1	1	1
Bacteria;Bacteroidetes;Flavobacteria;Flavobacteriales;Cryomorphaceae;FJ612293_g	FJ612293_g	0	0	0	0	0	0	0	0	1	2	0	0	3	2	0	0	0	0	0	0	0	0
Bacteria;Proteobacteria;Deltaproteobacteria;Bradymonadales;AB491846_f;FJ612339_g	FJ612339_g	0	0	0	0	0	0	0	0	0	0	0	0	0	0	0	1	1	3	5	0	0	1
Bacteria;Bacteroidetes;Sphingobacteriia;FJ612278_o;FJ612278_f;FJ612364_g	FJ612364_g	0	6	48	55	8	0	0	9	47	21	31	44	30	43	33	28	29	17	31	26	24	20
Bacteria;Bacteroidetes;Sphingobacteriia;Saprospirales;Saprospiraceae;FJ612368_g	FJ612368_g	0	0	0	3	0	0	1	3	0	0	5	0	0	0	0	0	0	9	3	1	0	3
Bacteria;Bacteroidetes;Sphingobacteriia;CP012155_o;CP012155_f;FJ612404_g	FJ612404_g	0	0	16	7	7	0	4	2	17	11	18	17	11	11	5	6	4	19	12	5	5	8
Bacteria;AY491574_p;AY491574_c;AY491574_o;FJ660517_f;FJ660517_g	FJ660517_g	0	0	0	0	0	0	0	0	0	0	0	0	0	0	0	1	1	0	0	0	0	0
Bacteria;Proteobacteria;Betaproteobacteria;Burkholderiales;Comamonadaceae;FJ660572_g	FJ660572_g	0	0	0	0	2	1	5	2	4	2	3	2	0	1	0	4	0	3	0	0	2	2
Bacteria;Proteobacteria;Hydrogenophilalia;Hydrogenophilales;FJ715977_f;FJ715977_f_uc	FJ715977_f_uc	0	0	0	0	0	0	0	0	0	0	0	0	1	0	0	2	0	25	0	8	1	15
Bacteria;Lentisphaerae;Oligosphaeria;Oligosphaerales;FJ716308_f;FJ716308_f_uc	FJ716308_f_uc	0	0	0	0	0	0	0	0	0	0	0	0	0	1	0	0	0	0	2	0	0	0
Bacteria;TM6;TM6_c;FJ716845_o;FJ716845_f;FJ716845_f_uc	FJ716845_f_uc	2	0	0	0	0	0	0	0	0	0	0	0	0	0	0	0	0	0	0	0	0	0
Bacteria;Spirochaetes;Spirochaetia;Spirochaetales;Spirochaetaceae;FJ748821_g	FJ748821_g	0	0	0	0	0	0	0	1	0	0	0	0	0	0	0	0	0	0	1	0	2	0
Bacteria;Chloroflexi;Caldilineae;Caldilineales;FJ793157_f;FJ793157_g	FJ793157_g	0	0	0	0	0	0	0	0	0	0	1	0	0	0	0	1	0	0	0	0	2	0
Bacteria;Bacteroidetes;Sphingobacteriia;NVQB_o;PAC000134_f;FJ793180_g	FJ793180_g	10	0	0	1	1	0	4	5	1	0	8	1	0	4	1	0	0	0	0	1	0	0
Bacteria;Proteobacteria;Alphaproteobacteria;Rhizobiales;Beijerinckiaceae;FJ798303_g	FJ798303_g	2	0	0	0	0	0	0	0	0	0	0	0	0	0	0	0	0	0	0	0	0	0
Bacteria;Verrucomicrobia;Verrucomicrobiae;Pedosphaera_o;Pedosphaera_f;FJ800525_g	FJ800525_g	14	9	61	36	3	0	9	14	35	39	44	47	66	57	63	64	66	75	83	88	87	61
Bacteria;Bacteroidetes;Sphingobacteriia;FJ820362_o;FJ820362_f;FJ820362_f_uc	FJ820362_f_uc	0	0	0	0	0	0	0	0	0	0	0	1	0	0	0	0	0	16	4	2	0	3
Bacteria;Bacteroidetes;Sphingobacteriia;FJ820362_o;FJ820362_f;FJ820362_g	FJ820362_g	0	0	0	9	0	0	3	3	12	10	3	35	26	6	1	0	0	0	0	0	0	0
Bacteria;Proteobacteria;Betaproteobacteria;Burkholderiales;Quisquiliibacterium_f;FJ820419_g	FJ820419_g	3	272	307	149	7	28	47	54	98	214	88	220	254	154	170	320	374	620	448	288	253	484
Bacteria;Verrucomicrobia;Verrucomicrobiae;Verrucomicrobiales;FJ825801_f;FJ825801_g	FJ825801_g	0	0	0	0	0	0	0	0	0	0	0	0	0	0	0	0	0	1	0	0	0	1
Bacteria;Actinobacteria;Actinobacteria_c;Frankiales;AB021325_f;FJ827869_g	FJ827869_g	0	53	37	125	19	45	154	84	86	196	73	63	84	73	120	29	22	10	10	22	26	24
Bacteria;GN04;EU385751_c;EU385751_o;FJ907183_f;FJ907183_g	FJ907183_g	0	0	0	0	0	0	0	0	0	0	0	0	0	0	0	0	0	0	0	1	0	0
Bacteria;Chlorobi;HQ014634_c;HQ014634_o;HQ014634_f;FJ947128_g	FJ947128_g	0	0	0	1	0	0	0	0	1	0	0	0	0	0	0	0	0	0	0	0	0	0
Bacteria;Bacteroidetes;Sphingobacteriia;NVQB_o;PAC000536_f;FJ947131_g	FJ947131_g	6	6	36	33	0	0	11	10	11	9	23	25	52	40	34	24	12	6	7	16	17	16
Bacteria;Proteobacteria;Betaproteobacteria;Sulfuricellales;Sulfuricellaceae;FM174332_g	FM174332_g	0	0	0	0	0	0	0	0	0	0	0	0	0	1	0	0	0	0	0	0	0	0
Bacteria;Elusimicrobia;Elusimicrobia_c;Elusimicrobiales;FM204952_f;FM204952_g	FM204952_g	0	0	0	0	0	0	0	0	0	0	0	0	1	0	0	0	0	0	0	0	0	0
Bacteria;TM6;TM6_c;Babela_o;FM211807_f;FM211807_f_uc	FM211807_f_uc	0	6	0	3	0	0	0	0	0	0	0	0	0	0	0	0	0	0	0	2	0	0
Bacteria;Proteobacteria;Deltaproteobacteria;PAC001922_o;PAC002546_f;FM253572_g	FM253572_g	0	0	0	0	0	0	0	0	0	0	0	0	1	0	0	0	0	0	0	1	0	0
Bacteria;Proteobacteria;Deltaproteobacteria;PAC001922_o;FM253606_f;FM253606_g	FM253606_g	0	3	1	0	0	0	0	0	0	0	0	0	1	2	0	1	1	1	0	1	0	0
Bacteria;Verrucomicrobia;Spartobacteria;Chthoniobacterales;Chthoniobacteraceae;FM253675_g	FM253675_g	0	1	0	0	0	0	0	0	0	0	0	0	0	0	0	0	0	0	0	0	0	0
Bacteria;Proteobacteria;Betaproteobacteria;Neisseriales;Neisseriaceae;FM873692_g	FM873692_g	0	0	0	0	26	2	0	0	0	0	0	0	0	0	0	0	0	0	0	0	0	0
Bacteria;Actinobacteria;Actinobacteria_c;Kineosporiales;Kineosporiaceae;FM886842_g	FM886842_g	0	0	0	0	0	0	0	0	0	0	0	0	0	0	1	0	0	0	0	1	0	0
Bacteria;Firmicutes;Erysipelotrichi;Erysipelotrichales;Erysipelotrichaceae;FM995177_g	FM995177_g	0	0	0	0	0	0	0	0	0	0	0	0	0	0	1	0	0	0	0	0	0	0
Bacteria;Bacteroidetes;Sphingobacteriia;Sphingobacteriales;Chitinophagaceae;FN428761_g	FN428761_g	2	0	0	0	0	0	5	0	0	0	1	0	0	0	0	0	0	0	0	0	2	0
Bacteria;Chloroflexi;Caldilineae;Caldilineales;FN563196_f;FN563196_g	FN563196_g	0	0	0	0	0	0	0	0	0	0	0	0	0	0	1	0	0	0	0	0	0	0
Bacteria;Omnitrophica_OP3;FP245540_c;FN646435_o;FN646435_f;FN646435_f_uc	FN646435_f_uc	0	0	0	0	0	0	0	0	0	0	0	0	0	0	0	0	0	0	1	0	0	0
Bacteria;Bacteroidetes;Bacteroidia;Bacteroidales;GQ357022_f;FN658701_g	FN658701_g	0	0	0	0	0	0	0	0	0	0	0	0	1	0	1	0	0	0	0	0	0	0
Bacteria;TM6;TM6_c;Babela_o;FN678559_f;FN678559_f_uc	FN678559_f_uc	0	0	0	1	0	0	0	0	0	0	0	0	0	0	0	0	1	21	10	0	2	0
Bacteria;Actinobacteria;Actinobacteria_c;Frankiales;AB021325_f;FN687458_g	FN687458_g	3	0	0	1	0	0	0	0	0	0	0	0	0	0	0	0	0	0	0	0	0	0
Bacteria;Bacteroidetes;Sphingobacteriia;NVQB_o;PAC000536_f;FN811185_g	FN811185_g	0	0	0	5	0	0	0	1	0	0	1	8	19	9	7	6	2	1	0	0	2	1
Bacteria;Bacteroidetes;Sphingobacteriia;Saprospirales;Saprospiraceae;FN824940_g	FN824940_g	0	0	0	0	0	0	0	0	0	0	0	0	0	0	2	0	0	0	0	0	0	0
Bacteria;Omnitrophica_OP3;FP245540_c;FP245538_o;FP245538_f;FP245538_f_uc	FP245538_f_uc	0	0	0	0	0	0	0	0	0	0	0	0	0	0	1	0	0	0	0	0	0	0
Bacteria;Proteobacteria;Gammaproteobacteria;FP929140_o;FP929140_f;FP929140_f_uc	FP929140_f_uc	0	4	3	3	0	0	0	6	1	1	3	5	6	3	0	5	1	2	0	4	7	0
Bacteria;Proteobacteria;Gammaproteobacteria;FP929140_o;FP929140_f;FP929140_g	FP929140_g	2	0	0	0	0	0	1	0	2	5	0	0	0	0	0	0	0	0	0	0	0	0
Bacteria;Bacteroidetes;Sphingobacteriia;Sphingobacteriales;FQ032818_f;FQ032818_f_uc	FQ032818_f_uc	0	8	9	11	0	0	10	5	5	15	9	6	15	21	13	5	2	2	1	5	8	3
Bacteria;Bacteroidetes;Flavobacteria;Flavobacteriales;FQ032823_f;FQ032823_f_uc	FQ032823_f_uc	0	41	2	1	0	0	0	1	1	2	0	5	7	3	1	1	0	0	1	2	13	1
Bacteria;Bacteroidetes;Flavobacteria;Flavobacteriales;FQ032823_f;FQ032823_g	FQ032823_g	0	0	4	0	0	0	0	0	1	0	0	0	1	0	0	1	1	0	1	1	0	1
Bacteria;Nitrospirae;Nitrospira_c;Thermodesulfovibrio_o;Thermodesulfovibrio_f;FR667834_g	FR667834_g	0	0	0	0	0	0	0	0	0	0	0	0	0	0	2	0	0	0	0	2	0	0
Bacteria;Planctomycetes;Planctomycetia;Planctomycetales;Isosphaeraceae;FR691523_g	FR691523_g	15	115	15	12	8	0	16	10	23	24	20	14	12	24	12	25	24	20	27	19	18	34
Bacteria;DQ833500_p;DQ833500_c;DQ833500_o;DQ833500_f;FR720650_g	FR720650_g	0	0	0	0	0	0	0	0	0	0	0	1	0	0	0	0	0	0	0	0	0	0
Bacteria;Proteobacteria;Alphaproteobacteria;Rickettsiales;Paracaedibacteraceae;FR744473_g	FR744473_g	0	1	0	0	0	0	0	0	0	0	0	0	0	0	0	0	0	0	0	2	0	0
Bacteria;Cyanobacteria;Vampirovibrio_c;FR888536_o;FR888536_f;FR888536_g	FR888536_g	0	0	0	0	0	0	0	0	0	0	0	0	0	1	0	0	0	0	0	0	0	0
Bacteria;Firmicutes;Clostridia;Clostridiales;Ruminococcaceae;Faecalibacterium	Faecalibacterium	0	0	0	0	0	0	0	0	0	0	0	0	0	0	0	0	0	0	0	0	1	0
Bacteria;Proteobacteria;Betaproteobacteria;Rhodocyclales;Azonexaceae;Ferribacterium	Ferribacterium	4	0	0	0	0	0	0	0	0	0	0	0	0	0	0	0	0	0	0	0	0	0
Bacteria;Proteobacteria;Alphaproteobacteria;Sneathiellales;Ferrovibrio_f;Ferrovibrio_f_uc	Ferrovibrio_f_uc	0	4	5	0	0	0	0	3	3	2	3	0	6	1	9	4	4	7	6	12	4	9
Bacteria;Bacteroidetes;Sphingobacteriia;Sphingobacteriales;Chitinophagaceae;Ferruginibacter	Ferruginibacter	181	123	75	34	0	1	15	15	41	32	30	30	37	34	30	44	24	26	26	18	33	19
Bacteria;Fibrobacteres;Fibrobacteria;Fibrobacterales;Fibrobacteraceae;Fibrobacteraceae_uc	Fibrobacteraceae_uc	0	0	0	0	0	0	1	0	0	0	0	0	0	0	0	0	0	0	0	0	0	0
Bacteria;Proteobacteria;Alphaproteobacteria;Rhizobiales;Hyphomicrobiaceae;Filomicrobium	Filomicrobium	0	0	0	0	0	0	0	0	0	0	0	0	0	0	0	0	0	0	0	0	1	0
Bacteria;Armatimonadetes;Fimbriimonadia;Fimbriimonadales;Fimbriimonadaceae;Fimbriimonadaceae_uc	Fimbriimonadaceae_uc	0	6	0	0	0	0	0	0	0	0	0	0	0	0	0	0	0	0	0	0	0	0
Bacteria;Armatimonadetes;Fimbriimonadia;Fimbriimonadales;Fimbriimonadaceae;Fimbriimonas	Fimbriimonas	6	4	13	4	0	0	2	2	1	9	2	2	6	0	2	2	3	7	5	5	1	13
Bacteria;Actinobacteria;Actinobacteria_c;Micrococcales;Microbacteriaceae;Flaviluna	Flaviluna	101	0	0	0	0	0	0	0	0	0	0	0	1	0	0	1	0	0	0	0	0	0
Bacteria;Bacteroidetes;Sphingobacteriia;Sphingobacteriales;Chitinophagaceae;Flavisolibacter	Flavisolibacter	0	1	0	0	0	0	0	0	0	0	0	0	0	0	0	0	0	0	0	0	0	0
Bacteria;Bacteroidetes;Sphingobacteriia;Sphingobacteriales;Chitinophagaceae;Flavitalea	Flavitalea	5	6	3	1	0	0	1	0	2	1	3	1	0	3	1	0	0	0	0	1	1	0
Bacteria;Bacteroidetes;Flavobacteria;Flavobacteriales;Flavobacteriaceae;Flavobacteriaceae_uc	Flavobacteriaceae_uc	0	2	4	6	2	0	29	3	4	1	3	6	2	0	0	0	1	1	0	0	0	1
Bacteria;Bacteroidetes;Flavobacteria;Flavobacteriales;Flavobacteriaceae;Flavobacterium	Flavobacterium	474	62	169	117	61	95	238	263	310	608	200	173	127	120	56	79	35	47	28	37	61	50
Bacteria;Bacteroidetes;Cytophagia;Cytophagales;Cytophagaceae;Flectobacillus	Flectobacillus	0	0	0	0	0	0	0	0	0	0	0	0	0	0	0	0	0	0	0	0	1	0
Bacteria;Proteobacteria;Gammaproteobacteria;Pseudomonadales;Moraxellaceae;Fluviicoccus	Fluviicoccus	0	0	0	0	0	0	0	2	0	0	0	0	0	0	0	0	0	0	0	0	0	0
Bacteria;Bacteroidetes;Flavobacteria;Flavobacteriales;Crocinitomicaceae;Fluviicola	Fluviicola	324	21	24	51	31	3	22	22	54	73	25	29	21	30	14	21	11	7	9	5	13	24
Bacteria;Proteobacteria;Alphaproteobacteria;Pelagibacterales;Pelagibacteraceae;Fonsibacter	Fonsibacter	1	18	773	188	45	15	77	124	210	339	159	382	640	542	465	1318	1615	1981	1840	1435	1127	1069
Bacteria;Proteobacteria;Betaproteobacteria;Neisseriales;Neisseriaceae;Formivibrio	Formivibrio	1	0	0	0	0	0	0	0	0	0	0	0	0	0	0	0	0	0	0	0	0	0
Bacteria;Proteobacteria;Betaproteobacteria;Burkholderiales;Ralstonia_f;Formosimonas	Formosimonas	0	0	0	1	0	25	1	1	4	0	1	2	1	0	0	0	0	0	0	0	0	0
Bacteria;Actinobacteria;Actinobacteria_c;Frankiales;Frankiaceae;Frankiaceae_uc	Frankiaceae_uc	0	0	0	0	0	0	0	1	0	0	0	0	0	0	0	0	0	0	0	0	0	0
Bacteria;Planctomycetes;Planctomycetia;Planctomycetales;Planctomycetaceae;Fuerstia	Fuerstia	10	126	101	109	37	26	24	43	83	42	107	35	53	85	45	91	88	27	29	81	105	50
Bacteria;Fusobacteria;Fusobacteria_c;Fusobacteriales;Fusobacteriaceae;Fusobacteriaceae_uc	Fusobacteriaceae_uc	0	0	0	0	0	0	0	2	0	0	0	0	0	0	0	0	0	0	0	0	0	0
Bacteria;Fusobacteria;Fusobacteria_c;Fusobacteriales;Fusobacteriaceae;Fusobacterium	Fusobacterium	0	0	0	1	39	0	0	0	0	0	0	0	0	0	0	3	0	0	0	0	0	0
Bacteria;Chloroflexi;Anaerolineae;Anaerolinaeles;GCA004_f;GCA004_f_uc	GCA004_f_uc	0	0	0	0	0	0	0	0	0	0	0	0	1	0	0	1	0	0	0	0	0	0
Bacteria;Hydrogenedentes_NKB19;Hydrogenedens_c;Hydrogenedens_o;Hydrogenedens_f;GQ246427_g	GQ246427_g	0	0	0	0	0	0	0	0	0	0	0	0	0	0	0	0	0	0	0	0	0	1
Bacteria;Proteobacteria;Betaproteobacteria;Burkholderiales;Alcaligenaceae;GQ249353_g	GQ249353_g	0	0	0	0	0	0	0	0	0	0	2	0	0	1	0	0	0	0	0	0	0	0
Bacteria;Spirochaetes;Spirochaetia;Spirochaetales;GQ249604_f;GQ249604_f_uc	GQ249604_f_uc	0	0	0	0	0	0	0	0	0	0	0	0	0	0	0	0	0	0	0	0	1	0
Bacteria;Verrucomicrobia;Kiritimatiellae;Kiritimatiellales;GQ259262_f;GQ259262_f_uc	GQ259262_f_uc	0	0	0	0	0	0	0	0	0	0	0	0	0	0	0	0	0	0	0	2	0	0
Bacteria;Verrucomicrobia;Verrucomicrobiae;Pedosphaera_o;Pedosphaera_f;GQ340144_g	GQ340144_g	0	0	3	0	0	0	0	0	0	1	0	3	9	15	12	4	5	0	0	10	4	0
Bacteria;Parcubacteria_OD1;LCGL_c;LCGL_o;LCBG_f;GQ340214_g	GQ340214_g	0	0	0	0	0	0	0	0	0	0	0	0	0	1	0	0	1	0	0	0	1	2
Bacteria;Lentisphaerae;Lentisphaeria;Victivallales;GQ347406_f;GQ347406_f_uc	GQ347406_f_uc	0	0	0	0	0	0	1	0	0	1	0	0	0	0	0	0	0	0	0	0	0	0
Bacteria;Bacteroidetes;Bacteroidia;Bacteroidales;GQ354920_f;GQ354920_g	GQ354920_g	0	0	0	0	0	0	0	0	0	0	0	1	0	0	0	1	0	0	0	0	2	1
Bacteria;Peregrinibacteria;Peribacteria;ASND_o;GQ355005_f;GQ355005_f_uc	GQ355005_f_uc	0	3	0	0	0	0	0	0	0	0	0	0	0	0	0	0	1	0	0	0	0	0
Bacteria;Parcubacteria_OD1;LCGL_c;LCGL_o;LCGL_f;GQ355041_g	GQ355041_g	0	0	0	0	1	0	0	0	0	0	0	0	0	0	0	0	0	0	0	0	0	0
Bacteria;Verrucomicrobia;Kiritimatiellae;Kiritimatiellales;Kiritimatiellaceae;GQ356119_g	GQ356119_g	0	0	0	0	0	0	0	0	0	0	0	0	0	0	0	0	1	0	0	0	0	0
Bacteria;Bacteroidetes;Bacteroidia;Bacteroidales;Lentimicrobiaceae;GQ356975_g	GQ356975_g	0	0	0	0	0	0	0	0	0	0	1	0	0	0	0	0	0	0	0	0	0	0
Bacteria;Bacteroidetes;Bacteroidia;Bacteroidales;GQ357022_f;GQ357022_f_uc	GQ357022_f_uc	1	4	0	0	2	0	1	2	0	0	0	0	0	0	0	0	2	2	1	3	4	1
Bacteria;Actinobacteria;Acidimicrobiia;Acidimicrobiales;Ilumatobacter_f;GQ387490_g	GQ387490_g	205	675	1504	1099	90	97	585	415	550	1167	607	824	1715	1215	1983	958	1210	1067	911	1922	1316	1472
Bacteria;Proteobacteria;Gammaproteobacteria;Legionellales;Coxiellaceae;GQ390243_g	GQ390243_g	3	0	0	0	0	0	0	1	0	0	0	0	0	0	0	0	0	0	0	0	0	0
Bacteria;Verrucomicrobia;Verrucomicrobiae;Pedosphaera_o;Pedosphaera_f;GQ396813_g	GQ396813_g	0	0	0	0	0	0	0	0	0	0	0	0	0	0	0	0	2	0	0	0	0	0
Bacteria;Chloroflexi;Anaerolineae;Anaerolinaeles;GQ396824_f;GQ396824_f_uc	GQ396824_f_uc	0	28	6	10	0	0	2	6	8	12	13	12	20	7	19	11	19	59	35	19	11	27
Bacteria;Bacteroidetes;Sphingobacteriia;Saprospirales;Saprospiraceae;GQ396868_g	GQ396868_g	0	0	0	0	0	0	0	0	0	0	1	0	0	0	0	0	0	0	0	0	0	0
Bacteria;Chloroflexi;GQ396871_c;GQ396871_o;GQ396871_f;GQ396871_g	GQ396871_g	0	1	0	0	0	0	0	0	0	0	0	0	1	0	0	0	1	0	1	0	1	0
Bacteria;Saccharibacteria_TM7;Saccharimonas_c;Saccharimonas_o;PAC000016_f;GQ396914_g	GQ396914_g	0	0	4	25	0	0	13	3	6	6	6	3	8	13	8	1	0	0	0	1	1	0
Bacteria;Actinobacteria;Coriobacteriia;Coriobacteriales;Coriobacteriaceae;GQ396959_g	GQ396959_g	0	0	0	0	0	0	0	0	0	0	0	1	1	0	3	0	3	1	0	0	1	1
Bacteria;Bacteroidetes;Bacteroidia;Bacteroidales;GU454901_f;GQ396981_g	GQ396981_g	0	0	0	0	0	0	0	0	0	0	0	0	0	2	0	0	0	0	0	0	0	0
Bacteria;Chlorobi;HQ014634_c;HQ014634_o;HQ014634_f;GQ397011_g	GQ397011_g	0	0	0	0	0	0	0	0	0	0	0	0	0	1	1	0	0	0	0	0	0	0
Bacteria;Bacteroidetes;Bacteroidia;Bacteroidales;GQ441294_f;GQ441294_g	GQ441294_g	0	0	0	0	0	0	11	3	0	0	2	0	0	0	0	0	0	0	0	0	0	0
Bacteria;Proteobacteria;Gammaproteobacteria;Legionellales;Coxiellaceae;GQ452905_g	GQ452905_g	0	22	0	0	0	0	0	0	0	0	0	0	0	0	0	2	0	0	0	0	0	0
Bacteria;Spirochaetes;Spirochaetia;Leptospirales;Leptospiraceae;GQ468580_g	GQ468580_g	0	0	0	0	0	0	0	0	0	0	0	0	0	0	0	0	0	0	1	1	1	1
Bacteria;Proteobacteria;Deltaproteobacteria;Myxococcales;Sandaracinaceae;GQ472368_g	GQ472368_g	0	0	0	0	0	0	0	0	0	0	1	1	0	0	0	0	0	0	0	0	0	0
Bacteria;Bacteroidetes;Sphingobacteriia;NVQB_o;NVQB_f;GQ472380_g	GQ472380_g	0	9	11	6	0	0	7	0	7	3	5	6	10	4	0	2	5	0	2	7	11	4
Bacteria;Chlorobi;Ignavibacteriae;GQ472436_o;GQ472436_f;GQ472436_f_uc	GQ472436_f_uc	1	0	0	0	0	0	0	0	0	0	0	0	0	0	0	0	0	0	2	0	0	1
Bacteria;Chlorobi;Ignavibacteriae;GQ472436_o;GQ472436_f;GQ472436_g	GQ472436_g	0	0	0	0	0	0	1	0	0	0	0	2	1	0	1	1	0	2	2	3	3	0
Bacteria;GQ479988_p;GQ479988_c;GQ479988_o;GQ479988_f;GQ479988_g	GQ479988_g	0	0	0	0	0	0	0	2	0	0	0	0	0	0	0	0	0	0	0	0	0	0
Bacteria;Actinobacteria;Acidimicrobiia;Acidimicrobiales;Iamiaceae;GQ487905_g	GQ487905_g	0	0	0	0	0	0	0	0	0	0	0	1	0	0	0	0	0	0	0	0	0	0
Bacteria;Planctomycetes;Planctomycetia;Planctomycetales;Planctomycetaceae;GQ487921_g	GQ487921_g	0	0	0	0	0	0	0	0	0	0	0	1	0	0	1	0	0	0	0	0	0	0
Bacteria;Chloroflexi;Anaerolineae;Anaerolinaeles;Anaerolinaceae;GQ500701_g	GQ500701_g	0	0	0	2	0	0	0	1	0	0	0	0	2	1	0	0	2	1	0	2	1	0
Bacteria;Verrucomicrobia;Verrucomicrobiae;Methylacidiphilales;GQ502666_f;GQ502666_f_uc	GQ502666_f_uc	0	0	0	0	0	0	0	0	0	0	0	0	0	0	0	0	1	4	4	2	0	5
Bacteria;Bacteroidetes;Bacteroidia;Bacteroidales;GQ357022_f;GQ844375_g	GQ844375_g	0	0	0	0	0	0	0	0	0	0	0	0	0	0	1	0	0	0	0	0	0	0
Bacteria;Fusobacteria;Fusobacteria_c;Fusobacteriales;Fusobacteriaceae;GQ850557_g	GQ850557_g	1	6	0	0	0	0	0	0	0	1	0	1	0	2	5	0	1	0	0	2	2	0
Bacteria;Proteobacteria;Deltaproteobacteria;GU112205_o;GU112205_f;GU112205_f_uc	GU112205_f_uc	0	0	0	0	0	0	1	0	0	0	0	0	0	0	0	0	0	0	0	0	0	0
Bacteria;Proteobacteria;Deltaproteobacteria;GU112205_o;GU112205_f;GU112205_g	GU112205_g	0	0	0	0	0	0	0	1	0	0	0	0	0	0	1	0	0	0	0	0	0	0
Bacteria;Verrucomicrobia;Verrucomicrobiae;Pedosphaera_o;Pedosphaera_f;GU127739_g	GU127739_g	2	0	0	0	0	0	0	2	0	1	0	0	0	0	1	0	0	2	0	3	1	0
Bacteria;Acidobacteria;Vicinamibacter_c;Vicinamibacter_o;Vicinamibacter_f;GU187031_g	GU187031_g	0	2	4	3	0	3	0	0	1	1	0	0	2	1	2	0	3	1	4	1	3	5
Bacteria;Verrucomicrobia;Kiritimatiellae;Kiritimatiellales;Kiritimatiellaceae;GU196224_g	GU196224_g	0	0	0	0	0	0	0	0	0	0	0	0	0	0	0	0	0	0	2	0	0	0
Bacteria;Proteobacteria;Betaproteobacteria;Neisseriales;GU199451_f;GU199451_f_uc	GU199451_f_uc	25	19	26	8	0	0	0	12	6	15	7	22	26	23	17	18	11	10	20	17	10	22
Bacteria;Proteobacteria;Betaproteobacteria;Neisseriales;GU199451_f;GU199451_g	GU199451_g	1	0	14	16	5	0	1	1	6	1	7	5	2	9	4	23	4	0	0	0	23	0
Bacteria;Verrucomicrobia;Kiritimatiellae;Kiritimatiellales;GQ259262_f;GU208377_g	GU208377_g	0	0	0	0	0	0	0	0	0	0	0	0	1	0	0	0	0	0	0	0	0	0
Bacteria;Bacteroidetes;Sphingobacteriia;CP012155_o;CP012155_f;GU208440_g	GU208440_g	57	0	3	0	0	0	1	1	0	3	0	1	0	1	0	1	0	0	0	0	1	0
Bacteria;Proteobacteria;Deltaproteobacteria;PAC001922_o;GU208445_f;GU208445_g	GU208445_g	0	1	0	0	0	0	0	0	0	0	0	0	0	0	0	0	0	0	0	0	0	0
Bacteria;Proteobacteria;Betaproteobacteria;Burkholderiales;Oxalobacteraceae;GU295961_g	GU295961_g	0	0	0	0	0	0	0	0	0	0	0	2	0	0	0	0	0	0	0	0	0	0
Bacteria;Latescibacteria_WS3;Latescibacter_c;AB530233_o;GU302492_f;GU302492_g	GU302492_g	0	0	0	1	0	0	1	0	0	0	0	0	0	0	0	0	1	0	0	0	0	0
Bacteria;Bacteroidetes;Sphingobacteriia;Saprospirales;Saprospiraceae;GU305705_g	GU305705_g	0	0	14	7	0	0	14	2	3	2	5	1	1	3	6	1	1	3	5	4	3	5
Bacteria;Actinobacteria;Actinobacteria_c;Frankiales;Sporichthyaceae;GU305765_g	GU305765_g	0	0	0	0	0	0	3	0	0	0	0	0	0	0	0	0	0	0	0	0	0	0
Bacteria;Verrucomicrobia;Opitutae;Puniceicoccales;GU305779_f;GU305779_f_uc	GU305779_f_uc	0	1	3	0	0	0	0	0	0	0	0	0	0	0	0	0	0	0	0	0	1	0
Bacteria;Verrucomicrobia;Opitutae;Puniceicoccales;GU305779_f;GU305779_g	GU305779_g	341	63	39	9	4	0	24	15	35	37	20	18	32	29	23	120	42	3	27	65	141	20
Bacteria;Verrucomicrobia;Spartobacteria;Chthoniobacterales;Chthoniobacteraceae;GU305796_g	GU305796_g	0	16	17	4	0	2	0	1	1	5	3	9	32	4	2	36	138	260	180	75	30	138
Bacteria;Proteobacteria;Gammaproteobacteria;Legionellales;GU444107_f;GU444107_f_uc	GU444107_f_uc	0	0	0	0	0	0	0	0	0	0	0	0	0	0	0	1	0	1	3	1	0	4
Bacteria;Bacteroidetes;Bacteroidia;Bacteroidales;GU454901_f;GU454901_f_uc	GU454901_f_uc	0	0	0	0	0	0	0	0	0	0	0	0	0	0	0	0	0	0	0	0	1	0
Bacteria;Bacteroidetes;Bacteroidia;Bacteroidales;GU454901_f;GU454901_g	GU454901_g	0	0	1	3	0	0	1	0	0	0	0	0	0	0	1	0	0	1	0	1	0	1
Bacteria;Bacteroidetes;Flavobacteria;Flavobacteriales;GU454927_f;GU454927_g	GU454927_g	0	0	0	1	0	0	0	2	0	2	0	8	1	0	1	2	1	0	1	0	0	0
Bacteria;Bacteroidetes;Cytophagia;Cytophagales;Cytophagaceae;GU454944_g	GU454944_g	29	44	24	86	26	12	303	126	105	73	59	215	64	53	12	15	18	11	11	13	30	3
Bacteria;Omnitrophica_OP3;FP245540_c;GU472720_o;GU472720_f;GU472720_f_uc	GU472720_f_uc	2	0	0	0	0	0	0	0	0	0	0	0	1	1	3	5	2	0	1	2	0	0
Bacteria;Omnitrophica_OP3;FP245540_c;GU472720_o;GU472720_f;GU472720_g	GU472720_g	0	0	0	0	0	0	0	1	0	0	0	0	0	1	0	0	0	0	0	0	0	0
Bacteria;Firmicutes;Bacilli;Bacillales;Thermoactinomycetaceae;GU477301_g	GU477301_g	0	1	0	0	0	0	0	0	0	0	0	0	0	0	0	0	0	1	0	0	0	0
Bacteria;Omnitrophica_OP3;FP245540_c;FN646435_o;GU553739_f;GU553739_f_uc	GU553739_f_uc	0	0	0	0	0	0	0	0	0	0	0	0	1	0	0	0	0	0	0	0	0	0
Bacteria;Bacteroidetes;Bacteroidia;Bacteroidales;EF148839_f;GU591537_g	GU591537_g	0	0	0	0	0	0	4	0	0	0	0	0	0	0	0	0	0	0	0	0	0	0
Bacteria;Verrucomicrobia;Verrucomicrobiae;Methylacidiphilales;GU936905_f;GU936905_f_uc	GU936905_f_uc	0	0	0	0	0	0	0	0	0	0	0	0	0	0	0	0	24	12	2	4	2	0
Bacteria;Verrucomicrobia;Verrucomicrobiae;Methylacidiphilales;GU936905_f;GU936905_g	GU936905_g	3	74	322	134	30	11	44	101	170	209	130	168	258	219	186	576	704	1525	1415	785	578	1193
Bacteria;Actinobacteria;Rubrobacteria;Gaiellales;Gaiellaceae;Gaiella	Gaiella	0	0	1	0	0	0	0	0	1	0	0	0	0	0	2	0	0	0	0	0	1	0
Bacteria;Firmicutes;Tissierellia;Tissierellales;Peptoniphilaceae;Gallicola	Gallicola	0	0	0	0	0	0	0	0	0	0	0	0	0	0	0	0	0	0	0	0	2	0
Bacteria;Proteobacteria;Betaproteobacteria;Gallionellales;Gallionellaceae;Gallionella	Gallionella	5	0	0	0	0	0	1	2	0	0	1	0	0	1	0	1	0	0	0	0	0	0
Bacteria;Proteobacteria;Betaproteobacteria;Gallionellales;Gallionellaceae;Gallionellaceae_uc	Gallionellaceae_uc	3	1	0	0	0	2	0	0	0	0	1	0	0	3	1	0	0	0	0	0	2	0
Bacteria;Cyanobacteria;Chroobacteria;Oscillatoriales;Symploca_f;Geitlerinema_g1	Geitlerinema_g1	0	0	0	0	0	0	0	0	0	0	0	0	0	0	0	0	0	0	0	0	0	1
Bacteria;Proteobacteria;Alphaproteobacteria;Rhizobiales;Rhizobiaceae;Gellertiella	Gellertiella	0	0	0	0	0	0	1	0	0	0	0	0	0	0	0	0	0	0	0	0	0	0
Bacteria;Firmicutes;Bacilli;Bacillales;Gemella_f;Gemella	Gemella	0	0	0	0	2	9	0	0	0	0	0	0	0	0	0	0	0	0	0	0	0	0
Bacteria;Planctomycetes;Planctomycetia;Planctomycetales;Gemmataceae;Gemmata	Gemmata	0	1	0	1	0	0	0	2	0	0	0	0	2	1	0	0	2	7	4	5	0	10
Bacteria;Planctomycetes;Planctomycetia;Planctomycetales;Gemmataceae;Gemmataceae_uc	Gemmataceae_uc	0	12	0	0	0	0	2	0	0	1	0	0	1	1	1	0	0	31	18	16	3	7
Bacteria;Gemmatimonadetes;Gemmatimonadetes_c;Gemmatimonadales;Gemmatimonadaceae;Gemmatimonadaceae_uc	Gemmatimonadaceae_uc	0	1	0	0	0	0	0	0	0	0	0	1	0	0	0	0	0	0	0	0	0	0
Bacteria;Gemmatimonadetes;Gemmatimonadetes_c;Gemmatimonadales;Gemmatimonadaceae;Gemmatimonas	Gemmatimonas	4	35	6	2	0	3	5	1	2	3	1	8	4	0	2	0	6	3	6	1	7	1
Bacteria;Proteobacteria;Deltaproteobacteria;Desulfuromonadales;Geobacteraceae;Geobacter	Geobacter	12	1	0	3	0	0	7	0	0	0	1	0	2	1	0	2	1	0	0	3	2	3
Bacteria;Proteobacteria;Deltaproteobacteria;Desulfuromonadales;Geobacteraceae;Geobacteraceae_uc	Geobacteraceae_uc	1	0	0	0	0	0	0	0	0	0	0	0	0	0	0	0	0	0	0	0	0	0
Bacteria;Actinobacteria;Actinobacteria_c;Frankiales;Geodermatophilaceae;Geodermatophilus	Geodermatophilus	0	0	0	1	0	0	0	0	0	0	0	0	0	0	0	0	0	0	0	0	0	0
Bacteria;Proteobacteria;Betaproteobacteria;Sterolibacterium_o;Sterolibacteriaceae;Georgfuchsia	Georgfuchsia	0	0	0	0	0	0	0	0	0	0	0	0	0	0	0	1	0	0	0	0	0	0
Bacteria;Firmicutes;Bacilli;Lactobacillales;Aerococcaceae;Granulicatella	Granulicatella	0	0	0	0	70	0	0	0	0	0	0	0	0	0	0	0	0	0	0	0	0	0
Bacteria;HM066440_p;HM066440_c;HM066440_o;HM066440_f;HM066440_f_uc	HM066440_f_uc	0	0	0	0	0	0	0	0	0	0	0	0	0	0	0	0	0	0	0	1	0	0
Bacteria;Lentisphaerae;Lentisphaeria;Victivallales;HM066548_f;HM066548_f_uc	HM066548_f_uc	0	0	0	0	0	0	0	0	0	0	0	0	0	0	3	1	0	0	1	0	0	0
Bacteria;Lentisphaerae;Lentisphaeria;Victivallales;HM066548_f;HM066548_g	HM066548_g	0	0	0	0	0	0	0	0	0	0	0	0	0	0	1	1	0	0	0	0	0	0
Bacteria;JQ072929_p;JQ072929_c;JQ072929_o;JQ072929_f;HM127205_g	HM127205_g	0	0	0	0	0	0	0	0	0	0	0	0	0	0	1	0	0	0	0	0	0	0
Bacteria;Parcubacteria_OD1;Paceibacter_c;CP011215_o;CP011215_f;HM128600_g	HM128600_g	1	0	0	0	0	0	0	0	0	0	0	0	0	0	0	0	0	0	0	0	0	0
Bacteria;Verrucomicrobia;Spartobacteria;Chthoniobacterales;Chthoniobacteraceae;HM129219_g	HM129219_g	0	233	268	39	0	2	11	7	14	39	18	168	140	43	26	219	332	149	240	155	280	286
Bacteria;Proteobacteria;Alphaproteobacteria;Rickettsiales;FJ478621_f;HM129400_g	HM129400_g	26	23	42	46	13	0	9	6	29	14	19	35	41	55	50	73	57	39	50	33	41	30
Bacteria;Proteobacteria;Alphaproteobacteria;Rickettsiales;Midichloriaceae;HM129444_g	HM129444_g	1	2	2	4	0	0	0	1	8	1	2	0	2	1	5	5	0	0	0	0	0	0
Bacteria;Bacteroidetes;Sphingobacteriia;NVQB_o;PAC000134_f;HM129857_g	HM129857_g	2	1	22	18	0	0	3	1	5	8	2	22	32	14	5	26	15	5	18	6	12	11
Bacteria;Proteobacteria;Deltaproteobacteria;Syntrophaceae_o;Syntrophaceae;HM141903_g	HM141903_g	0	0	0	0	0	0	1	0	0	0	0	0	0	0	0	5	0	0	0	0	0	0
Bacteria;HM186384_p;HM186384_c;HM186384_o;HM186384_f;HM186384_f_uc	HM186384_f_uc	0	0	0	0	0	0	0	0	0	0	0	0	0	0	0	0	0	1	0	0	0	0
Bacteria;Parcubacteria_OD1;LCGL_c;LCGL_o;HM186616_f;HM186616_f_uc	HM186616_f_uc	0	0	0	0	0	0	0	0	0	0	0	0	0	0	1	0	0	0	0	0	0	0
Bacteria;Acidobacteria;PAC002261_c;HM243779_o;HM243779_f;HM243779_g	HM243779_g	0	0	0	0	0	0	0	0	0	0	0	0	0	0	0	0	1	1	0	2	1	1
Bacteria;Omnitrophica_OP3;HM243796_c;HM243796_o;HM243796_f;HM243796_f_uc	HM243796_f_uc	0	0	0	4	0	0	2	0	0	1	2	1	6	0	11	3	0	5	9	4	2	1
Bacteria;Omnitrophica_OP3;HM243796_c;HM243796_o;HM243796_f;HM243796_g	HM243796_g	7	0	1	1	0	0	1	0	0	0	0	0	0	0	0	2	2	3	4	4	0	2
Bacteria;Nitrospirae;Nitrospira_c;Thermodesulfovibrio_o;Thermodesulfovibrio_f;HM243830_g	HM243830_g	0	0	0	0	0	0	0	0	0	0	0	0	1	0	0	0	0	0	1	0	0	0
Bacteria;Chlorobi;Ignavibacteriae;GQ472436_o;GQ472436_f;HM243831_g	HM243831_g	0	0	0	0	0	0	0	0	0	0	0	0	0	0	0	0	0	2	0	0	0	0
Bacteria;Verrucomicrobia;Kiritimatiellae;EF436358_o;HQ260945_f;HM243851_g	HM243851_g	0	0	0	0	0	0	0	0	0	0	0	3	0	0	0	0	0	1	0	0	0	0
Bacteria;TM6;TM6_c;Babela_o;HM243873_f;HM243873_f_uc	HM243873_f_uc	2	0	0	0	0	0	0	0	0	0	0	0	0	0	0	0	0	0	0	0	0	0
Bacteria;TM6;TM6_c;Babela_o;HM243873_f;HM243873_g	HM243873_g	1	0	0	0	0	0	0	0	0	0	0	0	0	0	0	0	0	0	0	0	0	0
Bacteria;Proteobacteria;Gammaproteobacteria;Acidiferrobacterales;Acidiferrobacteraceae;HM243912_g	HM243912_g	0	0	0	0	0	0	0	0	0	1	0	0	0	0	0	0	0	0	0	0	0	0
Bacteria;Proteobacteria;Gammaproteobacteria;Oceanospirillales;HQ191045_f;HM243971_g	HM243971_g	1	16	4	1	0	0	0	0	1	4	2	5	10	2	10	3	3	17	3	7	4	5
Bacteria;Proteobacteria;Deltaproteobacteria;Desulfobacterales;HM243977_f;HM243977_g	HM243977_g	0	0	0	0	0	0	0	0	0	0	0	0	0	0	0	0	0	1	0	1	0	0
Bacteria;Bacteroidetes;Sphingobacteriia;Sphingobacteriales;Chitinophagaceae;HM362525_g	HM362525_g	0	0	7	0	0	0	0	0	0	0	0	0	0	0	0	0	1	0	0	0	0	0
Bacteria;Bacteroidetes;Sphingobacteriia;Sphingobacteriales;Chitinophagaceae;HM366486_g	HM366486_g	0	0	0	0	0	0	0	0	0	0	0	0	0	0	1	0	0	0	0	0	0	0
Bacteria;Proteobacteria;Betaproteobacteria;Burkholderiales;Comamonadaceae;HM445266_g	HM445266_g	0	3	0	8	0	0	0	0	0	1	0	0	0	0	0	0	0	0	0	0	0	0
Bacteria;Planctomycetes;Phycisphaerae;Phycisphaerales;Phycisphaeraceae;HM446087_g	HM446087_g	0	0	84	8	4	0	0	7	13	18	9	18	28	45	22	221	209	188	261	121	185	117
Bacteria;Proteobacteria;Betaproteobacteria;Burkholderiales;Comamonadaceae;HM481326_g	HM481326_g	2	0	0	0	0	0	0	0	0	0	0	0	1	0	0	0	0	0	0	0	0	0
Bacteria;Proteobacteria;Deltaproteobacteria;Myxococcales;Haliangiaceae;HM748650_g	HM748650_g	0	2	2	0	0	0	0	0	0	0	0	0	0	2	0	2	3	1	2	1	2	0
Bacteria;Acidobacteria;Acidobacteriia;Acidobacteriales;Acidobacteriaceae;HM748739_g	HM748739_g	0	0	0	1	0	0	0	0	0	0	0	0	0	0	0	0	0	0	0	0	0	0
Bacteria;Proteobacteria;Betaproteobacteria;Burkholderiales;Comamonadaceae;HM769658_g	HM769658_g	0	0	0	0	0	0	0	0	0	0	0	0	0	1	0	0	0	0	0	0	0	0
Bacteria;Fusobacteria;Fusobacteria_c;Fusobacteriales;Leptotrichiaceae;HM773500_g	HM773500_g	0	0	0	0	49	0	0	2	0	0	0	0	0	0	0	0	0	0	0	0	0	0
Bacteria;Firmicutes;Bacilli;HM996811_o;HM996811_f;HM996811_f_uc	HM996811_f_uc	0	0	0	0	0	0	0	0	3	0	0	0	0	0	0	0	0	0	0	0	0	0
Bacteria;Proteobacteria;Betaproteobacteria;PAC001921_o;PAC001921_f;HQ003485_g	HQ003485_g	0	0	0	0	0	0	0	0	0	0	0	0	0	0	0	0	0	0	2	0	0	0
Bacteria;Bacteroidetes;Flavobacteria;Flavobacteriales;Cryomorphaceae;HQ003607_g	HQ003607_g	0	0	11	0	0	0	0	0	0	0	0	0	1	0	0	2	4	0	1	0	4	0
Bacteria;Chlorobi;HQ014634_c;HQ014634_o;HQ014634_f;HQ014634_f_uc	HQ014634_f_uc	0	0	0	0	0	0	0	0	0	0	0	0	0	0	0	0	0	2	0	0	0	0
Bacteria;Chloroflexi;Caldilineae;Caldilineales;Caldilineaceae;HQ014651_g	HQ014651_g	0	17	0	12	0	0	3	1	3	2	8	4	5	2	4	4	8	19	3	10	2	5
Bacteria;Proteobacteria;Alphaproteobacteria;Rhodospirillales;Rhodospirillaceae;HQ111145_g	HQ111145_g	0	4	5	10	10	0	9	7	7	10	3	19	11	1	4	4	3	9	10	7	1	1
Bacteria;Proteobacteria;Gammaproteobacteria;Steroidobacter_o;Steroidobacter_f;HQ114040_g	HQ114040_g	0	0	0	0	0	0	0	0	0	0	0	2	1	0	0	2	3	2	0	0	3	0
Bacteria;Proteobacteria;Alphaproteobacteria;Rhodospirillales;Rhodospirillaceae;HQ114123_g	HQ114123_g	0	5	16	16	2	69	4	6	8	15	10	7	14	9	12	21	23	27	19	16	17	14
Bacteria;Bacteroidetes;Sphingobacteriia;Saprospirales;Saprospiraceae;HQ114159_g	HQ114159_g	0	0	0	0	0	0	3	0	0	0	0	0	0	0	0	1	0	0	0	0	0	0
Bacteria;Proteobacteria;Betaproteobacteria;Methylophilales;Methylophilaceae;HQ116735_g	HQ116735_g	2	0	0	0	0	0	0	1	0	0	0	0	1	2	1	1	0	0	1	0	0	0
Bacteria;Bacteroidetes;Sphingobacteriia;Sphingobacteriales;Chitinophagaceae;HQ118662_g	HQ118662_g	0	34	0	0	0	0	0	22	0	0	18	0	11	22	0	0	0	0	0	0	0	0
Bacteria;Gemmatimonadetes;Gemmatimonadetes_c;Gemmatimonadales;Gemmatimonadaceae;HQ132388_g	HQ132388_g	0	0	3	3	0	0	0	0	1	0	0	4	1	0	4	1	0	0	2	0	2	1
Bacteria;Firmicutes;Clostridia;Clostridiales;Mogibacterium_f;HQ132444_g	HQ132444_g	0	0	0	0	0	0	2	0	0	0	0	0	0	0	0	0	0	0	0	0	0	0
Bacteria;Proteobacteria;Betaproteobacteria;Burkholderiales;Comamonadaceae;HQ158663_g	HQ158663_g	0	0	0	4	0	0	3	0	0	0	1	0	0	0	0	0	0	0	0	0	0	0
Bacteria;Bacteroidetes;Sphingobacteriia;Sphingobacteriales;Chitinophagaceae;HQ158729_g	HQ158729_g	5	76	18	27	15	0	11	30	24	20	39	11	16	22	17	12	5	4	4	5	16	4
Bacteria;Parcubacteria_OD1;Paceibacter_c;LBQD_o;LBQD_f;HQ166700_g	HQ166700_g	0	0	0	0	0	0	0	0	0	0	0	0	0	0	0	1	0	0	0	0	0	0
Bacteria;Bacteroidetes;Sphingobacteriia;FJ437920_o;FJ437920_f;HQ178838_g	HQ178838_g	0	0	0	0	0	0	0	0	0	0	0	0	0	1	0	0	1	0	0	0	0	0
Bacteria;Proteobacteria;Betaproteobacteria;Burkholderiales;Comamonadaceae;HQ178927_g	HQ178927_g	2	1	0	0	0	0	0	0	0	0	0	0	1	0	1	0	0	0	0	0	0	0
Bacteria;Bacteroidetes;Bacteroidia;Marinilabiliales;Prolixibacteraceae;HQ178936_g	HQ178936_g	57	0	3	0	0	0	1	1	2	0	0	0	0	0	3	0	0	0	0	0	0	0
Bacteria;Bacteroidetes;Bacteroidia;Bacteroidales;Porphyromonadaceae;HQ183936_g	HQ183936_g	0	0	0	0	0	0	1	0	0	0	0	0	1	0	0	0	0	0	0	0	0	0
Bacteria;Aminicenantes_OP8;AQSP_c;AQSP_o;AQSP_f;HQ183973_g	HQ183973_g	0	0	0	0	0	0	0	0	0	0	0	0	0	0	1	0	0	0	0	0	0	0
Bacteria;Gemmatimonadetes;Gemmatimonadetes_c;Gemmatimonadales;Gemmatimonadaceae;HQ184023_g	HQ184023_g	0	0	0	0	0	0	0	0	0	0	0	0	0	0	0	1	0	0	0	0	0	0
Bacteria;Gemmatimonadetes;Gemmatimonadetes_c;Gemmatimonadales;PAC000624_f;HQ190326_g	HQ190326_g	0	0	0	0	0	0	0	0	0	0	0	0	1	0	0	0	0	0	0	0	0	0
Bacteria;TM6;TM6_c;Babela_o;PAC000590_f;HQ190379_g	HQ190379_g	1	1	0	1	0	0	0	0	0	0	0	0	2	0	1	1	0	0	2	0	3	3
Bacteria;Proteobacteria;Gammaproteobacteria;Cellvibrionales;HQ190428_f;HQ190428_g	HQ190428_g	13	0	2	3	0	0	0	2	5	5	1	5	7	8	5	6	2	15	6	3	4	3
Bacteria;Proteobacteria;Gammaproteobacteria;Oceanospirillales;HQ191045_f;HQ191045_f_uc	HQ191045_f_uc	0	0	0	0	0	0	0	0	0	0	0	0	0	0	1	0	0	0	0	0	0	0
Bacteria;Proteobacteria;Betaproteobacteria;HQ324854_o;HQ324854_f;HQ324854_g	HQ324854_g	0	0	0	0	0	0	1	0	0	0	0	0	0	0	0	0	0	0	0	0	0	0
Bacteria;Bacteroidetes;Sphingobacteriia;NVQB_o;PAC000134_f;HQ324879_g	HQ324879_g	0	21	41	8	0	0	7	5	9	8	8	24	40	22	14	12	13	7	15	15	28	16
Bacteria;Bacteroidetes;Cytophagia;Cytophagales;Cytophagaceae;HQ324882_g	HQ324882_g	1	0	0	0	0	0	0	0	0	0	0	0	0	0	0	0	0	0	0	0	0	0
Bacteria;Peregrinibacteria;Peribacteria;ASND_o;HQ324887_f;HQ324887_f_uc	HQ324887_f_uc	0	0	0	0	0	0	5	0	0	0	0	0	0	2	0	0	0	0	0	0	0	0
Bacteria;TM6;TM6_c;Babela_o;Babela_f;HQ330601_g	HQ330601_g	0	2	0	0	0	0	0	0	0	0	0	0	0	0	0	0	0	0	0	0	0	0
Bacteria;Chlorobi;OPB56_c;OPB56_o;HQ343229_f;HQ343229_f_uc	HQ343229_f_uc	0	0	0	0	0	0	0	0	0	0	0	1	0	0	1	0	0	0	0	0	0	0
Bacteria;Chlorobi;OPB56_c;OPB56_o;HQ343229_f;HQ343229_g	HQ343229_g	0	101	323	217	10	1	89	104	173	190	170	132	122	198	203	136	151	27	39	218	228	98
Bacteria;Cyanobacteria;FJ810552_c;FJ810552_o;FJ425638_f;HQ386626_g	HQ386626_g	0	97	6	7	0	0	1	5	8	15	2	10	10	6	2	5	4	2	2	7	2	5
Bacteria;Verrucomicrobia;Spartobacteria;Chthoniobacterales;Chthoniobacteraceae;HQ397089_g	HQ397089_g	0	0	0	0	0	0	0	0	0	0	4	0	3	9	0	13	0	0	0	0	0	3
Bacteria;Bacteroidetes;Flavobacteria;Flavobacteriales;FQ032823_f;HQ403245_g	HQ403245_g	135	69	61	28	3	0	19	9	30	28	33	34	50	43	40	34	26	24	29	27	26	32
Bacteria;Bacteroidetes;Sphingobacteriia;CP012155_o;CP012155_f;HQ609621_g	HQ609621_g	0	0	0	6	0	0	0	4	5	2	8	1	0	1	0	0	0	0	0	0	0	1
Bacteria;Chloroflexi;PDJQ_c;EU335161_o;HQ697801_f;HQ697801_g	HQ697801_g	0	0	0	0	0	0	0	0	0	0	0	0	0	1	0	0	0	0	0	0	0	0
Bacteria;Bacteroidetes;Sphingobacteriia;Sphingobacteriales;Sphingobacteriaceae;HQ827923_g	HQ827923_g	24	0	0	20	0	0	49	37	6	10	23	5	3	4	5	0	0	0	0	0	1	0
Bacteria;Proteobacteria;Betaproteobacteria;Methylophilales;Methylophilaceae;HQ827934_g	HQ827934_g	895	31	15	80	47	0	294	110	53	99	63	9	20	79	115	4	5	0	0	2	5	2
Bacteria;Proteobacteria;Alphaproteobacteria;Rhizobiales;Devosia_f;HQ828005_g	HQ828005_g	0	0	0	0	0	0	0	0	0	0	0	0	0	0	0	2	1	4	0	2	0	3
Bacteria;Planctomycetes;Planctomycetia;Planctomycetales;Planctomycetaceae;HQ828012_g	HQ828012_g	2	0	0	5	0	0	12	3	5	0	9	0	0	4	1	0	0	0	0	0	1	0
Bacteria;Firmicutes;Negativicutes;Selenomonadales;Sporomusaceae;HQ904156_g	HQ904156_g	0	0	0	1	0	0	1	0	0	0	0	0	0	0	0	0	0	0	0	0	0	0
Bacteria;Proteobacteria;Betaproteobacteria;Burkholderiales;Quisquiliibacterium_f;HQ910358_g	HQ910358_g	0	9	43	13	4	30	0	1	17	23	7	27	45	31	27	44	41	29	20	18	28	6
Bacteria;Proteobacteria;Deltaproteobacteria;EU734972_o;HQ916581_f;HQ916581_f_uc	HQ916581_f_uc	0	0	0	0	0	0	0	1	0	0	0	0	0	0	0	0	0	0	0	0	0	0
Bacteria;Proteobacteria;Gammaproteobacteria;Pasteurellales;Pasteurellaceae;Haemophilus	Haemophilus	0	0	0	1	263	4	0	0	0	0	0	0	0	0	0	0	0	0	0	0	0	0
Bacteria;Proteobacteria;Deltaproteobacteria;Myxococcales;Haliangiaceae;Haliangiaceae_uc	Haliangiaceae_uc	0	0	0	0	0	0	0	0	0	0	0	0	1	0	0	0	0	0	0	0	1	2
Bacteria;Bacteroidetes;Sphingobacteriia;Saprospirales;Haliscomenobacteraceae;Haliscomenobacter	Haliscomenobacter	0	0	0	0	0	0	0	0	0	0	0	0	0	0	0	0	0	0	0	0	0	1
Bacteria;Bacteroidetes;Sphingobacteriia;Saprospirales;Haliscomenobacteraceae;Haliscomenobacteraceae_uc	Haliscomenobacteraceae_uc	0	1	0	0	0	0	0	0	0	0	0	0	0	0	0	0	0	0	0	0	0	0
Bacteria;Proteobacteria;Alphaproteobacteria;Rickettsiales;Hepatincola_f;Hepatincola_f_uc	Hepatincola_f_uc	0	0	0	0	0	0	0	0	0	0	0	0	0	2	0	0	0	1	0	0	0	0
Bacteria;Proteobacteria;Betaproteobacteria;Burkholderiales;Oxalobacteraceae;Herbaspirillum	Herbaspirillum	1	0	1	0	0	0	0	0	0	0	0	0	0	0	1	0	0	0	0	0	0	0
Bacteria;Acidobacteria;Holophagae;Holophagales;Holophagaceae;Holophaga	Holophaga	8	1	0	2	0	0	4	3	0	3	0	1	0	0	5	0	0	1	0	0	0	0
Bacteria;Proteobacteria;Alphaproteobacteria;Rickettsiales;Holosporaceae;Holosporaceae_uc	Holosporaceae_uc	0	3	16	47	1	0	15	8	18	23	21	23	11	10	12	8	4	2	0	1	5	5
Bacteria;Hydrogenedentes_NKB19;Hydrogenedens_c;Hydrogenedens_o;Hydrogenedens_f;Hydrogenedens_f_uc	Hydrogenedens_f_uc	0	0	2	0	0	0	0	1	0	0	0	0	1	0	0	6	3	5	0	0	2	6
Bacteria;Firmicutes;Negativicutes;Hydrogenispora_o;Hydrogenispora_f;Hydrogenispora	Hydrogenispora	0	0	0	0	0	0	0	0	0	0	0	0	0	0	1	0	0	0	0	0	0	0
Bacteria;Proteobacteria;Betaproteobacteria;Burkholderiales;Comamonadaceae;Hydrogenophaga	Hydrogenophaga	2	5	0	13	10	26	32	41	13	2	8	1	2	1	3	0	0	0	2	0	0	0
Bacteria;Proteobacteria;Hydrogenophilalia;Hydrogenophilales;Hydrogenophilaceae;Hydrogenophilus	Hydrogenophilus	0	0	0	0	0	24	0	0	0	0	0	0	0	0	0	0	0	0	0	0	0	0
Bacteria;Proteobacteria;Betaproteobacteria;Burkholderiales;Ralstonia_f;Hydromonas	Hydromonas	0	0	0	0	0	0	0	2	0	1	1	0	0	0	1	0	0	0	0	0	0	0
Bacteria;Proteobacteria;Betaproteobacteria;Burkholderiales;Comamonadaceae;Hylemonella	Hylemonella	34	0	0	0	0	0	0	0	0	0	0	0	0	0	0	0	0	0	0	0	0	0
Bacteria;Bacteroidetes;Cytophagia;Cytophagales;Hymenobacteraceae;Hymenobacter	Hymenobacter	0	0	0	0	0	0	0	0	0	0	0	0	1	0	0	1	0	0	2	0	1	0
Bacteria;Proteobacteria;Alphaproteobacteria;Rhizobiales;Hyphomicrobiaceae;Hyphomicrobiaceae_uc	Hyphomicrobiaceae_uc	0	1	0	0	0	0	0	0	0	0	0	0	0	1	0	3	4	1	4	0	1	2
Bacteria;Proteobacteria;Alphaproteobacteria;Rhizobiales;Hyphomicrobiaceae;Hyphomicrobium	Hyphomicrobium	0	19	2	2	2	0	1	1	2	0	2	4	1	0	1	5	1	1	3	1	3	4
Bacteria;Proteobacteria;Betaproteobacteria;Burkholderiales;Comamonadaceae;Ideonella	Ideonella	2	1	5	2	0	0	2	3	2	2	1	4	0	1	2	2	0	1	0	1	1	1
Bacteria;Chlorobi;Ignavibacteriae;Ignavibacteriales;Ignavibacteriaceae;Ignavibacteriaceae_uc	Ignavibacteriaceae_uc	0	0	0	4	0	0	0	3	0	0	4	0	0	2	0	0	0	0	0	0	0	0
Bacteria;Chlorobi;Ignavibacteriae;Ignavibacteriales;Ignavibacteriaceae;Ignavibacterium	Ignavibacterium	0	0	0	0	0	0	0	0	0	0	0	0	0	0	0	0	0	1	0	1	0	0
Bacteria;Actinobacteria;Acidimicrobiia;Acidimicrobiales;Ilumatobacter_f;Ilumatobacter	Ilumatobacter	0	0	0	0	0	0	0	0	0	0	0	1	0	0	0	0	0	0	0	0	0	0
Bacteria;Actinobacteria;Acidimicrobiia;Acidimicrobiales;Ilumatobacter_f;Ilumatobacter_f_uc	Ilumatobacter_f_uc	0	1	2	9	0	0	2	0	3	2	2	3	6	2	12	0	10	8	3	34	14	7
Bacteria;Proteobacteria;Betaproteobacteria;Burkholderiales;Comamonadaceae;Inhella	Inhella	0	0	2	17	0	86	8	6	4	13	16	19	10	5	0	16	1	0	0	0	4	0
Bacteria;Proteobacteria;Alphaproteobacteria;Rhodospirillales;Rhodospirillaceae;JADL_g	JADL_g	0	0	0	1	0	0	0	0	0	0	0	0	1	0	0	2	0	0	1	0	0	0
Bacteria;Proteobacteria;Betaproteobacteria;Methylophilales;Methylophilaceae;JCKJ_g	JCKJ_g	8	0	0	1	0	0	3	4	0	0	0	0	0	1	0	0	0	0	0	0	0	0
Bacteria;Proteobacteria;Alphaproteobacteria;Rhodospirillales;Rhodospirillaceae;JF156575_g	JF156575_g	0	1	0	0	0	0	0	0	0	0	0	0	0	0	0	2	0	0	0	0	0	0
Bacteria;Verrucomicrobia;Verrucomicrobiae;Verrucomicrobiales;DQ856525_f;JF319253_g	JF319253_g	0	0	0	0	0	0	0	0	0	0	0	0	0	0	0	0	0	0	0	0	0	1
Bacteria;Cyanobacteria;PAC001562_c;PAC001562_o;PAC001562_f;JF417809_g	JF417809_g	0	0	0	0	0	0	0	0	0	0	0	0	0	0	0	0	0	0	1	0	0	0
Bacteria;Parcubacteria_OD1;LCGL_c;LCGL_o;JF497854_f;JF497854_f_uc	JF497854_f_uc	0	15	0	0	0	0	0	0	0	0	0	0	0	0	0	3	1	2	0	4	0	0
Bacteria;Parcubacteria_OD1;Paceibacter_c;CP011215_o;CP011215_f;JF697383_g	JF697383_g	2	0	0	0	0	0	0	0	0	0	0	0	0	0	0	0	0	0	0	0	0	0
Bacteria;Proteobacteria;Betaproteobacteria;Burkholderiales;Comamonadaceae;JF697503_g	JF697503_g	0	0	2	0	0	0	0	0	0	0	0	0	0	0	0	0	0	0	0	0	0	0
Bacteria;Proteobacteria;Betaproteobacteria;Burkholderiales;Derxia_f;JF697555_g	JF697555_g	0	2	0	2	0	0	0	0	1	1	0	0	3	0	1	0	0	0	0	2	1	0
Bacteria;Proteobacteria;Betaproteobacteria;JF703372_o;JF703372_f;JF703372_f_uc	JF703372_f_uc	0	0	0	0	0	0	0	0	0	0	0	0	0	0	0	0	0	1	0	0	0	0
Bacteria;Proteobacteria;Alphaproteobacteria;DQ486506_o;DQ486506_f;JF703549_g	JF703549_g	0	0	0	1	0	0	0	0	0	0	0	0	0	0	0	0	0	0	0	0	0	0
Bacteria;Proteobacteria;Deltaproteobacteria;Bradymonadales;EU799406_f;JF703560_g	JF703560_g	0	0	0	0	0	0	0	0	0	0	0	0	0	0	0	0	0	0	2	1	0	1
Bacteria;Proteobacteria;Epsilonproteobacteria;Campylobacterales;JF747790_f;JF747790_f_uc	JF747790_f_uc	1	0	0	0	0	0	0	0	0	0	0	0	0	0	0	0	0	0	0	0	0	0
Bacteria;Proteobacteria;Epsilonproteobacteria;Campylobacterales;JF747790_f;JF747790_g	JF747790_g	6	0	0	0	0	0	1	2	0	1	0	0	0	0	0	0	0	0	0	0	0	0
Bacteria;Peregrinibacteria;Peribacteria;ASND_o;ASND_f;JF747924_g	JF747924_g	0	0	0	0	0	0	0	0	0	0	1	0	0	0	0	0	0	0	0	0	0	0
Bacteria;Firmicutes;Clostridia;Clostridiales;Acidaminobacter_f;JF747966_g	JF747966_g	1	0	0	0	0	0	0	0	0	0	0	0	0	0	0	0	0	0	0	0	0	0
Bacteria;Bacteroidetes;Sphingobacteriia;CP012155_o;CP012155_f;JF828739_g	JF828739_g	0	0	0	0	0	0	0	0	0	0	0	0	0	0	0	2	0	0	0	0	0	0
Bacteria;TM6;TM6_c;Babela_o;JF830145_f;JF830145_g	JF830145_g	0	19	3	3	0	0	0	0	4	1	1	11	2	3	2	3	8	3	14	2	0	9
Bacteria;Planctomycetes;Planctomycetia;Planctomycetales;Planctomycetaceae;JF830208_g	JF830208_g	0	49	3	0	0	0	0	1	1	1	1	5	9	3	4	1	4	16	5	5	8	2
Bacteria;Proteobacteria;Betaproteobacteria;Neisseriales;Neisseriaceae;JF830238_g	JF830238_g	0	3	1	0	0	0	1	1	1	3	0	2	0	0	0	3	1	3	1	0	1	8
Bacteria;WS5;WS5_c;AB286410_o;JF922429_f;JF922429_f_uc	JF922429_f_uc	3	68	10	10	0	0	30	13	8	17	9	2	9	10	1	8	10	9	1	10	7	6
Bacteria;JMYB36;JMYB36_c;JMYB36_o;JMYB36_f;JMYB36_f_uc	JMYB36_f_uc	0	0	2	0	0	0	0	0	0	0	0	0	0	0	1	0	0	2	3	0	0	0
Bacteria;Chlorobi;Ignavibacteriae;GQ472436_o;GQ472436_f;JN038960_g	JN038960_g	0	0	0	0	0	0	0	0	0	0	0	0	0	0	0	0	0	0	0	0	1	0
Bacteria;Chlorobi;OPB56_c;OPB56_o;HQ343229_f;JN087872_g	JN087872_g	0	32	116	98	17	1	36	32	154	201	77	229	261	118	111	59	48	13	22	81	81	29
Bacteria;SR1;JN223430_c;JN223430_o;JN223430_f;JN223430_f_uc	JN223430_f_uc	0	0	0	0	0	0	0	0	0	0	0	0	0	0	0	0	0	1	0	0	0	0
Bacteria;Microgenomates_OP11;Microgenomatus_c;CP011212_o;CP011212_f;JN245867_g	JN245867_g	0	0	0	0	0	0	0	0	0	0	0	0	0	1	0	1	0	0	0	1	0	0
Bacteria;Fusobacteria;Fusobacteria_c;Fusobacteriales;JN397799_f;JN397799_g	JN397799_g	1	0	0	0	0	0	0	0	0	0	0	0	0	0	0	0	0	0	0	0	0	0
Bacteria;Firmicutes;Clostridia;Clostridiales;Ruminococcaceae;JN398066_g	JN398066_g	0	0	0	0	0	0	0	0	0	0	0	0	1	0	1	0	0	2	0	0	0	0
Bacteria;Lentisphaerae;Lentisphaeria;Victivallales;GQ347406_f;JN398079_g	JN398079_g	0	0	0	0	0	0	0	0	0	0	0	0	0	0	0	0	0	0	0	1	0	0
Bacteria;Proteobacteria;Deltaproteobacteria;EU246214_o;EU246214_f;JN398080_g	JN398080_g	0	0	0	0	0	0	0	0	0	0	0	0	0	0	0	0	0	0	0	1	0	0
Bacteria;Verrucomicrobia;Verrucomicrobiae;Methylacidiphilales;JN429064_f;JN429064_f_uc	JN429064_f_uc	3	0	0	0	0	0	0	0	0	0	0	0	0	0	0	0	0	0	0	0	0	0
Bacteria;BRC1;FP245541_c;FP245541_o;JN437933_f;JN437933_f_uc	JN437933_f_uc	0	0	0	0	0	0	0	0	0	0	0	0	0	0	0	0	0	0	0	1	0	0
Bacteria;Proteobacteria;Deltaproteobacteria;HQ114032_o;JN452622_f;JN452622_f_uc	JN452622_f_uc	0	0	0	0	0	0	1	0	0	0	0	0	0	0	0	0	0	0	0	0	0	0
Bacteria;Planctomycetes;Phycisphaerae;CP019633_o;JN538852_f;JN538852_f_uc	JN538852_f_uc	0	0	0	0	0	0	0	0	0	0	0	0	0	0	0	0	0	0	0	0	1	0
Bacteria;Verrucomicrobia;Verrucomicrobiae;Verrucomicrobiales;Verrucomicrobiaceae;JN609370_g	JN609370_g	0	0	0	0	0	0	0	0	0	0	0	1	0	0	0	0	0	0	0	0	0	0
Bacteria;Bacteroidetes;Cytophagia;Cytophagales;Cytophagaceae;JN609372_g	JN609372_g	3	96	17	19	0	0	19	4	31	19	17	37	15	15	17	12	5	13	8	3	13	12
Bacteria;Proteobacteria;Gammaproteobacteria;Legionellales;Coxiellaceae;JN656793_g	JN656793_g	0	2	4	0	0	0	1	0	0	0	0	1	1	0	8	6	0	0	0	1	3	0
Bacteria;Verrucomicrobia;Verrucomicrobiae;Pedosphaera_o;Pedosphaera_f;JN656847_g	JN656847_g	262	5	0	0	0	0	0	0	0	0	0	0	0	0	0	0	0	0	0	0	0	0
Bacteria;Proteobacteria;Betaproteobacteria;Burkholderiales;Comamonadaceae;JN679217_g	JN679217_g	107	3	5	19	24	0	45	34	5	22	9	2	3	1	14	0	0	0	0	1	1	0
Bacteria;Fibrobacteres;JN697815_c;JN697815_o;JN697815_f;JN697815_f_uc	JN697815_f_uc	0	0	0	0	0	0	0	0	0	0	0	0	0	0	0	0	0	0	0	2	0	0
Bacteria;Planctomycetes;Planctomycetia;Planctomycetales;Gemmataceae;JN860407_g	JN860407_g	0	21	15	11	0	0	10	8	6	23	10	9	19	10	8	15	22	58	37	50	19	48
Bacteria;Acidobacteria;Blastocatellia;Blastocatellales;Blastocatellaceae;JN868746_g	JN868746_g	0	0	0	0	0	0	0	0	0	0	0	0	0	0	0	0	1	0	0	0	0	0
Bacteria;Planctomycetes;Planctomycetia;Planctomycetales;Gemmataceae;JN869214_g	JN869214_g	3	5	0	0	0	0	1	0	0	0	0	0	4	0	2	1	2	6	8	7	1	3
Bacteria;Verrucomicrobia;Spartobacteria;Chthoniobacterales;Chthoniobacteraceae;JN869224_g	JN869224_g	189	243	135	62	4	0	32	58	80	95	68	148	177	108	110	338	140	18	33	162	145	103
Bacteria;Proteobacteria;Alphaproteobacteria;Rickettsiales;JN983664_f;JN983664_f_uc	JN983664_f_uc	0	0	0	0	0	0	0	0	0	0	0	0	0	0	0	0	0	0	0	0	0	1
Bacteria;Proteobacteria;Alphaproteobacteria;Caulobacterales;Caulobacteraceae;JPOM_g	JPOM_g	2	1	0	0	0	0	0	0	0	0	0	0	0	0	0	0	0	0	0	0	0	0
Bacteria;Parcubacteria_OD1;Paceibacter_c;CP011215_o;CP011215_f;JQ269257_g	JQ269257_g	2	0	0	0	0	0	0	0	0	0	0	0	0	0	1	0	1	0	0	0	0	0
Bacteria;Proteobacteria;Gammaproteobacteria;EF573277_o;EF573277_f;JQ427593_g	JQ427593_g	0	4	7	1	0	0	0	1	1	2	4	4	9	4	2	16	19	2	10	10	6	5
Bacteria;Firmicutes;Clostridia;Clostridiales;Ruminococcaceae;JQ428827_g	JQ428827_g	0	0	0	1	0	0	0	0	0	0	0	0	0	0	0	0	0	0	0	0	0	0
Bacteria;Verrucomicrobia;Verrucomicrobiae;Pedosphaera_o;Pedosphaera_f;JQ801058_g	JQ801058_g	0	0	0	0	0	0	0	0	0	0	0	0	0	0	1	0	0	0	0	0	0	0
Bacteria;JQ816888_p;JQ816888_c;JQ816888_o;JQ816888_f;JQ816888_g	JQ816888_g	0	0	0	0	0	0	0	0	0	0	0	0	0	0	0	1	1	0	0	0	0	0
Bacteria;Proteobacteria;Gammaproteobacteria;Methylococcales;Methylomonas_f;JQ906391_g	JQ906391_g	27	0	0	0	0	0	0	0	0	0	0	1	0	0	0	3	3	1	0	0	0	3
Bacteria;Proteobacteria;Alphaproteobacteria;Rickettsiales;JQ941856_f;JQ941856_f_uc	JQ941856_f_uc	0	1	2	2	0	0	0	0	0	0	0	0	0	0	2	0	0	0	0	0	0	0
Bacteria;Proteobacteria;Alphaproteobacteria;Rickettsiales;JQ941856_f;JQ941856_g	JQ941856_g	1	1	0	0	0	0	0	0	0	0	0	0	0	0	0	0	0	0	0	0	0	3
Bacteria;Proteobacteria;Alphaproteobacteria;Rickettsiales;Midichloriaceae;JSWE_g	JSWE_g	0	0	0	0	0	0	0	0	0	0	2	0	0	1	0	0	0	0	0	0	0	0
Bacteria;Bacteroidetes;Cytophagia;Cytophagales;Cytophagaceae;JTCM_g	JTCM_g	1	0	0	0	0	0	0	0	0	0	0	0	0	0	0	0	0	0	0	0	0	0
Bacteria;Parcubacteria_OD1;Paceibacter_c;AB672277_o;JX000953_f;JX000953_f_uc	JX000953_f_uc	1	0	0	0	0	0	0	0	0	0	0	0	0	0	0	0	0	0	0	0	0	0
Bacteria;Proteobacteria;Oligoflexia;Bacteriovoracales;Bacteriovoracaceae;JX105557_g	JX105557_g	0	0	0	0	0	0	0	0	0	0	0	0	0	0	0	0	0	4	1	0	0	0
Bacteria;Kazan;CP011216_c;PAC000573_o;AM991231_f;JX105694_g	JX105694_g	0	0	0	0	0	0	0	0	0	0	0	0	0	1	0	0	0	0	0	0	0	0
Bacteria;Chlorobi;Ignavibacteriae;Ignavibacteriales;Ignavibacteriaceae;JX222469_g	JX222469_g	0	0	0	0	0	0	0	0	0	0	0	0	0	0	0	0	0	0	0	1	0	0
Bacteria;Proteobacteria;Alphaproteobacteria;Rickettsiales;JX570600_f;JX570600_f_uc	JX570600_f_uc	0	0	0	1	0	0	0	0	0	0	0	0	0	1	0	0	0	0	0	0	0	0
Bacteria;Proteobacteria;Oligoflexia;Bdellovibrionales;Bdellovibrionaceae;JX898164_g	JX898164_g	0	0	0	0	0	0	1	0	0	0	0	0	0	0	0	0	0	0	0	0	0	0
Bacteria;Proteobacteria;Betaproteobacteria;Burkholderiales;Comamonadaceae;JZUE_g	JZUE_g	1	15	15	10	1	0	2	3	3	4	4	4	5	8	9	11	4	5	11	8	13	5
Bacteria;Actinobacteria;Actinobacteria_c;Micrococcales;Intrasporangiaceae;Janibacter	Janibacter	0	0	0	1	0	0	0	0	0	0	0	0	0	0	0	0	0	0	0	0	0	0
Bacteria;Proteobacteria;Betaproteobacteria;Burkholderiales;Oxalobacteraceae;Janthinobacterium	Janthinobacterium	0	0	0	0	0	0	1	0	0	0	0	0	0	0	0	0	0	0	0	0	0	0
Bacteria;Acidobacteria;Solibacteres;Solibacterales;Bryobacteraceae;KB906767_g	KB906767_g	0	2	0	1	0	0	0	0	0	1	1	1	0	0	0	1	0	0	0	0	0	0
Bacteria;SR1;CP006913_c;CP006913_o;CP006913_f;KC424690_g	KC424690_g	0	0	0	0	0	0	0	0	0	0	0	0	0	0	0	0	0	1	0	0	0	0
Bacteria;Proteobacteria;Betaproteobacteria;Burkholderiales;Alcaligenaceae;Kerstersia	Kerstersia	45	0	0	3	0	0	15	0	0	0	2	0	0	0	0	0	0	0	0	0	0	0
Bacteria;Proteobacteria;Betaproteobacteria;Burkholderiales;Comamonadaceae;Kinneretia	Kinneretia	0	0	0	1	0	2	0	0	0	0	0	2	0	2	0	2	0	0	0	0	0	0
Bacteria;Verrucomicrobia;Kiritimatiellae;Kiritimatiellales;Kiritimatiellaceae;Kiritimatiellaceae_uc	Kiritimatiellaceae_uc	0	2	0	1	0	0	0	0	0	0	0	0	0	1	0	0	0	0	0	1	0	0
Bacteria;Proteobacteria;Gammaproteobacteria;Enterobacterales;Enterobacteriaceae;Kosakonia	Kosakonia	0	0	0	0	0	0	0	0	0	0	0	0	0	0	0	2	0	0	0	0	0	0
Bacteria;Chloroflexi;Chloroflexia;Chloroflexales;Kouleothrix_f;Kouleothrix_f_uc	Kouleothrix_f_uc	0	0	0	0	0	0	0	0	0	0	1	1	0	0	0	0	2	19	0	0	0	0
Bacteria;Firmicutes;Bacilli;Bacillales;Planococcaceae;Kurthia	Kurthia	0	0	0	0	0	0	0	0	0	0	0	0	0	0	0	0	0	0	0	1	0	0
Bacteria;Proteobacteria;Gammaproteobacteria;Methylococcales;Methylomonas_f;LAJX_g	LAJX_g	3	0	0	0	0	0	0	0	0	0	0	0	0	0	0	0	0	0	0	0	0	0
Bacteria;Parcubacteria_OD1;Paceibacter_c;LBQD_o;LBQD_f;LBQD_f_uc	LBQD_f_uc	20	0	0	0	0	0	2	2	0	0	0	0	4	1	1	5	0	7	6	5	2	2
Bacteria;Parcubacteria_OD1;Paceibacter_c;CP011215_o;CP011215_f;LBRP_g	LBRP_g	71	1	2	2	0	0	1	7	0	1	0	0	0	2	3	1	0	5	6	7	0	0
Bacteria;TM6;TM6_c;Babela_o;LBTE_f;LBTE_f_uc	LBTE_f_uc	0	1	0	5	0	0	0	0	1	3	4	0	2	0	1	0	0	0	0	1	0	2
Bacteria;TM6;TM6_c;Babela_o;LBTE_f;LBTE_g	LBTE_g	0	0	0	0	0	0	3	0	0	0	0	0	1	0	0	1	0	0	0	0	0	0
Bacteria;Berkelbacteria;LBVO_c;LBVO_o;LBVO_f;LBVO_g	LBVO_g	0	0	0	0	0	0	0	0	0	0	0	0	0	0	0	0	0	0	0	0	0	1
Bacteria;WS6;LBWK_c;LBWK_o;LBWK_f;LBWK_f_uc	LBWK_f_uc	0	0	0	0	0	0	0	0	0	0	1	0	0	0	0	0	0	0	0	0	0	0
Bacteria;Parcubacteria_OD1;Paceibacter_c;CP011215_o;CP011215_f;LBWZ_g	LBWZ_g	0	0	0	0	0	0	0	0	0	0	0	0	1	0	0	0	0	0	0	0	0	0
Bacteria;Parcubacteria_OD1;LCGL_c;LCGL_o;LBYK_f;LBYK_f_uc	LBYK_f_uc	0	0	0	0	0	0	0	0	0	0	0	0	0	0	0	0	0	2	1	1	0	0
Bacteria;Parcubacteria_OD1;LCGL_c;LCGL_o;LCBG_f;LCBG_f_uc	LCBG_f_uc	24	0	0	0	0	0	0	0	0	0	0	0	0	1	0	3	0	0	1	1	0	0
Bacteria;Parcubacteria_OD1;LCGL_c;LCGL_o;LCBG_f;LCBG_g	LCBG_g	0	0	0	0	0	0	0	0	0	0	0	0	0	0	1	2	0	0	0	0	0	0
Bacteria;Parcubacteria_OD1;LCGL_c;LCGL_o;LCEZ_f;LCEZ_f_uc	LCEZ_f_uc	0	0	0	0	0	0	0	0	0	0	0	0	1	0	0	0	0	1	0	0	0	0
Bacteria;Parcubacteria_OD1;LCGL_c;LCGL_o;LCEZ_f;LCEZ_g	LCEZ_g	0	0	0	0	0	0	0	0	0	0	0	0	0	0	0	0	0	0	0	2	0	0
Bacteria;Parcubacteria_OD1;Paceibacter_c;LCFJ_o;LCFJ_f;LCFJ_f_uc	LCFJ_f_uc	1	0	0	0	0	0	0	0	0	0	0	0	0	0	0	0	0	0	0	0	0	0
Bacteria;Microgenomates_OP11;Microgenomatus_c;LCFQ_o;LCFQ_f;LCFQ_f_uc	LCFQ_f_uc	2	0	0	0	0	0	0	0	0	0	0	0	0	0	0	0	0	0	0	0	0	0
Bacteria;Parcubacteria_OD1;LCGL_c;LCGL_o;LCFY_f;LCFY_f_uc	LCFY_f_uc	6	0	0	12	0	0	18	23	3	3	12	1	7	4	5	2	0	5	7	8	2	1
Bacteria;Parcubacteria_OD1;LCGL_c;LCGL_o;LCFY_f;LCFY_g	LCFY_g	0	0	0	9	1	0	1	14	0	0	8	0	0	4	1	0	1	0	0	7	3	1
Bacteria;Parcubacteria_OD1;LCGL_c;LCGL_o;LCGL_f;LCGL_f_uc	LCGL_f_uc	1	0	0	0	0	0	0	0	0	0	0	0	0	0	2	0	0	0	4	3	0	0
Bacteria;Parcubacteria_OD1;LCGL_c;LCGL_o;LCGL_f;LCGL_g	LCGL_g	3	0	0	0	0	0	0	0	0	0	0	0	0	0	0	0	0	0	0	0	0	0
Bacteria;Microgenomates_OP11;Microgenomatus_c;CP011212_o;LCMB_f;LCMB_g	LCMB_g	0	0	0	0	0	0	0	1	0	0	2	0	0	0	0	0	0	0	0	0	0	0
Bacteria;WWE3;CP006914_c;LCNT_o;LCNT_f;LCNT_f_uc	LCNT_f_uc	0	0	0	0	0	0	0	0	0	0	0	0	0	0	0	0	0	0	0	1	0	0
Bacteria;Microgenomates_OP11;Microgenomatus_c;AQSF_o;AQSF_f;LCNZ_g	LCNZ_g	0	0	0	0	0	0	0	0	0	0	0	0	0	0	0	0	0	0	0	1	0	0
Bacteria;Nitrospirae;Nitrospira_c;Thermodesulfovibrio_o;Thermodesulfovibrio_f;LCP-6_g	LCP-6_g	0	0	0	0	0	0	0	0	0	0	0	0	1	0	0	0	0	0	0	0	0	2
Bacteria;Parcubacteria_OD1;Paceibacter_c;CP011209_o;LCPG_f;LCPG_f_uc	LCPG_f_uc	9	0	2	0	0	0	0	0	0	0	0	0	0	0	0	1	1	0	0	0	0	0
Bacteria;Parcubacteria_OD1;LCGL_c;LCGL_o;LCPQ_f;LCPQ_f_uc	LCPQ_f_uc	0	0	0	0	0	0	0	0	0	0	0	0	0	0	0	0	2	0	0	1	0	0
Bacteria;Parcubacteria_OD1;Paceibacter_c;LBQD_o;LBQD_f;LCPX_g	LCPX_g	3	0	0	0	0	0	0	0	0	0	0	0	1	0	0	0	0	0	0	0	0	0
Bacteria;Parcubacteria_OD1;Paceibacter_c;CP011209_o;LCQK_f;LCQK_f_uc	LCQK_f_uc	9	0	0	0	0	0	0	0	0	0	0	0	1	0	0	0	0	0	0	0	0	0
Bacteria;Parcubacteria_OD1;Paceibacter_c;CP011215_o;CP011215_f;LCRP_g	LCRP_g	0	0	0	0	0	0	0	0	0	0	0	0	0	0	2	0	0	0	0	0	0	0
Bacteria;Actinobacteria;Acidimicrobiia;Acidimicrobiales;Microthrixaceae;LCZK_g	LCZK_g	0	3	3	0	0	0	4	0	2	3	2	3	3	2	1	3	0	0	2	0	0	3
Bacteria;Proteobacteria;Betaproteobacteria;Burkholderiales;Comamonadaceae;LJID_g	LJID_g	0	0	1	2	0	0	3	2	0	0	0	1	3	1	1	1	0	0	0	1	0	0
Bacteria;Proteobacteria;Gammaproteobacteria;Legionellales;Coxiellaceae;LKHV_g	LKHV_g	1	0	0	0	0	0	0	0	0	0	0	0	0	0	0	1	0	0	0	0	2	0
Bacteria;Proteobacteria;Betaproteobacteria;Methylophilales;Methylophilaceae;LN827929_g	LN827929_g	8	174	261	182	16	103	112	143	181	210	172	157	397	316	315	199	177	119	159	205	215	182
Bacteria;Proteobacteria;Betaproteobacteria;LRRD_o;LRRD_f;LRRD_g	LRRD_g	1	0	0	0	0	0	0	0	0	0	0	0	0	0	0	0	0	0	0	0	0	0
Bacteria;Firmicutes;Negativicutes;Selenomonadales;Selenomonadaceae;LT575483_g	LT575483_g	1	0	0	0	0	0	0	0	0	0	0	0	0	0	0	0	0	0	0	0	0	1
Bacteria;Verrucomicrobia;Verrucomicrobiae;Methylacidiphilales;LT629781_f;LT629781_f_uc	LT629781_f_uc	1	0	0	0	0	0	0	0	0	0	0	0	0	1	0	0	0	0	0	0	0	0
Bacteria;Proteobacteria;Betaproteobacteria;Methylophilales;Methylophilaceae;LXTQ_g	LXTQ_g	9	2	0	0	0	1	9	5	1	3	5	1	6	0	3	0	0	2	0	0	3	0
Bacteria;Proteobacteria;Deltaproteobacteria;Myxococcales;Polyangiaceae;Labilithrix	Labilithrix	2	0	0	2	0	0	5	0	1	1	1	0	0	0	0	0	1	0	0	0	0	0
Bacteria;Proteobacteria;Alphaproteobacteria;Rhizobiales;Labrys_f;Labrys	Labrys	0	0	0	0	0	0	0	0	0	0	0	0	0	0	0	0	0	0	0	1	0	0
Bacteria;Firmicutes;Clostridia;Clostridiales;Lachnospiraceae;Lachnospira	Lachnospira	0	0	0	0	0	0	1	0	0	0	0	0	0	0	0	0	0	0	0	0	0	0
Bacteria;Firmicutes;Clostridia;Clostridiales;Lachnospiraceae;Lachnospiraceae_uc	Lachnospiraceae_uc	0	0	0	0	0	0	0	0	0	0	0	0	0	0	0	0	0	0	0	0	0	3
Bacteria;Bacteroidetes;Sphingobacteriia;Sphingobacteriales;Chitinophagaceae;Lacibacter	Lacibacter	0	1	10	1	0	0	3	0	4	7	1	17	8	6	1	0	3	3	7	3	0	2
Bacteria;Firmicutes;Bacilli;Lactobacillales;Lactobacillaceae;Lactobacillus	Lactobacillus	0	0	0	0	70	24	1	0	0	0	0	1	0	0	0	0	0	0	3	0	0	0
Bacteria;Firmicutes;Bacilli;Lactobacillales;Streptococcaceae;Lactococcus	Lactococcus	0	0	0	0	0	2	0	0	0	0	0	0	0	0	0	1	0	0	1	0	0	0
Bacteria;Proteobacteria;Betaproteobacteria;Burkholderiales;Comamonadaceae;Lampropedia	Lampropedia	0	0	0	1	0	0	0	0	0	0	0	0	0	0	0	0	0	0	0	0	0	0
Bacteria;Proteobacteria;Betaproteobacteria;Burkholderiales;Lautropia_f;Lautropia	Lautropia	0	0	0	0	21	0	0	0	0	0	0	0	0	0	0	0	0	0	0	0	0	0
Bacteria;Actinobacteria;Actinobacteria_c;Corynebacteriales;Lawsonella_f;Lawsonella	Lawsonella	0	0	0	0	0	20	0	0	0	0	0	0	0	0	0	0	0	0	2	0	0	0
Bacteria;Proteobacteria;Gammaproteobacteria;Legionellales;Legionellaceae;Legionella	Legionella	8	83	15	44	35	83	20	20	32	14	30	16	36	33	26	44	24	38	30	32	16	55
Bacteria;Proteobacteria;Gammaproteobacteria;Legionellales;Legionellaceae;Legionellaceae_uc	Legionellaceae_uc	0	0	0	4	0	0	2	1	3	1	1	2	4	4	2	8	14	10	8	9	10	33
Bacteria;Bacteroidetes;Bacteroidia;Bacteroidales;Lentimicrobiaceae;Lentimicrobiaceae_uc	Lentimicrobiaceae_uc	0	0	0	2	0	0	1	0	0	0	0	0	3	0	0	0	0	1	1	3	4	1
Bacteria;Chloroflexi;Anaerolineae;Anaerolinaeles;Anaerolinaceae;Leptolinea	Leptolinea	0	0	0	0	0	0	0	0	0	1	0	0	2	0	0	0	0	0	0	0	0	0
Bacteria;Cyanobacteria;Chroobacteria;Oscillatoriales;Pseudanabaenaceae;Leptolyngbya	Leptolyngbya	0	0	0	0	0	0	0	0	0	0	0	0	0	0	1	0	0	0	0	0	0	0
Bacteria;Cyanobacteria;Chroobacteria;Oscillatoriales;Pseudanabaenaceae;Leptolyngbya_g1	Leptolyngbya_g1	0	0	0	0	0	0	0	0	0	0	0	0	0	4	0	0	0	1	0	0	0	0
Bacteria;Spirochaetes;Spirochaetia;Leptospirales;Leptospiraceae;Leptospira	Leptospira	1	1	1	5	0	6	7	12	3	3	9	3	5	5	2	4	4	6	6	3	7	9
Bacteria;Spirochaetes;Spirochaetia;Leptospirales;Leptospiraceae;Leptospiraceae_uc	Leptospiraceae_uc	0	2	0	1	0	0	0	0	0	0	0	0	0	0	0	0	0	0	0	1	0	0
Bacteria;Proteobacteria;Betaproteobacteria;Burkholderiales;Comamonadaceae;Leptothrix	Leptothrix	2	7	113	95	14	17	10	14	65	150	35	168	174	87	99	99	105	82	109	73	104	119
Bacteria;Actinobacteria;Actinobacteria_c;Micrococcales;Microbacteriaceae;Leucobacter	Leucobacter	0	0	0	0	0	0	6	0	0	0	0	0	0	0	0	0	0	0	0	0	0	0
Bacteria;Verrucomicrobia;Verrucomicrobiae;Pedosphaera_o;Pedosphaera_f;Limisphaera	Limisphaera	7	3	0	1	0	0	1	0	0	0	0	1	3	1	2	0	1	1	3	0	3	3
Bacteria;Proteobacteria;Betaproteobacteria;Burkholderiales;Limnobacter_f;Limnobacter	Limnobacter	1	6	0	1	0	0	0	0	1	2	4	2	2	2	3	0	1	0	0	1	6	0
Bacteria;Proteobacteria;Betaproteobacteria;Burkholderiales;Comamonadaceae;Limnohabitans	Limnohabitans	774	214	157	168	71	147	205	170	108	323	109	57	63	177	283	105	61	21	43	55	87	33
Bacteria;Actinobacteria;Actinobacteria_c;Micrococcales;Microbacteriaceae;Limnoluna	Limnoluna	19	20	3	0	0	0	1	0	0	4	0	0	0	0	0	0	0	0	0	0	0	1
Bacteria;Cyanobacteria;Chroobacteria;Oscillatoriales;Limnothrix_f;Limnothrix	Limnothrix	40	127	47	66	128	39	134	74	177	81	168	216	159	58	53	75	136	94	92	64	74	53
Bacteria;Cyanobacteria;Chroobacteria;Oscillatoriales;Limnothrix_f;Limnothrix_f_uc	Limnothrix_f_uc	0	4	0	0	0	0	0	0	0	0	1	0	0	0	0	0	2	1	2	0	0	0
Bacteria;Cyanobacteria;Chroobacteria;Oscillatoriales;Prochlorotrichaceae;Limnothrix_g2	Limnothrix_g2	2	0	131	142	5	1	34	17	57	93	67	177	141	161	88	146	264	130	123	153	225	154
Bacteria;Tenericutes;Mollicutes;Bacilloplasma_o;Lumbricoplasmataceae;Lumbricoplasmataceae_uc	Lumbricoplasmataceae_uc	0	0	0	0	0	0	0	0	0	0	0	0	0	0	4	0	0	0	0	0	0	0
Bacteria;Verrucomicrobia;Verrucomicrobiae;Verrucomicrobiales;Luteolibacter_f;Luteolibacter	Luteolibacter	0	0	3	22	0	0	33	10	10	30	20	4	2	3	2	0	1	3	0	1	2	1
Bacteria;Verrucomicrobia;Verrucomicrobiae;Verrucomicrobiales;Luteolibacter_f;Luteolibacter_f_uc	Luteolibacter_f_uc	0	1	0	0	0	0	1	0	0	0	0	0	0	0	0	0	0	0	0	0	0	0
Bacteria;Firmicutes;Bacilli;Bacillales;Planococcaceae;Lysinibacillus	Lysinibacillus	0	0	0	0	0	0	0	0	0	0	0	0	1	0	0	0	1	0	0	0	0	0
Bacteria;Proteobacteria;Gammaproteobacteria;Xanthomonadales;Xanthomonadaceae;Lysobacter	Lysobacter	0	0	0	0	0	0	1	0	0	0	0	0	0	0	0	0	0	0	0	0	0	0
Bacteria;Proteobacteria;Alphaproteobacteria;Rhodospirillales;Rhodospirillaceae;Magnetospirillum	Magnetospirillum	1	0	0	0	0	0	0	0	0	0	0	2	0	0	0	0	0	0	0	0	0	0
Bacteria;Proteobacteria;Betaproteobacteria;Burkholderiales;Comamonadaceae;Malikia	Malikia	0	0	0	2	0	0	1	0	1	0	1	0	0	0	0	0	0	0	0	0	0	2
Bacteria;Bacteroidetes;Bacteroidia;Marinilabiliales;Marinilabiliaceae;Marinilabiliaceae_uc	Marinilabiliaceae_uc	0	0	0	0	0	0	0	0	0	0	0	0	0	2	0	0	0	0	0	0	0	0
Bacteria;Proteobacteria;Gammaproteobacteria;Oceanospirillales;Oceanospirillaceae;Marinomonas	Marinomonas	0	0	0	0	0	26	0	0	0	0	0	0	0	0	0	0	0	0	0	0	0	0
Bacteria;Actinobacteria;Actinobacteria_c;Propionibacteriales;Nocardioidaceae;Marmoricola	Marmoricola	0	0	0	0	0	0	0	0	0	0	0	0	0	1	0	0	0	0	0	0	0	0
Bacteria;Proteobacteria;Betaproteobacteria;Burkholderiales;Oxalobacteraceae;Massilia	Massilia	1	0	0	2	0	217	0	2	0	0	0	0	0	0	0	3	0	0	3	1	4	2
Bacteria;Firmicutes;Negativicutes;Veillonellales;Veillonellaceae;Megasphaera	Megasphaera	0	0	0	0	0	0	1	0	0	0	0	0	0	0	1	0	0	0	0	0	0	0
Bacteria;Chlorobi;Ignavibacteriae;Ignavibacteriales;Ignavibacteriaceae;Melioribacter	Melioribacter	0	0	0	0	0	0	0	1	0	0	0	1	0	0	0	0	1	0	0	0	0	0
Bacteria;Cyanobacteria;Chroobacteria;Chroococcales;Merismopedia_f;Merismopedia	Merismopedia	0	0	0	0	0	0	0	0	0	0	0	0	0	0	0	0	0	0	1	0	0	0
Bacteria;Proteobacteria;Alphaproteobacteria;Rhizobiales;Phyllobacteriaceae;Mesorhizobium	Mesorhizobium	0	0	0	0	0	0	0	1	0	1	0	0	0	0	1	0	0	0	0	0	0	0
Bacteria;Chlamydiae;Chlamydiae_c;Chlamydiales;Parachlamydiaceae;Metachlamydia	Metachlamydia	0	0	0	0	0	0	0	2	1	0	0	0	0	1	0	0	0	0	0	0	0	0
Bacteria;Proteobacteria;Betaproteobacteria;Burkholderiales;Comamonadaceae;Methylibium	Methylibium	16	0	0	0	0	0	3	0	0	0	0	0	0	0	0	0	0	0	0	0	0	0
Bacteria;Proteobacteria;Betaproteobacteria;Methylophilales;Methylophilaceae;Methylobacillus	Methylobacillus	0	0	0	0	0	0	1	0	0	0	0	0	0	0	0	0	0	0	0	0	1	0
Bacteria;Proteobacteria;Gammaproteobacteria;Methylococcales;Methylomonas_f;Methylobacter	Methylobacter	156	0	1	7	0	1	7	20	6	9	10	3	18	21	50	0	0	0	2	0	1	0
Bacteria;Proteobacteria;Alphaproteobacteria;Rhizobiales;Methylobacteriaceae;Methylobacterium	Methylobacterium	3	0	0	6	0	0	0	1	2	5	1	0	2	0	1	4	0	0	2	0	1	3
Bacteria;Proteobacteria;Alphaproteobacteria;Rhizobiales;Beijerinckiaceae;Methylocapsa	Methylocapsa	0	0	0	0	0	0	0	0	0	0	1	0	0	0	0	0	0	0	0	0	0	0
Bacteria;Proteobacteria;Alphaproteobacteria;Rhizobiales;Beijerinckiaceae;Methylocella	Methylocella	0	0	0	0	0	0	1	0	0	0	1	0	0	1	1	0	0	0	0	0	0	0
Bacteria;Proteobacteria;Gammaproteobacteria;Methylococcales;Methylococcaceae;Methylococcaceae_uc	Methylococcaceae_uc	5	1	9	52	2	0	7	27	1	3	32	3	38	42	9	4	7	57	48	35	7	18
Bacteria;Proteobacteria;Gammaproteobacteria;Methylococcales;Methylococcaceae;Methylococcus	Methylococcus	0	0	0	1	0	0	0	0	0	0	0	0	1	1	2	0	0	0	0	0	0	0
Bacteria;Proteobacteria;Alphaproteobacteria;Rhizobiales;Methylocystaceae;Methylocystaceae_uc	Methylocystaceae_uc	0	0	0	0	0	0	2	0	0	0	0	0	0	0	0	0	0	0	0	0	0	0
Bacteria;Proteobacteria;Alphaproteobacteria;Rhizobiales;Methylocystaceae;Methylocystis	Methylocystis	4	27	22	59	0	20	88	51	24	34	45	15	84	65	68	35	15	39	43	16	25	36
Bacteria;Proteobacteria;Alphaproteobacteria;Rhizobiales;Beijerinckiaceae;Methyloferula	Methyloferula	0	1	1	0	0	0	0	0	1	1	1	1	0	0	1	0	1	0	0	0	0	1
Bacteria;Proteobacteria;Gammaproteobacteria;Methylococcales;Methylomonas_f;Methyloglobulus	Methyloglobulus	0	0	0	0	0	0	0	0	0	0	0	0	0	0	0	0	0	1	2	0	0	0
Bacteria;Proteobacteria;Gammaproteobacteria;Chromatiales;Methylohalomonas_f;Methylohalomonas_f_uc	Methylohalomonas_f_uc	19	12	2	5	0	0	1	3	5	4	0	2	4	2	3	7	3	1	5	2	0	9
Bacteria;Proteobacteria;Gammaproteobacteria;Methylococcales;Methylococcaceae;Methylomagnum	Methylomagnum	0	0	0	1	0	0	0	1	0	0	5	0	1	2	0	0	1	1	2	0	0	0
Bacteria;Proteobacteria;Gammaproteobacteria;Methylococcales;Methylomonas_f;Methylomonas	Methylomonas	293	3	2	9	46	0	67	14	6	12	9	4	30	67	107	0	1	3	3	3	2	1
Bacteria;Proteobacteria;Gammaproteobacteria;Methylococcales;Methylomonas_f;Methylomonas_f_uc	Methylomonas_f_uc	3	0	0	1	0	0	3	1	0	0	3	0	5	0	2	0	0	19	14	6	3	12
Bacteria;Proteobacteria;Gammaproteobacteria;Methylococcales;Methylococcaceae;Methyloparacoccus	Methyloparacoccus	24	28	8	44	1	13	85	70	32	68	88	28	348	81	83	11	3	3	20	19	3	11
Bacteria;Proteobacteria;Betaproteobacteria;Methylophilales;Methylophilaceae;Methylophilaceae_uc	Methylophilaceae_uc	12	0	0	2	0	0	28	5	5	1	1	1	5	4	6	0	0	2	1	1	0	0
Bacteria;Proteobacteria;Betaproteobacteria;Methylophilales;Methylophilaceae;Methylophilus	Methylophilus	1	0	0	0	0	0	1	1	0	0	0	0	0	0	0	0	0	0	0	0	0	0
Bacteria;Proteobacteria;Gammaproteobacteria;Methylococcales;Methylomonas_f;Methylosarcina	Methylosarcina	0	0	0	0	0	0	0	0	0	0	0	0	0	0	1	0	0	0	0	0	0	0
Bacteria;Proteobacteria;Gammaproteobacteria;Methylococcales;Methylomonas_f;Methylosoma	Methylosoma	0	0	0	0	0	0	0	0	0	0	0	0	0	0	0	0	1	0	0	0	0	0
Bacteria;Proteobacteria;Betaproteobacteria;Methylophilales;Methylophilaceae;Methylotenera	Methylotenera	3	0	1	3	5	0	6	0	0	1	0	2	1	1	0	0	0	0	0	0	0	0
Bacteria;Proteobacteria;Betaproteobacteria;Sterolibacterium_o;Sterolibacteriaceae;Methyloversatilis	Methyloversatilis	0	0	0	0	0	0	1	2	0	0	0	0	0	0	0	0	0	0	0	0	0	0
Bacteria;Proteobacteria;Alphaproteobacteria;Rhodospirillales;Micavibrio_f;Micavibrio_f_uc	Micavibrio_f_uc	0	0	0	0	0	0	0	0	1	0	1	0	0	0	0	0	0	0	0	0	0	0
Bacteria;Actinobacteria;Actinobacteria_c;Micrococcales;Micrococcaceae;Micrococcus	Micrococcus	2	0	0	2	0	5635	0	0	0	0	0	0	0	0	0	0	0	0	0	0	0	0
Bacteria;Cyanobacteria;Chroobacteria;Oscillatoriales;Symploca_f;Microcoleus_g1	Microcoleus_g1	0	0	0	0	0	0	0	0	0	0	0	0	0	0	1	0	0	0	0	0	0	0
Bacteria;Cyanobacteria;Chroobacteria;Chroococcales;Microcystaceae;Microcystaceae_uc	Microcystaceae_uc	0	0	0	0	0	0	0	0	5	2	0	2	2	5	0	2	0	0	0	1	5	3
Bacteria;Cyanobacteria;Chroobacteria;Chroococcales;Microcystaceae;Microcystis	Microcystis	0	10	145	352	459	176	1761	728	638	483	512	803	495	364	85	285	236	165	226	126	223	185
Bacteria;Microgenomates_OP11;Microgenomatus_c;Microgenomatus_o;Microgenomatus_f;Microgenomatus_f_uc	Microgenomatus_f_uc	0	0	0	0	0	0	0	0	0	0	0	0	0	0	0	1	0	0	0	0	0	0
Bacteria;Actinobacteria;Actinobacteria_c;Micromonosporales;Micromonosporaceae;Micromonosporaceae_uc	Micromonosporaceae_uc	0	0	0	0	0	0	2	0	0	0	0	0	0	0	0	0	0	0	0	0	0	0
Bacteria;Proteobacteria;Alphaproteobacteria;Rhizobiales;Methylobacteriaceae;Microvirga	Microvirga	0	0	0	0	0	0	0	0	0	1	0	0	0	0	0	1	0	0	0	0	0	0
Bacteria;Proteobacteria;Alphaproteobacteria;Rickettsiales;Midichloriaceae;Midichloria	Midichloria	0	1	0	0	0	0	0	0	0	0	0	0	0	0	1	0	0	0	0	0	0	0
Bacteria;Proteobacteria;Alphaproteobacteria;Rickettsiales;Midichloriaceae;Midichloriaceae_uc	Midichloriaceae_uc	0	1	0	0	0	0	7	0	0	0	0	2	0	0	1	0	0	0	5	0	0	1
Bacteria;Proteobacteria;Deltaproteobacteria;Myxococcales;Polyangiaceae;Minicystis	Minicystis	2	0	0	0	0	0	0	0	0	0	0	0	0	0	0	0	0	0	0	0	0	0
Bacteria;Proteobacteria;Betaproteobacteria;Burkholderiales;Comamonadaceae;Mitsuaria	Mitsuaria	0	0	0	0	0	0	1	0	0	1	0	0	0	0	0	0	1	0	0	0	0	0
Bacteria;Firmicutes;Clostridia;Clostridiales;Lachnospiraceae;Mobilitalea	Mobilitalea	1	0	0	0	0	0	0	0	0	0	0	0	0	0	0	0	0	0	0	0	0	0
Bacteria;Proteobacteria;Gammaproteobacteria;Pseudomonadales;Moraxellaceae;Moraxella	Moraxella	0	0	0	0	0	0	0	0	0	0	0	0	0	0	0	0	1	0	0	0	0	0
Bacteria;Proteobacteria;Gammaproteobacteria;Pseudomonadales;Moraxellaceae;Moraxellaceae_uc	Moraxellaceae_uc	1	0	0	0	0	0	0	0	0	0	0	0	0	1	0	0	0	0	0	0	0	0
Bacteria;Proteobacteria;Gammaproteobacteria;Enterobacterales;Morganellaceae;Morganella	Morganella	0	0	0	0	0	1	1	0	0	1	0	0	0	1	0	0	0	0	0	0	0	0
Bacteria;Proteobacteria;Gammaproteobacteria;Enterobacterales;Morganellaceae;Morganellaceae_uc	Morganellaceae_uc	0	0	0	0	0	0	0	0	0	0	0	0	1	0	0	0	0	0	0	1	0	0
Bacteria;Bacteroidetes;Sphingobacteriia;Sphingobacteriales;Sphingobacteriaceae;Mucilaginibacter	Mucilaginibacter	0	0	0	0	0	0	0	0	0	0	0	0	0	0	0	0	0	1	0	0	0	0
Bacteria;Actinobacteria;Actinobacteria_c;Corynebacteriales;Mycobacteriaceae;Mycobacteriaceae_uc	Mycobacteriaceae_uc	0	0	0	0	0	0	0	0	0	0	0	0	0	0	0	0	0	0	1	0	0	0
Bacteria;Actinobacteria;Actinobacteria_c;Corynebacteriales;Mycobacteriaceae;Mycobacterium	Mycobacterium	0	18	14	54	12	128	115	63	23	43	54	24	28	29	51	97	32	35	81	22	24	75
Bacteria;Tenericutes;Mollicutes;Mycoplasmatales;Mycoplasmataceae;Mycoplasmataceae_uc	Mycoplasmataceae_uc	0	0	0	0	0	0	0	0	0	0	0	0	0	0	0	0	1	0	0	0	0	0
Bacteria;Proteobacteria;Deltaproteobacteria;Myxococcales;Myxococcaceae;Myxococcaceae_uc	Myxococcaceae_uc	0	0	0	0	0	0	0	0	0	0	2	0	0	0	0	0	0	0	0	0	0	0
Bacteria;Bacteroidetes;Sphingobacteriia;NVQB_o;NVQB_f;NVQB_f_uc	NVQB_f_uc	9	26	24	11	6	0	20	4	8	5	7	22	11	28	17	14	13	5	0	2	26	2
Bacteria;Bacteroidetes;Sphingobacteriia;NVQB_o;NVQB_f;NVQB_g	NVQB_g	65	21	57	46	19	0	65	23	30	36	45	22	42	55	47	92	50	6	15	70	70	35
Bacteria;Actinobacteria;Actinobacteria_c;Planktophila_o;Planktophila_f;Nanopelagicus	Nanopelagicus	973	2404	2081	992	279	140	728	799	1274	1500	760	1168	1490	1398	1682	1301	1611	1198	1329	1586	1779	1231
Bacteria;Proteobacteria;Betaproteobacteria;Neisseriales;Neisseriaceae;Neisseria	Neisseria	0	0	0	0	77	4	0	0	0	0	0	0	0	0	0	0	0	0	0	0	0	0
Bacteria;Proteobacteria;Betaproteobacteria;Neisseriales;Neisseriaceae;Neisseriaceae_uc	Neisseriaceae_uc	2	1	3	3	0	0	1	3	1	0	0	1	1	2	0	1	0	0	0	0	0	0
Bacteria;Bacteroidetes;Sphingobacteriia;Sphingobacteriales;Chitinophagaceae;Nemorella	Nemorella	122	32	4	3	19	0	36	15	8	15	19	8	15	10	7	2	1	0	6	1	4	0
Bacteria;Actinobacteria;Actinobacteria_c;Micrococcales;Micrococcaceae;Nesterenkonia	Nesterenkonia	0	0	0	0	0	0	0	0	0	0	0	0	0	1	0	0	0	0	0	0	0	0
Bacteria;Proteobacteria;Gammaproteobacteria;Nevskiales;Solimonadaceae;Nevskia	Nevskia	1	0	0	0	0	0	0	0	0	0	0	0	0	0	0	0	0	0	0	0	0	0
Bacteria;Bacteroidetes;Sphingobacteriia;Sphingobacteriales;Chitinophagaceae;Niabella	Niabella	0	0	0	0	0	0	0	0	0	0	0	0	0	0	0	0	1	0	0	0	0	0
Bacteria;Proteobacteria;Betaproteobacteria;Nitrosomonadales;Nitrosomonadaceae;Nitrosomonadaceae_uc	Nitrosomonadaceae_uc	0	0	0	0	0	0	0	0	0	0	0	0	0	0	1	0	0	0	0	0	1	0
Bacteria;Proteobacteria;Betaproteobacteria;Nitrosomonadales;Nitrosomonadaceae;Nitrosomonas	Nitrosomonas	0	0	3	8	0	0	1	5	3	1	12	4	7	23	13	22	6	2	0	4	17	1
Bacteria;Nitrospirae;Nitrospira_c;Nitrospirales;Nitrospiraceae;Nitrospira	Nitrospira	0	0	7	5	0	0	0	1	1	1	6	4	3	25	33	32	2	1	0	2	12	1
Bacteria;Proteobacteria;Betaproteobacteria;Gallionellales;Gallionellaceae;Nitrotoga	Nitrotoga	0	1	0	13	2	0	1	14	7	0	22	1	4	4	2	0	0	0	0	0	0	0
Bacteria;Proteobacteria;Alphaproteobacteria;Rhodospirillales;Rhodospirillaceae;Niveispirillum	Niveispirillum	0	0	0	0	0	0	0	0	1	1	1	0	1	0	0	0	0	0	0	0	0	0
Bacteria;Actinobacteria;Actinobacteria_c;Propionibacteriales;Nocardioidaceae;Nocardioides	Nocardioides	0	0	0	1	2	44	0	1	0	0	0	0	0	2	1	2	0	0	0	0	0	0
Bacteria;Cyanobacteria;Hormogoneae;Nostocales;Nostocaceae;Nostocaceae_uc	Nostocaceae_uc	0	0	0	0	0	0	0	0	0	0	0	0	1	0	0	0	0	3	0	0	0	0
Bacteria;Proteobacteria;Betaproteobacteria;Burkholderiales;Oxalobacteraceae;Noviherbaspirillum	Noviherbaspirillum	1	0	0	2	0	0	1	0	3	2	0	1	1	0	2	0	0	1	0	1	4	0
Bacteria;Proteobacteria;Alphaproteobacteria;Sphingomonadales;Sphingomonadaceae;Novosphingobium	Novosphingobium	47	8	66	25	0	36	34	25	34	27	28	19	10	34	30	19	7	1	1	6	19	8
Bacteria;Proteobacteria;Betaproteobacteria;Burkholderiales;OM156_f;OM156_f_uc	OM156_f_uc	0	0	0	0	0	0	0	0	0	0	0	0	0	0	0	0	1	0	0	0	0	0
Bacteria;Proteobacteria;Betaproteobacteria;Burkholderiales;OM156_f;OM156_g	OM156_g	0	0	0	0	0	0	0	0	0	0	0	0	0	0	0	0	0	11	10	1	1	5
Bacteria;Planctomycetes;OM190_c;OM190_o;OM190_f;OM190_f_uc	OM190_f_uc	0	3	22	15	0	0	0	5	4	4	5	8	8	18	10	26	20	5	6	12	20	8
Bacteria;Acidobacteria;Acidobacteriia;Acidobacteriales;Acidobacteriaceae;Occallatibacter	Occallatibacter	0	0	0	1	0	0	0	0	0	0	0	0	0	0	0	0	0	0	0	0	0	0
Bacteria;Proteobacteria;Oligoflexia;Oligoflexales;Oligoflexaceae;Oligoflexaceae_uc	Oligoflexaceae_uc	2	37	7	1	0	0	0	3	4	8	2	5	11	10	3	3	1	6	20	16	1	5
Bacteria;Proteobacteria;Oligoflexia;Oligoflexales;Oligoflexaceae;Oligoflexus	Oligoflexus	0	1	0	2	0	0	1	0	0	0	2	0	0	0	0	1	0	0	0	2	0	0
Bacteria;Verrucomicrobia;Opitutae;Opitutales;Opitutaceae;Opitutaceae_uc	Opitutaceae_uc	0	1	0	0	0	0	0	0	0	1	0	0	0	0	1	0	3	0	1	4	3	4
Bacteria;Verrucomicrobia;Opitutae;Opitutales;Opitutaceae;Opitutus	Opitutus	31	74	108	39	4	3	15	26	43	46	50	49	107	90	71	132	73	21	24	56	101	44
Bacteria;Firmicutes;Clostridia;Clostridiales;Lachnospiraceae;Oribacterium	Oribacterium	0	0	0	0	20	0	0	0	0	0	0	0	0	0	0	0	0	0	0	0	0	0
Bacteria;Cyanobacteria;Chroobacteria;Oscillatoriales;Prochlorotrichaceae;Oscillatoria_g3	Oscillatoria_g3	0	0	0	0	0	0	0	0	0	0	0	0	0	0	0	0	1	7	3	0	0	2
Bacteria;Cyanobacteria;Chroobacteria;Oscillatoriales;Oscillatoriaceae;Oscillatoriaceae_uc	Oscillatoriaceae_uc	0	0	0	0	0	0	0	0	0	0	0	0	0	0	0	0	0	2	0	1	3	0
Bacteria;Chloroflexi;Chloroflexia;Chloroflexales;Oscillochloridaceae;Oscillochloridaceae_uc	Oscillochloridaceae_uc	0	0	0	0	0	0	0	0	0	0	0	0	0	0	0	0	0	7	0	2	0	9
Bacteria;Proteobacteria;Betaproteobacteria;Burkholderiales;Comamonadaceae;Ottowia	Ottowia	169	21	40	5	8	0	5	3	8	8	11	5	4	5	16	21	3	11	12	7	12	8
Bacteria;Proteobacteria;Betaproteobacteria;Burkholderiales;Oxalobacteraceae;Oxalicibacterium	Oxalicibacterium	3	2	0	1	0	0	1	2	0	3	1	2	1	4	0	0	1	1	0	2	0	0
Bacteria;Proteobacteria;Betaproteobacteria;Burkholderiales;Oxalobacteraceae;Oxalobacter	Oxalobacter	0	0	0	1	0	0	0	0	0	0	0	0	0	0	0	0	0	0	0	0	0	0
Bacteria;Proteobacteria;Betaproteobacteria;Burkholderiales;Oxalobacteraceae;Oxalobacteraceae_uc	Oxalobacteraceae_uc	12	4	0	0	1	0	1	0	0	2	0	5	2	2	2	0	1	4	0	2	9	2
Bacteria;Bacteroidetes;Sphingobacteriia;Sphingobacteriales;PAC000006_f;PAC000006_f_uc	PAC000006_f_uc	0	19	0	0	0	0	0	0	2	2	1	2	0	0	1	3	1	5	2	1	2	1
Bacteria;Bacteroidetes;Sphingobacteriia;Sphingobacteriales;PAC000006_f;PAC000006_g	PAC000006_g	2	2	2	2	0	0	7	4	2	0	2	1	1	5	2	0	0	0	0	0	0	0
Bacteria;Bacteroidetes;Sphingobacteriia;PAC000007_o;PAC000007_f;PAC000007_f_uc	PAC000007_f_uc	0	0	0	0	0	0	0	0	0	0	0	0	0	0	0	1	0	0	0	0	0	0
Bacteria;Saccharibacteria_TM7;Saccharimonas_c;Saccharimonas_o;PAC000016_f;PAC000016_f_uc	PAC000016_f_uc	1	99	0	0	0	0	0	2	0	1	0	0	0	0	2	0	0	0	0	1	3	4
Bacteria;Saccharibacteria_TM7;Saccharimonas_c;Saccharimonas_o;PAC000016_f;PAC000016_g	PAC000016_g	4	2	0	15	0	0	43	14	7	11	8	3	0	1	2	3	2	5	3	12	0	7
Bacteria;Planctomycetes;Planctomycetia;Planctomycetales;Gemmataceae;PAC000025_g	PAC000025_g	0	0	0	0	0	0	0	0	0	0	0	0	0	1	0	0	0	0	0	0	0	0
Bacteria;Acidobacteria;Solibacteres;PAC000121_o;PAC000121_f;PAC000030_g	PAC000030_g	0	0	0	0	0	0	0	0	0	0	0	0	0	0	0	0	1	0	0	0	0	0
Bacteria;Planctomycetes;Planctomycetia;Planctomycetales;Planctomycetaceae;PAC000036_g	PAC000036_g	6	116	26	13	2	11	21	17	15	22	20	32	36	28	24	109	55	95	96	64	43	140
Bacteria;Planctomycetes;Phycisphaerae;Phycisphaerales;PAC000040_f;PAC000040_f_uc	PAC000040_f_uc	0	0	0	1	0	0	0	0	0	0	0	0	0	0	2	0	0	0	0	0	0	0
Bacteria;Planctomycetes;PAC000043_c;PAC000043_o;PAC000043_f;PAC000043_f_uc	PAC000043_f_uc	0	0	0	1	0	0	0	0	2	0	1	8	0	3	0	1	0	0	0	0	0	0
Bacteria;Planctomycetes;PAC000043_c;PAC000043_o;PAC000043_f;PAC000043_g	PAC000043_g	0	0	0	0	0	0	0	0	0	0	0	1	0	0	0	1	0	0	1	0	0	0
Bacteria;Proteobacteria;Gammaproteobacteria;Legionellales;PAC000044_f;PAC000044_f_uc	PAC000044_f_uc	0	0	0	0	0	0	0	0	0	0	0	0	0	0	0	0	0	0	2	0	0	0
Bacteria;Cyanobacteria;PAC000053_c;PAC000053_o;PAC000053_f;PAC000053_g	PAC000053_g	0	0	0	1	0	0	1	0	1	0	1	1	17	2	0	0	0	0	0	1	0	0
Bacteria;Proteobacteria;Deltaproteobacteria;Myxococcales;Haliangiaceae;PAC000066_g	PAC000066_g	0	2	0	1	0	0	0	1	0	0	2	0	0	0	1	0	1	0	0	0	0	0
Bacteria;Planctomycetes;Planctomycetia;Planctomycetales;Gemmataceae;PAC000086_g	PAC000086_g	0	0	0	0	0	0	0	0	0	0	0	0	0	0	0	0	0	0	1	0	0	0
Bacteria;Actinobacteria;Rubrobacteria;Gaiellales;PAC000097_f;PAC000097_f_uc	PAC000097_f_uc	0	0	0	0	0	0	1	0	0	0	0	0	0	0	1	0	0	0	0	0	0	0
Bacteria;WS5;WS5_c;PAC000108_o;PAC000108_f;PAC000108_f_uc	PAC000108_f_uc	1	0	0	0	0	0	0	0	0	0	0	0	0	0	0	0	0	0	0	0	0	0
Bacteria;WS5;WS5_c;PAC000108_o;PAC000108_f;PAC000108_g	PAC000108_g	1	0	0	0	0	0	0	0	0	0	0	0	0	0	0	0	0	0	0	0	0	0
Bacteria;Acidobacteria;Solibacteres;PAC000121_o;PAC000121_f;PAC000121_g	PAC000121_g	0	0	0	0	0	0	0	0	0	0	0	0	0	1	0	0	0	0	0	0	0	0
Bacteria;Proteobacteria;Alphaproteobacteria;Rhodospirillales;Rhodospirillaceae;PAC000128_g	PAC000128_g	1	0	0	0	0	0	1	0	0	0	0	0	0	0	0	0	0	0	0	0	0	0
Bacteria;Proteobacteria;Oligoflexia;Bdellovibrionales;PAC000132_f;PAC000132_f_uc	PAC000132_f_uc	5	6	2	1	0	0	0	3	4	0	0	1	0	3	6	2	3	12	13	6	1	0
Bacteria;Proteobacteria;Oligoflexia;Bdellovibrionales;PAC000132_f;PAC000132_g	PAC000132_g	29	13	81	31	0	1	2	8	23	7	28	36	36	28	22	39	41	20	32	25	30	27
Bacteria;Bacteroidetes;Sphingobacteriia;NVQB_o;PAC000134_f;PAC000134_f_uc	PAC000134_f_uc	2	54	16	20	0	2	15	9	15	10	12	35	26	17	9	11	15	31	30	12	13	2
Bacteria;Proteobacteria;Gammaproteobacteria;Legionellales;Coxiellaceae;PAC000141_g	PAC000141_g	1	0	0	0	0	0	0	0	0	0	0	0	0	0	0	0	0	0	0	0	0	0
Bacteria;Actinobacteria;Thermoleophilia;Thermoleophilales;Thermoleophilaceae;PAC000142_g	PAC000142_g	0	0	24	41	0	95	5	21	20	27	25	20	30	17	42	45	42	40	19	35	22	36
Bacteria;Proteobacteria;Alphaproteobacteria;Rhodospirillales;PAC000146_f;PAC000146_f_uc	PAC000146_f_uc	0	1	0	0	0	0	0	0	0	0	1	0	0	0	2	1	8	1	0	2	0	1
Bacteria;Proteobacteria;Alphaproteobacteria;Rhodospirillales;PAC000146_f;PAC000146_g	PAC000146_g	1	4	0	1	0	0	1	2	0	0	1	0	0	1	2	0	0	17	15	3	1	2
Bacteria;Planctomycetes;Planctomycetia;Planctomycetales;Planctomycetaceae;PAC000148_g	PAC000148_g	2	1	0	0	0	0	0	0	0	0	0	0	1	1	0	0	0	1	0	0	1	0
Bacteria;Proteobacteria;Alphaproteobacteria;Rhodospirillales;PAC000146_f;PAC000174_g	PAC000174_g	1	0	0	0	0	0	0	0	0	0	0	0	0	0	2	0	0	0	0	0	0	2
Bacteria;TM6;TM6_c;Babela_o;PAC000234_f;PAC000234_f_uc	PAC000234_f_uc	0	0	0	0	0	0	0	0	0	0	0	2	0	0	0	0	0	0	0	0	0	0
Bacteria;Verrucomicrobia;Verrucomicrobiae;Pedosphaera_o;PAC000236_f;PAC000236_f_uc	PAC000236_f_uc	0	0	0	0	0	0	0	0	0	0	0	0	0	0	0	2	0	0	0	0	0	0
Bacteria;TM6;TM6_c;Babela_o;PAC000239_f;PAC000239_f_uc	PAC000239_f_uc	0	0	3	0	0	0	0	0	0	0	0	0	0	1	0	0	0	1	1	1	2	0
Bacteria;TM6;TM6_c;Babela_o;PAC000239_f;PAC000239_g	PAC000239_g	0	2	0	0	0	0	0	0	0	0	0	0	0	0	0	0	0	0	0	0	0	0
Bacteria;Proteobacteria;Gammaproteobacteria;Steroidobacter_o;Steroidobacter_f;PAC000240_g	PAC000240_g	0	0	0	0	0	0	0	0	0	0	0	0	0	0	0	0	0	1	0	0	0	0
Bacteria;Proteobacteria;Deltaproteobacteria;Myxococcales;Polyangiaceae;PAC000244_g	PAC000244_g	0	0	0	0	0	0	0	0	0	0	0	0	0	0	0	0	0	0	0	0	1	0
Bacteria;Proteobacteria;Deltaproteobacteria;Myxococcales;Haliangiaceae;PAC000245_g	PAC000245_g	0	0	0	0	0	0	0	0	0	0	0	0	0	0	0	1	0	0	0	0	1	0
Bacteria;Proteobacteria;Alphaproteobacteria;Rickettsiales;Rickettsiaceae;PAC000249_g	PAC000249_g	36	74	52	36	12	10	19	15	16	20	7	22	26	30	26	57	71	77	150	32	36	225
Bacteria;Proteobacteria;Alphaproteobacteria;Rhodospirillales;Acetobacteraceae;PAC000258_g	PAC000258_g	4	9	1	0	0	0	0	0	0	0	0	0	0	1	1	1	2	2	0	3	0	1
Bacteria;Actinobacteria;Acidimicrobiia;Acidimicrobiales;Acidimicrobiaceae;PAC000317_g	PAC000317_g	0	0	0	1	0	0	0	0	0	0	0	0	0	0	0	0	0	0	0	0	0	0
Bacteria;Proteobacteria;Gammaproteobacteria;Legionellales;Coxiellaceae;PAC000323_g	PAC000323_g	0	0	0	0	0	0	1	0	0	0	0	0	0	0	0	0	0	0	0	0	0	0
Bacteria;Proteobacteria;Alphaproteobacteria;Rhodospirillales;Acetobacteraceae;PAC000327_g	PAC000327_g	0	5	0	0	0	2	0	0	0	0	0	0	0	0	0	0	5	17	0	8	0	1
Bacteria;Proteobacteria;Alphaproteobacteria;Rhodospirillales;Acetobacteraceae;PAC000328_g	PAC000328_g	0	0	5	5	0	0	2	2	12	6	11	0	7	4	4	6	0	0	9	0	9	1
Bacteria;WS6;PAC000380_c;PAC000380_o;PAC000380_f;PAC000380_f_uc	PAC000380_f_uc	1	0	0	0	0	0	0	0	0	0	0	0	0	0	0	0	0	0	0	0	0	0
Bacteria;TM6;TM6_c;Babela_o;PAC000386_f;PAC000386_g	PAC000386_g	0	0	0	0	0	0	0	0	0	0	0	0	0	0	0	0	0	0	0	1	0	0
Bacteria;Cyanobacteria;PAC002560_c;PAC000393_o;PAC000393_f;PAC000393_f_uc	PAC000393_f_uc	0	0	0	0	0	0	0	0	0	0	0	0	0	0	0	0	0	3	2	0	0	1
Bacteria;Proteobacteria;Alphaproteobacteria;Rhodospirillales;PAC000428_f;PAC000428_f_uc	PAC000428_f_uc	0	0	0	0	0	0	2	0	0	0	0	0	0	0	0	0	0	0	0	0	0	0
Bacteria;Proteobacteria;Alphaproteobacteria;Rhodospirillales;PAC000428_f;PAC000428_g	PAC000428_g	1	0	0	4	0	0	0	3	0	1	0	1	0	0	0	0	0	0	0	0	0	0
Bacteria;Proteobacteria;Deltaproteobacteria;Myxococcales;Sandaracinaceae;PAC000443_g	PAC000443_g	1	0	2	0	0	0	0	0	0	0	0	0	0	1	0	0	0	0	0	0	0	0
Bacteria;TM6;TM6_c;Babela_o;PAC000453_f;PAC000453_f_uc	PAC000453_f_uc	0	0	0	0	0	0	0	2	0	0	0	0	0	0	0	0	0	0	0	0	0	0
Bacteria;Proteobacteria;Gammaproteobacteria;Legionellales;Coxiellaceae;PAC000457_g	PAC000457_g	1	2	0	0	0	0	0	0	0	0	0	0	0	0	0	0	0	0	0	1	0	1
Bacteria;Armatimonadetes;PAC000535_c;PAC000535_o;PAC000535_f;PAC000535_g	PAC000535_g	0	0	0	1	0	0	0	0	0	0	0	0	0	0	0	0	0	0	0	0	0	0
Bacteria;Bacteroidetes;Sphingobacteriia;NVQB_o;PAC000536_f;PAC000536_f_uc	PAC000536_f_uc	14	74	6	2	0	0	0	0	3	1	0	7	0	3	2	3	0	0	0	1	2	6
Bacteria;Elusimicrobia;Elusimicrobia_c;PAC000548_o;PAC000548_f;PAC000548_g	PAC000548_g	4	0	0	0	0	0	0	0	0	0	0	0	0	0	0	0	1	0	0	0	0	0
Bacteria;Planctomycetes;Planctomycetia;Planctomycetales;Gemmataceae;PAC000560_g	PAC000560_g	0	0	2	0	0	0	0	0	0	0	0	0	0	0	0	1	0	0	0	0	0	0
Bacteria;Kazan;CP011216_c;PAC000573_o;PAC000573_f;PAC000573_g	PAC000573_g	1	0	0	0	0	0	0	0	0	0	0	0	0	0	0	0	0	0	0	0	0	0
Bacteria;TM6;TM6_c;Babela_o;PAC000589_f;PAC000589_f_uc	PAC000589_f_uc	0	4	0	1	0	0	0	1	0	1	0	0	1	0	0	0	2	1	4	3	0	1
Bacteria;TM6;TM6_c;Babela_o;PAC000590_f;PAC000590_f_uc	PAC000590_f_uc	0	2	0	0	0	0	0	2	0	0	0	0	0	0	0	1	3	0	1	1	0	0
Bacteria;TM6;TM6_c;Babela_o;PAC000590_f;PAC000590_g	PAC000590_g	1	0	2	3	0	0	0	1	2	0	5	2	3	4	2	5	7	4	2	9	3	5
Bacteria;Bacteroidetes;Sphingobacteriia;Sphingobacteriales;Chitinophagaceae;PAC000610_g	PAC000610_g	2	0	0	0	0	0	0	0	0	0	0	0	0	0	0	0	0	0	0	0	0	0
Bacteria;Cyanobacteria;PAC002560_c;PAC000393_o;PAC000616_f;PAC000616_g	PAC000616_g	0	0	0	0	0	0	1	0	0	0	0	0	0	0	1	0	0	0	0	1	1	0
Bacteria;Gemmatimonadetes;Gemmatimonadetes_c;Gemmatimonadales;PAC000624_f;PAC000624_g	PAC000624_g	0	0	0	0	0	0	0	0	0	0	0	0	0	0	0	0	0	0	1	0	0	0
Bacteria;Proteobacteria;Alphaproteobacteria;Rickettsiales;PAC000648_f;PAC000648_f_uc	PAC000648_f_uc	0	0	0	0	0	0	0	0	0	0	0	0	0	0	0	0	0	1	0	0	0	0
Bacteria;Proteobacteria;Oligoflexia;Oligoflexales;Oligoflexaceae;PAC000680_g	PAC000680_g	8	31	0	1	0	0	0	4	3	1	3	0	0	1	0	0	0	1	0	2	0	0
Bacteria;Proteobacteria;Deltaproteobacteria;Myxococcales;PAC000695_f;PAC000695_f_uc	PAC000695_f_uc	1	0	0	1	0	0	0	1	3	1	5	0	0	0	2	0	3	0	4	3	0	0
Bacteria;Proteobacteria;Deltaproteobacteria;Myxococcales;Anaeromyxobacteraceae;PAC000696_g	PAC000696_g	6	14	49	40	0	0	0	2	8	5	10	6	6	10	4	17	6	5	3	8	21	3
Bacteria;Proteobacteria;Alphaproteobacteria;Rickettsiales;Paracaedibacteraceae;PAC000709_g	PAC000709_g	0	0	0	0	0	0	0	0	0	0	0	0	1	0	0	0	0	0	0	0	0	0
Bacteria;Proteobacteria;Betaproteobacteria;Burkholderiales;Alcaligenaceae;PAC000711_g	PAC000711_g	0	3	7	5	0	0	1	1	3	0	3	1	2	1	5	3	3	5	7	3	7	15
Bacteria;Proteobacteria;Gammaproteobacteria;Legionellales;Coxiellaceae;PAC000737_g	PAC000737_g	0	0	0	0	0	0	0	0	0	0	0	0	1	0	0	1	0	0	0	0	0	4
Bacteria;Bacteroidetes;Bacteroidia;Bacteroidales;Prevotellaceae;PAC000741_g	PAC000741_g	2	0	0	0	0	0	0	0	0	0	0	0	0	0	1	0	0	0	0	0	0	0
Bacteria;Firmicutes;Clostridia;Clostridiales;Christensenellaceae;PAC001115_g	PAC001115_g	0	0	0	0	0	0	1	0	0	0	0	0	0	0	0	0	0	0	0	0	0	0
Bacteria;Firmicutes;Clostridia;Clostridiales;Christensenellaceae;PAC001207_g	PAC001207_g	0	0	0	0	0	0	1	0	0	0	0	0	0	0	0	0	0	0	0	0	0	0
Bacteria;Proteobacteria;Alphaproteobacteria;Rhodospirillales;Rhodospirillaceae;PAC001272_g	PAC001272_g	0	0	0	0	0	0	0	0	0	0	0	0	0	0	0	0	1	0	0	0	0	0
Bacteria;Proteobacteria;Gammaproteobacteria;Steroidobacter_o;Steroidobacter_f;PAC001298_g	PAC001298_g	88	0	0	0	0	0	0	0	0	0	0	0	0	0	1	0	0	0	0	0	0	0
Bacteria;Acidobacteria;Solibacteres;Solibacterales;Bryobacteraceae;PAC001299_g	PAC001299_g	0	0	0	0	0	0	0	0	0	0	0	0	0	0	0	0	0	0	0	0	1	0
Bacteria;Proteobacteria;Alphaproteobacteria;Rickettsiales;Holosporaceae;PAC001403_g	PAC001403_g	0	0	0	0	0	0	2	2	0	0	1	1	0	0	0	1	0	0	0	0	0	1
Bacteria;Proteobacteria;Alphaproteobacteria;Rickettsiales;Midichloriaceae;PAC001800_g	PAC001800_g	0	2	9	2	0	0	1	0	0	2	0	0	2	0	1	5	2	5	7	0	0	8
Bacteria;Acidobacteria;Blastocatellia;Blastocatellales;PAC000004_f;PAC001850_g	PAC001850_g	0	10	1	9	5	0	3	6	3	1	9	2	4	2	2	6	9	30	16	9	10	40
Bacteria;Acidobacteria;Vicinamibacter_c;Vicinamibacter_o;Vicinamibacter_f;PAC001869_g	PAC001869_g	3	4	0	3	0	0	1	4	1	0	3	0	0	7	2	1	0	0	0	1	1	1
Bacteria;Acidobacteria;Vicinamibacter_c;Vicinamibacter_o;Vicinamibacter_f;PAC001874_g	PAC001874_g	0	0	2	0	0	0	0	0	0	0	0	1	0	1	1	1	0	0	0	1	0	1
Bacteria;Bacteroidetes;Sphingobacteriia;CP012155_o;CP012155_f;PAC001879_g	PAC001879_g	193	17	77	35	28	7	82	17	59	70	33	37	52	37	54	85	31	9	18	48	67	20
Bacteria;Bacteroidetes;Sphingobacteriia;Sphingobacteriales;Chitinophagaceae;PAC001882_g	PAC001882_g	6	0	0	3	0	0	0	0	0	0	2	0	1	2	0	0	0	0	0	0	0	0
Bacteria;Proteobacteria;Betaproteobacteria;PAC001907_o;PAC001907_f;PAC001907_g	PAC001907_g	0	0	0	0	0	0	0	0	0	1	0	1	1	0	1	0	4	1	1	3	0	0
Bacteria;Proteobacteria;Betaproteobacteria;Burkholderiales;Comamonadaceae;PAC001918_g	PAC001918_g	0	0	1	0	1	0	3	0	2	3	0	2	3	1	2	2	1	2	0	0	1	2
Bacteria;Proteobacteria;Betaproteobacteria;CP012157_o;CP012157_f;PAC001920_g	PAC001920_g	0	0	0	0	3	0	0	2	0	0	3	0	0	1	0	1	3	0	0	2	1	6
Bacteria;Proteobacteria;Betaproteobacteria;PAC001921_o;PAC001921_f;PAC001921_f_uc	PAC001921_f_uc	0	0	0	7	0	0	35	1	0	1	1	1	0	0	1	0	0	3	1	0	0	0
Bacteria;Proteobacteria;Betaproteobacteria;PAC001921_o;PAC001921_f;PAC001921_g	PAC001921_g	3	0	0	0	0	0	0	0	0	0	0	0	0	0	0	0	0	0	0	0	1	0
Bacteria;Verrucomicrobia;Spartobacteria;Chthoniobacterales;Chthoniobacteraceae;PAC001932_g	PAC001932_g	0	0	0	0	0	0	0	0	0	0	0	0	0	0	0	0	0	0	0	0	2	0
Bacteria;Proteobacteria;Alphaproteobacteria;Micropepsales;Micropepsaceae;PAC001959_g	PAC001959_g	0	24	8	11	1	0	0	0	8	6	7	11	10	1	9	9	21	23	16	16	12	16
Bacteria;Acidobacteria;Vicinamibacter_c;Vicinamibacter_o;Vicinamibacter_f;PAC001997_g	PAC001997_g	0	0	0	2	0	0	1	3	0	0	1	0	0	0	0	0	0	0	0	0	0	0
Bacteria;Acidobacteria;Solibacteres;Solibacterales;Bryobacteraceae;PAC002019_g	PAC002019_g	0	0	0	0	0	0	0	0	0	0	0	0	0	0	0	0	0	0	1	0	1	0
Bacteria;Planctomycetes;Planctomycetia;Planctomycetales;Planctomycetaceae;PAC002100_g	PAC002100_g	0	0	0	0	0	0	0	1	0	0	0	0	0	0	0	3	0	0	0	0	0	0
Bacteria;Proteobacteria;Alphaproteobacteria;Rhizobiales;PAC002126_f;PAC002126_g	PAC002126_g	0	0	0	1	0	0	1	0	0	0	0	0	0	0	1	0	0	0	0	0	0	0
Bacteria;Proteobacteria;Betaproteobacteria;PAC002541_o;PAC002248_f;PAC002248_f_uc	PAC002248_f_uc	1	0	0	0	0	0	3	0	0	0	0	0	0	1	0	0	0	0	0	2	0	0
Bacteria;Proteobacteria;Betaproteobacteria;PAC002541_o;PAC002248_f;PAC002248_g	PAC002248_g	67	10	5	10	1	0	0	7	2	7	6	5	9	12	12	12	5	3	6	11	6	8
Bacteria;Acidobacteria;Solibacteres;Solibacterales;Solibacteraceae;PAC002276_g	PAC002276_g	0	0	0	0	0	0	0	0	0	0	0	1	0	0	1	0	0	0	0	0	0	0
Bacteria;Acidobacteria;Vicinamibacter_c;Vicinamibacter_o;PAC002281_f;PAC002281_g	PAC002281_g	0	0	0	2	0	0	2	2	1	0	2	1	0	0	0	0	1	0	0	0	1	0
Bacteria;Saccharibacteria_TM7;PAC002431_c;PAC002431_o;PAC002431_f;PAC002431_g	PAC002431_g	0	0	0	0	0	0	0	0	0	0	0	0	0	0	0	0	0	0	0	1	0	0
Bacteria;Proteobacteria;Betaproteobacteria;PAC002541_o;PAC002541_f;PAC002541_f_uc	PAC002541_f_uc	0	0	3	0	0	0	0	0	0	0	0	1	0	0	1	0	0	0	0	2	1	0
Bacteria;Proteobacteria;Betaproteobacteria;PAC002541_o;PAC002541_f;PAC002541_g	PAC002541_g	4	10	7	18	0	0	0	3	7	1	11	2	16	24	23	4	2	1	4	7	11	2
Bacteria;Planctomycetes;Planctomycetia;Planctomycetales;Isosphaeraceae;PAC002574_g	PAC002574_g	0	0	0	0	0	0	0	0	0	0	0	0	0	0	0	0	0	0	1	0	0	0
Bacteria;Proteobacteria;Betaproteobacteria;PAC001921_o;PAC001921_f;PAC002583_g	PAC002583_g	0	0	2	3	4	18	0	24	13	11	9	34	21	4	1	1	9	9	8	6	5	12
Bacteria;Planctomycetes;PAC002607_c;PAC002607_o;PAC002607_f;PAC002607_g	PAC002607_g	0	0	0	0	0	0	0	0	0	0	0	0	1	0	0	0	0	0	0	0	0	0
Bacteria;Planctomycetes;Phycisphaerae;CP019633_o;PAC002608_f;PAC002608_f_uc	PAC002608_f_uc	0	0	0	0	0	0	0	0	0	0	0	0	0	0	0	0	0	0	0	0	2	0
Bacteria;Chloroflexi;PDJQ_c;PDJQ_o;PDJQ_f;PDJQ_g	PDJQ_g	0	1	0	0	0	0	0	0	0	0	0	0	0	0	0	0	0	0	0	0	0	0
Bacteria;Parcubacteria_OD1;Paceibacter_c;Paceibacter_o;Paceibacter_f;Paceibacter_f_uc	Paceibacter_f_uc	0	0	0	0	0	0	0	0	0	0	0	0	0	0	0	0	0	0	0	1	0	0
Bacteria;Firmicutes;Bacilli;Bacillales;Paenibacillaceae;Paenibacillaceae_uc	Paenibacillaceae_uc	115	2	7	14	0	0	0	0	1	3	2	4	2	4	9	4	5	4	6	0	3	1
Bacteria;Firmicutes;Bacilli;Bacillales;Paenibacillaceae;Paenibacillus	Paenibacillus	0	1	14	9	35	0	5	5	26	22	9	11	24	26	13	27	3	1	4	4	9	5
Bacteria;Bacteroidetes;Bacteroidia;Bacteroidales;Porphyromonadaceae;Paludibacter	Paludibacter	7	0	0	1	0	0	18	3	1	1	8	0	0	2	0	0	0	0	0	0	1	0
Bacteria;Proteobacteria;Betaproteobacteria;Neisseriales;Neisseriaceae;Paludibacterium	Paludibacterium	0	0	0	0	0	0	0	1	0	0	0	0	0	0	0	0	0	1	0	0	0	0
Bacteria;Acidobacteria;Solibacteres;Solibacterales;Bryobacteraceae;Paludibaculum	Paludibaculum	1	0	0	0	0	0	0	0	0	0	0	0	0	1	0	0	0	0	0	0	0	0
Bacteria;Proteobacteria;Gammaproteobacteria;Enterobacterales;Erwiniaceae;Pantoea	Pantoea	0	0	0	1	0	28	0	0	0	0	0	0	0	0	0	0	0	0	0	0	4	1
Bacteria;Bacteroidetes;Bacteroidia;Bacteroidales;Porphyromonadaceae;Parabacteroides	Parabacteroides	0	0	0	1	0	0	2	1	0	0	0	0	0	0	0	0	0	0	0	0	1	0
Bacteria;Proteobacteria;Alphaproteobacteria;Rickettsiales;Paracaedibacteraceae;Paracaedibacter	Paracaedibacter	0	0	0	0	0	0	1	0	0	0	0	0	1	0	1	0	0	0	0	0	0	0
Bacteria;Proteobacteria;Alphaproteobacteria;Rickettsiales;Paracaedibacteraceae;Paracaedibacteraceae_uc	Paracaedibacteraceae_uc	3	8	21	17	0	0	9	5	4	14	3	4	6	14	13	15	9	0	10	13	15	12
Bacteria;Chlamydiae;Chlamydiae_c;Chlamydiales;Parachlamydiaceae;Parachlamydiaceae_uc	Parachlamydiaceae_uc	2	50	0	18	0	0	2	6	7	2	4	2	9	11	8	13	3	11	7	2	3	6
Bacteria;Firmicutes;Clostridia;Clostridiales;Peptostreptococcaceae;Paraclostridium	Paraclostridium	0	0	0	0	0	0	0	0	0	0	0	0	1	0	0	0	0	0	0	0	0	0
Bacteria;Proteobacteria;Alphaproteobacteria;Rhodobacterales;Rhodobacteraceae;Paracoccus	Paracoccus	0	0	0	0	0	0	2	0	0	0	0	0	0	1	0	0	1	0	0	0	0	1
Bacteria;Proteobacteria;Alphaproteobacteria;Rhodospirillales;Acetobacteraceae;Paracraurococcus	Paracraurococcus	0	0	0	0	0	0	0	0	0	0	0	0	0	0	0	0	0	2	0	2	0	1
Bacteria;Proteobacteria;Betaproteobacteria;Burkholderiales;Oxalobacteraceae;Paraherbaspirillum	Paraherbaspirillum	0	0	27	2	0	0	1	0	2	1	3	3	14	0	0	5	2	1	0	1	0	26
Bacteria;Bacteroidetes;Sphingobacteriia;Sphingobacteriales;Chitinophagaceae;Parasediminibacterium	Parasediminibacterium	1	0	0	0	0	0	0	0	0	0	0	0	0	0	0	0	0	0	0	0	0	0
Bacteria;Proteobacteria;Alphaproteobacteria;Rhizobiales;Parvibaculum_f;Parvibaculum	Parvibaculum	0	0	0	0	0	0	0	0	0	0	0	0	0	0	0	0	0	0	0	1	0	0
Bacteria;Proteobacteria;Alphaproteobacteria;Rhizobiales;Parvibaculum_f;Parvibaculum_f_uc	Parvibaculum_f_uc	0	0	0	0	0	0	0	0	0	0	0	0	0	0	2	0	0	0	0	1	1	1
Bacteria;Actinobacteria;Thermoleophilia;Solirubrobacterales;Parviterribacteraceae;Parviterribacteraceae_uc	Parviterribacteraceae_uc	0	0	0	1	0	0	0	0	0	0	0	0	0	0	0	0	0	0	0	0	0	0
Bacteria;Proteobacteria;Betaproteobacteria;Burkholderiales;Comamonadaceae;Paucibacter	Paucibacter	0	1	0	0	0	0	0	0	3	0	2	0	0	2	2	0	0	0	0	1	0	0
Bacteria;Proteobacteria;Betaproteobacteria;Burkholderiales;Oxalobacteraceae;Paucimonas	Paucimonas	49	27	37	44	22	5	55	22	24	34	18	46	36	30	39	60	67	54	63	42	57	52
Bacteria;Bacteroidetes;Sphingobacteriia;Sphingobacteriales;Sphingobacteriaceae;Pedobacter	Pedobacter	0	0	0	1	0	0	0	0	1	0	0	0	0	0	0	0	0	0	0	0	0	0
Bacteria;Bacteroidetes;Sphingobacteriia;Sphingobacteriales;Sphingobacteriaceae;Pedobacter_g3	Pedobacter_g3	3	0	0	0	0	0	15	0	1	3	2	1	0	20	0	0	0	0	0	0	0	0
Bacteria;Verrucomicrobia;Verrucomicrobiae;Pedosphaera_o;Pedosphaera_f;Pedosphaera_f_uc	Pedosphaera_f_uc	10	404	31	46	21	0	8	14	11	4	12	6	26	22	30	30	93	27	55	60	72	5
Bacteria;Proteobacteria;Alphaproteobacteria;Pelagibacterales;Pelagibacteraceae;Pelagibacteraceae_uc	Pelagibacteraceae_uc	0	0	0	0	0	0	0	0	0	0	0	0	1	0	0	0	0	0	0	0	0	0
Bacteria;Proteobacteria;Betaproteobacteria;Burkholderiales;Comamonadaceae;Pelomonas	Pelomonas	0	0	0	0	0	0	4	7	3	0	2	1	0	2	0	3	0	0	0	0	0	0
Bacteria;Proteobacteria;Oligoflexia;Bacteriovoracales;Peredibacteraceae;Peredibacter	Peredibacter	33	16	42	8	0	0	12	11	13	21	9	11	27	12	17	19	6	14	16	2	17	6
Bacteria;Proteobacteria;Oligoflexia;Bacteriovoracales;Peredibacteraceae;Peredibacteraceae_uc	Peredibacteraceae_uc	0	0	6	2	0	0	1	0	0	0	0	1	0	0	1	0	0	0	0	0	2	0
Bacteria;Peregrinibacteria;Peribacteria;Peribacterales;Peribacteraceae;Peribacter	Peribacter	0	0	0	0	0	0	0	0	0	0	0	0	0	0	0	0	0	1	0	0	0	0
Bacteria;Peregrinibacteria;Peribacteria;Peribacterales;Peribacteraceae;Peribacteraceae_uc	Peribacteraceae_uc	0	0	0	0	0	0	0	0	0	0	0	0	0	0	0	0	0	0	0	1	0	0
Bacteria;Proteobacteria;Gammaproteobacteria;Pseudomonadales;Moraxellaceae;Perlucidibaca	Perlucidibaca	0	0	0	0	0	0	0	0	0	0	0	0	0	0	0	0	0	0	0	0	1	0
Bacteria;Firmicutes;Negativicutes;Acidaminococcales;Acidaminococcaceae;Phascolarctobacterium	Phascolarctobacterium	0	0	0	0	0	0	2	1	0	0	0	0	0	0	0	0	0	0	0	0	0	0
Bacteria;Proteobacteria;Alphaproteobacteria;Caulobacterales;Caulobacteraceae;Phenylobacterium	Phenylobacterium	5	47	11	22	11	2	53	36	24	26	18	65	25	5	5	17	30	23	29	29	19	30
Bacteria;Proteobacteria;Alphaproteobacteria;Rhizobiales;Phreatobacter_f;Phreatobacter	Phreatobacter	0	0	0	0	3	0	0	0	0	0	0	0	0	0	0	1	0	1	2	0	0	0
Bacteria;Actinobacteria;Actinobacteria_c;Micrococcales;Intrasporangiaceae;Phycicoccus	Phycicoccus	0	0	0	0	35	34	0	0	0	0	0	0	0	0	0	0	0	0	1	0	0	0
Bacteria;Planctomycetes;Phycisphaerae;Phycisphaerales;Phycisphaeraceae;Phycisphaeraceae_uc	Phycisphaeraceae_uc	0	66	32	0	0	0	1	3	4	0	0	7	6	6	4	6	28	32	15	20	25	4
Bacteria;Proteobacteria;Alphaproteobacteria;Rhizobiales;Phyllobacteriaceae;Phyllobacteriaceae_uc	Phyllobacteriaceae_uc	0	0	0	0	0	0	0	0	0	0	0	0	0	0	0	0	0	0	11	0	0	0
Bacteria;Proteobacteria;Betaproteobacteria;Burkholderiales;Comamonadaceae;Piscinibacter	Piscinibacter	1	4	0	0	0	0	0	0	0	0	0	0	0	0	0	0	0	0	0	0	0	0
Bacteria;Planctomycetes;Planctomycetia;Planctomycetales;Planctomycetaceae;Planctomycetaceae_uc	Planctomycetaceae_uc	0	5	7	12	0	0	0	6	1	4	8	1	6	12	8	8	10	6	2	6	5	5
Bacteria;Planctomycetes;Planctomycetia;Planctomycetales;Planctomycetaceae;Planctopirus	Planctopirus	0	0	0	0	0	0	0	0	0	0	0	0	0	0	0	0	0	0	2	0	0	0
Bacteria;Actinobacteria;Actinobacteria_c;Micrococcales;Microbacteriaceae;Planktoluna	Planktoluna	11	14	3	3	0	0	8	1	2	19	0	1	7	3	3	2	10	40	61	18	5	35
Bacteria;Actinobacteria;Actinobacteria_c;Planktophila_o;Planktophila_f;Planktophila	Planktophila	473	1525	818	427	212	15	666	475	566	815	423	382	395	401	725	478	328	155	220	411	395	354
Bacteria;Actinobacteria;Actinobacteria_c;Planktophila_o;Planktophila_f;Planktophila_f_uc	Planktophila_f_uc	231	77	31	14	0	13	38	27	20	19	11	13	54	30	40	6	106	37	5	17	157	11
Bacteria;Cyanobacteria;Chroobacteria;Oscillatoriales;Planktothrix_f;Planktothrix	Planktothrix	8	5	1054	4710	10461	3564	4938	7824	6575	3485	7116	4843	1907	3678	2321	1759	1402	378	663	620	1270	707
Bacteria;Cyanobacteria;Chroobacteria;Oscillatoriales;Planktothrix_f;Planktothrix_f_uc	Planktothrix_f_uc	0	0	36	75	4	0	25	13	24	21	25	61	12	64	4	1	60	1	4	17	38	25
Bacteria;Firmicutes;Bacilli;Bacillales;Planococcaceae;Planococcaceae_uc	Planococcaceae_uc	0	0	0	0	0	0	0	0	0	0	0	0	0	0	0	0	0	0	0	0	2	0
Bacteria;Proteobacteria;Gammaproteobacteria;Enterobacterales;Enterobacteriaceae;Plesiomonas	Plesiomonas	0	0	0	0	0	0	0	0	0	0	0	0	0	0	0	1	0	0	0	0	0	0
Bacteria;Cyanobacteria;Chroobacteria;Pleurocapsales;Pleurocapsa_f;Pleurocapsa	Pleurocapsa	0	0	0	0	0	0	0	0	0	0	0	0	0	0	0	0	0	0	6	0	0	0
Bacteria;Proteobacteria;Betaproteobacteria;Burkholderiales;Comamonadaceae;Polaromonas	Polaromonas	0	2	4	6	0	0	0	2	1	3	1	1	3	3	8	5	1	0	0	0	0	2
Bacteria;Proteobacteria;Deltaproteobacteria;Myxococcales;Polyangiaceae;Polyangiaceae_uc	Polyangiaceae_uc	7	7	13	19	0	0	3	16	14	7	18	10	16	16	21	14	4	10	23	14	17	7
Bacteria;Proteobacteria;Alphaproteobacteria;Sphingomonadales;Sphingomonadaceae;Polymorphobacter	Polymorphobacter	0	0	0	0	18	0	0	0	0	0	0	0	0	0	0	0	0	0	0	0	0	0
Bacteria;Proteobacteria;Betaproteobacteria;Burkholderiales;Ralstonia_f;Polynucleobacter	Polynucleobacter	1224	208	116	124	9	17	109	88	90	227	89	98	174	137	299	160	120	229	183	164	141	256
Bacteria;Actinobacteria;Actinobacteria_c;Micrococcales;Microbacteriaceae;Pontimonas	Pontimonas	0	0	0	0	0	0	0	0	0	0	0	0	0	0	0	0	0	0	0	1	0	0
Bacteria;Proteobacteria;Alphaproteobacteria;Sphingomonadales;Erythrobacteraceae;Porphyrobacter	Porphyrobacter	0	0	0	0	0	0	1	2	1	1	2	1	0	2	0	0	0	1	0	0	0	0
Bacteria;Bacteroidetes;Bacteroidia;Bacteroidales;Porphyromonadaceae;Porphyromonadaceae_uc	Porphyromonadaceae_uc	2	0	0	0	0	0	0	1	0	0	0	0	0	0	0	0	0	0	1	0	0	0
Bacteria;Bacteroidetes;Bacteroidia;Bacteroidales;Porphyromonadaceae;Porphyromonas	Porphyromonas	0	0	0	0	3	0	0	0	0	0	0	0	0	0	0	0	0	0	0	0	0	0
Bacteria;Bacteroidetes;Bacteroidia;Bacteroidales;Prevotellaceae;Prevotella	Prevotella	3	0	0	2	19	0	7	2	0	0	0	0	0	0	0	0	0	0	0	0	1	0
Bacteria;Cyanobacteria;Chroobacteria;Chroococcales;Prochlorococcaceae;Prochlorococcaceae_uc	Prochlorococcaceae_uc	0	11	0	0	0	0	0	0	0	0	0	0	0	2	0	1	8	0	1	4	10	1
Bacteria;Cyanobacteria;Chroobacteria;Chroococcales;Prochlorococcaceae;Prochlorococcus	Prochlorococcus	149	1726	382	132	1	0	35	19	32	46	50	133	128	121	134	616	664	606	644	361	493	1027
Bacteria;Cyanobacteria;Chroobacteria;Oscillatoriales;Prochlorotrichaceae;Prochlorothrix	Prochlorothrix	0	0	0	0	0	0	0	0	0	0	0	0	0	0	0	0	4	4	3	2	0	22
Bacteria;Cyanobacteria;Chroobacteria;Oscillatoriales;Prochlorotrichaceae;Prochlorotrichaceae_uc	Prochlorotrichaceae_uc	0	0	0	0	0	0	1	0	0	0	0	2	0	0	0	0	0	1	0	0	0	1
Bacteria;Bacteroidetes;Bacteroidia;Marinilabiliales;Prolixibacteraceae;Prolixibacteraceae_uc	Prolixibacteraceae_uc	1	0	0	0	0	0	0	0	0	0	0	0	0	0	0	0	0	0	0	0	0	0
Bacteria;Firmicutes;Negativicutes;Selenomonadales;Selenomonadaceae;Propionispira	Propionispira	0	0	0	0	0	0	0	0	0	0	0	0	0	0	0	0	0	0	0	0	0	2
Bacteria;Proteobacteria;Betaproteobacteria;Rhodocyclales;Rhodocyclaceae;Propionivibrio	Propionivibrio	3	0	0	0	0	0	0	0	0	0	0	0	0	1	0	0	0	0	0	0	0	0
Bacteria;Verrucomicrobia;Verrucomicrobiae;Verrucomicrobiales;Verrucomicrobiaceae;Prosthecobacter	Prosthecobacter	36	10	9	19	16	0	35	13	9	12	18	14	18	15	4	17	6	33	18	19	17	24
Bacteria;Chlamydiae;Chlamydiae_c;Chlamydiales;Parachlamydiaceae;Protochlamydia	Protochlamydia	0	1	0	5	0	0	0	2	4	17	1	1	9	4	1	40	10	5	11	0	11	11
Bacteria;Proteobacteria;Alphaproteobacteria;Rhizobiales;Phyllobacteriaceae;Pseudaminobacter	Pseudaminobacter	0	0	0	0	0	0	0	0	0	0	0	0	0	0	0	1	0	0	0	0	0	0
Bacteria;Cyanobacteria;Chroobacteria;Oscillatoriales;Pseudanabaenaceae;Pseudanabaenaceae_uc	Pseudanabaenaceae_uc	0	0	5	0	0	2	0	0	1	0	1	3	4	1	2	40	213	367	286	172	54	527
Bacteria;Bacteroidetes;Cytophagia;Cytophagales;Cytophagaceae;Pseudarcicella	Pseudarcicella	394	4	10	6	0	0	15	3	16	70	3	10	9	2	7	3	1	0	0	0	7	0
Bacteria;Firmicutes;Clostridia;Clostridiales;Ruminococcaceae;Pseudobacteroides	Pseudobacteroides	0	0	0	1	0	0	0	0	0	0	0	0	0	0	0	0	0	0	0	0	0	0
Bacteria;Proteobacteria;Betaproteobacteria;Burkholderiales;Oxalobacteraceae;Pseudoduganella	Pseudoduganella	1	1	0	0	0	0	0	1	0	0	0	0	0	0	0	0	0	0	0	0	0	0
Bacteria;Proteobacteria;Alphaproteobacteria;Rhizobiales;Bradyrhizobiaceae;Pseudolabrys	Pseudolabrys	0	6	4	2	0	0	0	1	0	0	0	0	0	0	2	1	1	0	0	0	0	1
Bacteria;Proteobacteria;Gammaproteobacteria;Pseudomonadales;Pseudomonadaceae;Pseudomonadaceae_uc	Pseudomonadaceae_uc	0	0	0	0	0	0	0	0	0	0	0	0	0	0	0	0	0	0	0	6	1	0
Bacteria;Proteobacteria;Gammaproteobacteria;Pseudomonadales;Pseudomonadaceae;Pseudomonas	Pseudomonas	1	1	0	0	1	392	4	2	0	1	0	2	1	0	0	2	2	89	122	662	4	10
Bacteria;Actinobacteria;Actinobacteria_c;Pseudonocardiales;Pseudonocardiaceae;Pseudonocardiaceae_uc	Pseudonocardiaceae_uc	0	0	0	0	0	0	0	0	0	0	0	1	0	0	0	0	0	0	0	0	0	0
Bacteria;Proteobacteria;Alphaproteobacteria;Rhodobacterales;Rhodobacteraceae;Pseudorhodobacter	Pseudorhodobacter	2	0	0	1	0	0	0	0	1	1	0	0	0	0	0	0	0	0	0	0	0	0
Bacteria;Proteobacteria;Alphaproteobacteria;Rhizobiales;Bradyrhizobiaceae;Pseudorhodoplanes	Pseudorhodoplanes	0	2	1	8	0	0	0	0	0	1	2	0	4	2	6	8	2	5	11	5	4	16
Bacteria;Proteobacteria;Gammaproteobacteria;Pseudomonadales;Moraxellaceae;Psychrobacter	Psychrobacter	1	0	0	0	0	0	0	0	0	0	0	0	0	0	0	0	0	0	0	0	0	0
Bacteria;Proteobacteria;Alphaproteobacteria;Rhizobiales;Methylobacteriaceae;Psychroglaciecola	Psychroglaciecola	0	0	0	1	0	0	0	0	0	0	0	0	0	0	0	0	0	0	0	0	0	0
Bacteria;Verrucomicrobia;Opitutae;Puniceicoccales;Puniceicoccaceae;Puniceicoccaceae_uc	Puniceicoccaceae_uc	0	0	0	0	0	0	1	0	0	0	0	0	0	0	2	0	0	0	0	0	0	0
Bacteria;Proteobacteria;Betaproteobacteria;Burkholderiales;Quisquiliibacterium_f;Quisquiliibacterium	Quisquiliibacterium	20	12	0	0	0	0	3	0	0	1	0	0	2	1	0	1	2	9	2	4	5	2
Bacteria;Proteobacteria;Betaproteobacteria;Burkholderiales;Quisquiliibacterium_f;Quisquiliibacterium_f_uc	Quisquiliibacterium_f_uc	0	1	5	12	0	0	4	0	1	0	0	1	9	3	2	1	2	2	22	17	1	42
Bacteria;Bacteroidetes;Bacteroidia;Bacteroidales;RF16_f;RF16_f_uc	RF16_f_uc	1	0	0	0	0	0	0	0	0	0	0	0	0	0	0	0	0	0	0	0	0	0
Bacteria;Proteobacteria;Betaproteobacteria;Burkholderiales;Ralstonia_f;Ralstonia	Ralstonia	0	3	5	1	0	9	0	0	0	0	0	0	0	1	1	4	7	1	1	2	11	5
Bacteria;Proteobacteria;Betaproteobacteria;Burkholderiales;Ralstonia_f;Ralstonia_f_uc	Ralstonia_f_uc	0	0	0	0	0	0	0	0	0	0	1	0	0	1	0	0	0	0	0	0	0	0
Bacteria;Proteobacteria;Betaproteobacteria;Burkholderiales;Comamonadaceae;Ramlibacter	Ramlibacter	36	3	32	6	0	0	3	3	1	3	3	1	2	10	11	12	2	0	1	1	9	6
Bacteria;Cyanobacteria;Hormogoneae;Nostocales;Nostocaceae;Raphidiopsis	Raphidiopsis	1	87	169	107	17	2	21	32	82	109	89	150	161	126	76	285	622	1181	953	537	437	529
Bacteria;Spirochaetes;Spirochaetia;Spirochaetales;Spirochaetaceae;Rectinema	Rectinema	0	0	0	0	0	0	1	2	0	0	0	0	0	0	1	0	0	0	0	0	0	0
Bacteria;Bacteroidetes;Cytophagia;Cytophagales;Reichenbachiella_f;Reichenbachiella_f_uc	Reichenbachiella_f_uc	0	0	0	0	0	0	0	0	1	0	0	0	0	0	0	0	0	0	0	0	0	0
Bacteria;Proteobacteria;Alphaproteobacteria;Rhodospirillales;Rhodospirillaceae;Reyranella	Reyranella	19	18	18	7	208	890	5	8	2	4	7	8	5	16	20	35	9	6	14	11	13	16
Bacteria;Chlamydiae;Chlamydiae_c;Chlamydiales;Rhabdochlamydiaceae;Rhabdochlamydia	Rhabdochlamydia	2	44	0	1	0	0	0	0	0	3	11	2	11	8	6	10	3	18	8	4	5	4
Bacteria;Chlamydiae;Chlamydiae_c;Chlamydiales;Rhabdochlamydiaceae;Rhabdochlamydiaceae_uc	Rhabdochlamydiaceae_uc	19	55	48	61	0	0	25	43	37	37	61	25	53	87	83	58	40	37	40	46	49	74
Bacteria;Proteobacteria;Gammaproteobacteria;Alteromonadales;Alishewanella_f;Rheinheimera	Rheinheimera	0	0	0	5	0	0	0	0	1	1	2	0	0	1	0	1	0	0	1	1	0	0
Bacteria;Proteobacteria;Betaproteobacteria;Burkholderiales;Comamonadaceae;Rhizobacter	Rhizobacter	0	0	1	1	0	0	0	0	0	2	0	0	0	0	0	2	3	0	0	0	5	0
Bacteria;Proteobacteria;Alphaproteobacteria;Rhizobiales;Rhizobiaceae;Rhizobiaceae_uc	Rhizobiaceae_uc	0	0	0	0	0	0	0	0	0	0	2	1	0	0	0	0	0	1	4	0	0	2
Bacteria;Proteobacteria;Alphaproteobacteria;Rhizobiales;Rhizobiaceae;Rhizobium	Rhizobium	0	0	0	0	0	0	0	0	0	0	0	0	0	0	0	0	0	0	0	0	0	3
Bacteria;Proteobacteria;Alphaproteobacteria;Micropepsales;Micropepsaceae;Rhizomicrobium	Rhizomicrobium	1	3	0	0	0	0	0	0	0	1	2	2	0	1	2	2	0	0	0	0	1	0
Bacteria;Proteobacteria;Alphaproteobacteria;Rhodobacterales;Rhodobacteraceae;Rhodobacter	Rhodobacter	17	3	1	2	0	0	1	2	0	1	0	2	1	1	2	1	0	0	0	2	1	0
Bacteria;Proteobacteria;Alphaproteobacteria;Rhodobacterales;Rhodobacteraceae;Rhodobacteraceae_uc	Rhodobacteraceae_uc	0	1	0	6	0	0	13	13	1	8	1	0	1	0	0	0	0	0	0	0	0	0
Bacteria;Proteobacteria;Alphaproteobacteria;Rhizobiales;Beijerinckiaceae;Rhodoblastus	Rhodoblastus	1	0	0	0	0	0	0	0	0	0	0	0	0	0	0	0	0	0	0	0	0	0
Bacteria;Proteobacteria;Alphaproteobacteria;Rhodospirillales;Rhodospirillaceae;Rhodocista	Rhodocista	0	0	0	0	0	0	0	1	0	0	0	0	0	0	0	0	0	0	0	0	0	0
Bacteria;Actinobacteria;Actinobacteria_c;Corynebacteriales;Nocardiaceae;Rhodococcus	Rhodococcus	0	0	0	0	0	0	0	0	0	4	0	0	0	0	0	0	0	0	0	0	0	0
Bacteria;Proteobacteria;Betaproteobacteria;Rhodocyclales;Rhodocyclaceae;Rhodocyclaceae_uc	Rhodocyclaceae_uc	0	0	0	0	0	0	1	1	0	0	0	0	0	0	1	0	3	0	0	0	0	1
Bacteria;Proteobacteria;Betaproteobacteria;Rhodocyclales;Rhodocyclaceae;Rhodocyclus	Rhodocyclus	0	0	0	0	0	0	3	0	0	0	0	0	0	0	0	0	0	0	0	0	0	0
Bacteria;Bacteroidetes;Cytophagia;Cytophagales;Cytophagaceae;Rhodocytophaga	Rhodocytophaga	0	0	0	0	0	0	0	0	0	0	0	0	0	0	0	1	0	0	0	0	0	0
Bacteria;Proteobacteria;Betaproteobacteria;Burkholderiales;Comamonadaceae;Rhodoferax	Rhodoferax	15	22	0	4	0	0	12	2	0	1	4	0	0	1	10	1	1	0	0	0	2	1
Bacteria;Actinobacteria;Actinobacteria_c;Micrococcales;Microbacteriaceae;Rhodoluna	Rhodoluna	82	1	0	1	0	0	28	2	1	18	1	1	2	1	0	0	0	2	1	2	0	0
Bacteria;Proteobacteria;Alphaproteobacteria;Rhodospirillales;Acetobacteraceae;Rhodopila	Rhodopila	3	9	1	7	0	0	0	7	13	1	11	8	11	3	11	5	5	0	6	3	3	0
Bacteria;Proteobacteria;Alphaproteobacteria;Rhizobiales;Bradyrhizobiaceae;Rhodoplanes	Rhodoplanes	1	0	0	0	0	0	0	0	0	0	0	0	0	0	1	0	1	0	0	0	1	0
Bacteria;Proteobacteria;Alphaproteobacteria;Rhodospirillales;Rhodospirillaceae;Rhodospirillaceae_uc	Rhodospirillaceae_uc	10	13	9	4	9	45	15	7	7	11	9	17	20	14	11	19	22	18	34	10	18	28
Bacteria;Proteobacteria;Alphaproteobacteria;Rhodospirillales;Acetobacteraceae;Rhodovastum	Rhodovastum	1	0	0	0	0	0	0	0	0	0	0	10	0	0	0	0	0	0	0	0	0	0
Bacteria;Proteobacteria;Alphaproteobacteria;Rickettsiales;Rickettsiaceae;Rickettsia	Rickettsia	2	0	4	4	0	0	0	1	1	1	0	1	1	2	5	5	3	0	4	2	8	16
Bacteria;Proteobacteria;Alphaproteobacteria;Rickettsiales;Rickettsiaceae;Rickettsiaceae_uc	Rickettsiaceae_uc	9	39	29	23	0	0	4	5	10	10	5	32	19	18	18	18	9	34	18	16	12	23
Bacteria;Proteobacteria;Gammaproteobacteria;Legionellales;Coxiellaceae;Rickettsiella	Rickettsiella	3	0	0	0	0	0	1	1	1	0	0	0	0	0	0	0	0	0	0	1	0	1
Bacteria;Proteobacteria;Betaproteobacteria;Neisseriales;Neisseriaceae;Rivicola	Rivicola	0	2	0	1	0	0	0	0	0	0	0	0	0	0	0	0	0	0	0	0	0	0
Bacteria;Firmicutes;Clostridia;Clostridiales;Peptostreptococcaceae;Romboutsia	Romboutsia	0	2	0	1	0	0	10	2	0	1	1	0	0	1	0	0	0	0	1	2	1	0
Bacteria;Proteobacteria;Betaproteobacteria;Burkholderiales;Comamonadaceae;Roseateles	Roseateles	0	0	0	0	0	0	0	0	0	0	1	0	0	0	2	1	0	0	0	0	0	0
Bacteria;Proteobacteria;Alphaproteobacteria;Rhodobacterales;Rhodobacteraceae;Roseicitreum	Roseicitreum	0	0	0	0	0	0	0	0	0	0	2	0	0	0	0	0	0	0	0	0	0	0
Bacteria;Proteobacteria;Alphaproteobacteria;Rhodospirillales;Acetobacteraceae;Roseomonas	Roseomonas	70	40	11	22	0	6	85	37	47	31	29	78	44	17	9	25	34	46	57	14	19	20
Bacteria;Actinobacteria;Actinobacteria_c;Micrococcales;Micrococcaceae;Rothia	Rothia	0	0	0	0	344	20	0	0	0	0	0	0	0	0	1	0	0	0	0	0	0	0
Bacteria;Proteobacteria;Gammaproteobacteria;Enterobacterales;Yersiniaceae;Rouxiella	Rouxiella	0	0	0	0	0	0	0	0	0	1	0	0	0	0	0	0	0	0	0	0	0	0
Bacteria;Proteobacteria;Alphaproteobacteria;Rhodobacterales;Rhodobacteraceae;Rubellimicrobium	Rubellimicrobium	0	0	0	1	0	0	0	0	0	0	0	0	0	0	0	2	1	0	5	0	1	1
Bacteria;Proteobacteria;Betaproteobacteria;Burkholderiales;Comamonadaceae;Rubrivivax	Rubrivivax	6	0	2	2	1	0	4	6	1	3	4	3	3	0	0	0	1	0	4	0	1	0
Bacteria;Actinobacteria;Rubrobacteria;Rubrobacterales;Rubrobacteraceae;Rubrobacter	Rubrobacter	2	2	0	0	99	170	0	0	0	0	1	0	0	0	1	0	0	0	2	0	2	2
Bacteria;Proteobacteria;Betaproteobacteria;Sterolibacterium_o;Sterolibacteriaceae;Rugosibacter	Rugosibacter	0	0	1	2	0	0	0	1	1	0	4	0	0	0	0	0	0	0	0	0	0	0
Bacteria;Firmicutes;Clostridia;Clostridiales;Ruminococcaceae;Ruminococcaceae_uc	Ruminococcaceae_uc	0	0	0	0	0	0	1	0	0	0	0	0	0	0	0	0	0	0	0	0	0	0
Bacteria;Firmicutes;Clostridia;Clostridiales;Ruminococcaceae;Ruminococcus_g2	Ruminococcus_g2	0	0	0	0	0	0	0	0	0	0	0	0	0	0	0	0	0	0	0	0	1	0
Bacteria;Firmicutes;Bacilli;Bacillales;Planococcaceae;Rummeliibacillus	Rummeliibacillus	0	0	0	0	0	0	0	0	0	0	0	0	0	0	0	2	0	0	0	0	0	0
Bacteria;Bacteroidetes;Cytophagia;Cytophagales;Cytophagaceae;Runella	Runella	0	0	0	2	0	5	30	1	0	1	2	0	0	0	0	0	0	0	0	0	0	0
Bacteria;Bacteroidetes;Sphingobacteriia;Sphingobacteriales;Chitinophagaceae;Rurimicrobium	Rurimicrobium	0	0	14	0	0	0	0	4	4	20	6	9	9	10	13	7	0	0	0	0	0	3
Bacteria;Proteobacteria;Deltaproteobacteria;SAR324;SAR324_f;SAR324_f_uc	SAR324_f_uc	0	0	0	0	0	0	0	0	0	0	0	0	0	0	0	0	0	2	2	0	0	0
Bacteria;Saccharibacteria_TM7;Saccharimonas_c;Saccharimonas_o;Saccharimonas_f;Saccharimonas	Saccharimonas	1	1	0	2	0	0	2	2	0	4	2	0	4	1	1	0	0	3	3	3	0	2
Bacteria;Saccharibacteria_TM7;Saccharimonas_c;Saccharimonas_o;Saccharimonas_f;Saccharimonas_f_uc	Saccharimonas_f_uc	0	0	0	0	0	0	0	1	0	0	0	0	0	0	0	0	0	0	0	0	0	0
Bacteria;Proteobacteria;Deltaproteobacteria;Myxococcales;Sandaracinaceae;Sandaracinaceae_uc	Sandaracinaceae_uc	1	4	0	0	0	0	0	0	0	0	0	0	0	0	0	0	2	0	0	2	0	0
Bacteria;Proteobacteria;Deltaproteobacteria;Myxococcales;Sandaracinaceae;Sandaracinus	Sandaracinus	0	0	1	0	0	0	1	0	0	0	1	1	2	1	1	1	7	1	0	4	3	0
Bacteria;Proteobacteria;Alphaproteobacteria;Sphingomonadales;Sphingomonadaceae;Sandarakinorhabdus	Sandarakinorhabdus	0	0	1	0	0	0	1	0	0	0	0	0	0	0	0	0	0	0	0	0	0	0
Bacteria;Bacteroidetes;Sphingobacteriia;Saprospirales;Saprospiraceae;Saprospiraceae_uc	Saprospiraceae_uc	0	155	61	104	10	3	78	36	77	63	91	72	57	64	45	82	58	109	65	60	54	114
Bacteria;Proteobacteria;Betaproteobacteria;Burkholderiales;Comamonadaceae;Schlegelella	Schlegelella	0	0	0	0	4	1	1	0	1	4	1	8	20	28	25	6	2	0	9	1	0	1
Bacteria;Planctomycetes;Planctomycetia;Planctomycetales;Planctomycetaceae;Schlesneria	Schlesneria	0	4	0	1	1	0	0	0	1	0	2	0	4	3	1	2	1	0	0	2	1	1
Bacteria;Cyanobacteria;Hormogoneae;Stigonematales;Scytonemataceae;Scytonema	Scytonema	0	0	0	0	0	3	0	0	0	0	0	0	0	0	0	0	0	0	0	0	0	0
Bacteria;Cyanobacteria;Hormogoneae;Stigonematales;Scytonemataceae;Scytonemataceae_uc	Scytonemataceae_uc	0	0	0	0	0	0	0	0	0	0	0	0	0	0	0	0	0	0	0	0	1	0
Bacteria;Bacteroidetes;Sphingobacteriia;Sphingobacteriales;Chitinophagaceae;Sediminibacterium	Sediminibacterium	1207	336	461	126	27	2	175	108	164	316	100	136	150	222	294	230	196	188	182	144	323	166
Bacteria;Proteobacteria;Gammaproteobacteria;Enterobacterales;Yersiniaceae;Serratia	Serratia	0	0	0	0	0	0	0	0	0	1	0	0	0	0	0	0	0	0	0	0	0	0
Bacteria;Proteobacteria;Betaproteobacteria;Gallionellales;Gallionellaceae;Sideroxydans	Sideroxydans	0	0	0	0	0	0	2	0	0	0	1	0	0	1	5	0	0	1	0	1	0	2
Bacteria;Proteobacteria;Gammaproteobacteria;Xanthomonadales;Xanthomonadaceae;Silanimonas	Silanimonas	0	0	0	8	15	0	5	6	5	16	3	9	2	0	0	0	0	0	0	1	1	0
Bacteria;Proteobacteria;Oligoflexia;Silvanigrellales;Silvanigrellaceae;Silvanigrella	Silvanigrella	2	33	120	7	0	0	0	4	41	11	12	22	113	8	6	32	23	17	14	30	25	15
Bacteria;Proteobacteria;Oligoflexia;Silvanigrellales;Silvanigrellaceae;Silvanigrellaceae_uc	Silvanigrellaceae_uc	3	19	18	5	0	58	9	6	10	14	14	12	59	4	10	2	3	11	5	11	2	4
Bacteria;Chlamydiae;Chlamydiae_c;Chlamydiales;Simkaniaceae;Simkaniaceae_uc	Simkaniaceae_uc	3	15	19	12	0	2	5	9	10	13	17	19	39	18	27	62	61	106	92	37	41	44
Bacteria;Proteobacteria;Betaproteobacteria;Burkholderiales;Comamonadaceae;Simplicispira	Simplicispira	2	0	0	2	0	0	3	1	0	0	0	0	0	1	0	0	0	3	0	0	0	0
Bacteria;Proteobacteria;Alphaproteobacteria;Rhodospirillales;Rhodospirillaceae;Skermanella	Skermanella	0	0	0	0	0	0	0	1	0	0	0	0	0	2	0	0	0	0	0	0	1	0
Bacteria;Proteobacteria;Deltaproteobacteria;Syntrophaceae_o;Syntrophaceae;Smithella	Smithella	0	0	0	0	0	0	0	0	0	0	0	0	0	1	0	0	0	0	0	0	0	0
Bacteria;Acidobacteria;Solibacteres;Solibacterales;Solibacteraceae;Solibacter	Solibacter	1	4	0	0	1	0	0	0	0	0	0	0	0	0	0	0	0	0	0	1	1	0
Bacteria;Proteobacteria;Alphaproteobacteria;Sphingomonadales;Sphingomonadaceae;Sphingoaurantiacus	Sphingoaurantiacus	0	0	0	1	0	0	0	0	0	0	0	0	0	0	0	0	0	0	0	0	0	0
Bacteria;Bacteroidetes;Sphingobacteriia;Sphingobacteriales;Sphingobacteriaceae;Sphingobacteriaceae_uc	Sphingobacteriaceae_uc	0	0	0	60	0	6	3	0	0	0	0	0	0	0	0	0	0	0	0	0	1	0
Bacteria;Proteobacteria;Alphaproteobacteria;Sphingomonadales;Sphingomonadaceae;Sphingomonadaceae_uc	Sphingomonadaceae_uc	0	0	0	0	1	0	0	1	0	0	0	4	1	3	2	0	3	0	0	1	2	2
Bacteria;Proteobacteria;Alphaproteobacteria;Sphingomonadales;Sphingomonadaceae;Sphingomonas	Sphingomonas	0	0	0	4	0	0	0	0	0	1	0	0	1	2	2	1	0	1	5	1	2	3
Bacteria;Proteobacteria;Alphaproteobacteria;Sphingomonadales;Sphingomonadaceae;Sphingopyxis	Sphingopyxis	0	0	0	0	0	0	1	0	0	0	0	0	0	0	0	0	0	0	0	0	0	0
Bacteria;Proteobacteria;Alphaproteobacteria;Sphingomonadales;Sphingomonadaceae;Sphingorhabdus	Sphingorhabdus	0	0	10	3	64	0	0	2	0	1	2	7	13	9	3	10	9	8	2	9	13	15
Bacteria;Proteobacteria;Oligoflexia;Silvanigrellales;Silvanigrellaceae;Spirobacillus	Spirobacillus	0	0	0	0	0	0	1	5	1	1	2	0	1	0	1	0	1	0	0	0	1	0
Bacteria;Spirochaetes;Spirochaetia;Spirochaetales;Spirochaetaceae;Spirochaeta	Spirochaeta	0	0	0	0	0	0	0	0	0	0	0	0	3	0	0	0	0	1	0	0	0	0
Bacteria;Spirochaetes;Spirochaetia;Spirochaetales;Spirochaetaceae;Spirochaetaceae_uc	Spirochaetaceae_uc	0	0	0	0	0	0	0	1	0	0	0	0	0	0	0	2	0	0	1	3	2	0
Bacteria;Bacteroidetes;Cytophagia;Cytophagales;Cytophagaceae;Spirosoma	Spirosoma	0	0	0	0	0	0	0	0	0	0	0	0	1	3	0	0	0	0	0	0	0	0
Bacteria;Actinobacteria;Actinobacteria_c;Frankiales;Sporichthyaceae;Sporichthyaceae_uc	Sporichthyaceae_uc	0	0	0	0	0	0	1	0	0	0	0	0	0	0	0	0	0	0	0	0	0	0
Bacteria;Firmicutes;Clostridia;Clostridiales;Ruminococcaceae;Sporobacter	Sporobacter	0	0	0	1	0	137	2	0	0	0	0	0	0	0	0	0	0	0	0	0	0	1
Bacteria;Firmicutes;Negativicutes;Selenomonadales;Sporomusaceae;Sporomusaceae_uc	Sporomusaceae_uc	0	0	0	0	0	0	0	0	0	0	0	0	0	0	0	0	0	0	0	1	0	0
Bacteria;Firmicutes;Bacilli;Bacillales;Staphylococcaceae;Staphylococcus	Staphylococcus	2	0	0	0	80	234	0	0	0	0	0	0	0	0	1	0	0	1	3	0	0	3
Bacteria;Proteobacteria;Alphaproteobacteria;Rhodospirillales;Rhodospirillaceae;Stella	Stella	2	0	0	0	0	0	1	1	0	0	1	0	2	0	3	2	0	1	2	0	1	1
Bacteria;Acidobacteria;Blastocatellia;Blastocatellales;Blastocatellaceae;Stenotrophobacter	Stenotrophobacter	0	0	0	0	0	0	0	0	0	0	0	0	1	1	0	0	0	0	0	0	1	0
Bacteria;Proteobacteria;Gammaproteobacteria;Xanthomonadales;Xanthomonadaceae;Stenotrophomonas	Stenotrophomonas	0	0	0	2	0	0	0	0	0	0	0	0	0	0	0	2	0	0	6	0	0	0
Bacteria;Proteobacteria;Gammaproteobacteria;Steroidobacter_o;Steroidobacter_f;Steroidobacter	Steroidobacter	0	0	0	0	0	0	0	0	0	0	0	0	0	1	0	0	0	0	0	0	0	0
Bacteria;Proteobacteria;Gammaproteobacteria;Steroidobacter_o;Steroidobacter_f;Steroidobacter_f_uc	Steroidobacter_f_uc	5	19	12	6	0	0	3	0	0	1	0	5	11	5	7	5	6	0	0	6	6	4
Bacteria;Proteobacteria;Betaproteobacteria;Sterolibacterium_o;Sterolibacteriaceae;Sterolibacteriaceae_uc	Sterolibacteriaceae_uc	0	0	0	5	0	0	9	3	0	0	5	0	0	3	5	0	1	2	0	0	1	1
Bacteria;Proteobacteria;Betaproteobacteria;Sterolibacterium_o;Sterolibacteriaceae;Sterolibacterium	Sterolibacterium	0	1	0	0	0	0	0	0	0	0	0	0	0	0	0	0	1	0	0	0	0	0
Bacteria;Firmicutes;Bacilli;Lactobacillales;Streptococcaceae;Streptococcus	Streptococcus	0	1	0	4	426	142	0	5	0	0	0	0	0	0	1	0	0	0	1	0	0	0
Bacteria;Actinobacteria;Actinobacteria_c;Streptomycetales;Streptomycetaceae;Streptomyces	Streptomyces	0	0	0	0	0	0	0	0	0	0	0	0	0	0	0	0	0	0	0	0	0	1
Bacteria;Actinobacteria;Actinobacteria_c;Streptomycetales;Streptomycetaceae;Streptomycetaceae_uc	Streptomycetaceae_uc	34	0	0	0	0	0	0	0	0	0	0	0	0	0	0	0	0	0	0	0	0	0
Bacteria;Firmicutes;Clostridia;Clostridiales;Ruminococcaceae;Subdoligranulum	Subdoligranulum	0	0	0	0	0	0	2	0	0	0	0	0	0	0	0	0	0	0	0	0	0	0
Bacteria;Proteobacteria;Gammaproteobacteria;Aeromonadales;Succinivibrionaceae;Succinivibrio	Succinivibrio	0	0	0	0	0	0	1	1	0	0	0	0	0	0	0	0	0	0	0	0	0	0
Bacteria;Proteobacteria;Betaproteobacteria;Sulfuricellales;Sulfuricellaceae;Sulfuricella	Sulfuricella	0	0	0	0	0	0	0	0	0	0	0	0	0	0	0	1	0	0	0	0	0	0
Bacteria;Proteobacteria;Betaproteobacteria;Sulfuricellales;Sulfuricellaceae;Sulfuricellaceae_uc	Sulfuricellaceae_uc	0	0	0	0	0	0	0	0	0	0	0	0	0	0	1	0	0	0	0	0	0	0
Bacteria;Proteobacteria;Epsilonproteobacteria;Campylobacterales;Sulfurimonas_f;Sulfuricurvum	Sulfuricurvum	145	0	0	4	0	0	0	2	0	3	0	0	4	2	9	0	0	0	0	0	1	0
Bacteria;Proteobacteria;Gammaproteobacteria;Chromatiales;Sulfuriflexus_f;Sulfuriflexus_f_uc	Sulfuriflexus_f_uc	0	0	0	0	0	0	0	0	0	0	0	1	0	3	2	0	2	3	2	3	0	6
Bacteria;Proteobacteria;Epsilonproteobacteria;Campylobacterales;Sulfurimonas_f;Sulfurimonas	Sulfurimonas	174	1	0	0	0	0	6	3	0	0	0	0	0	0	2	0	0	0	0	0	0	0
Bacteria;Proteobacteria;Betaproteobacteria;Sterolibacterium_o;Sterolibacteriaceae;Sulfurisoma	Sulfurisoma	1	0	0	0	0	0	0	0	0	0	0	0	0	2	0	0	0	0	0	0	3	2
Bacteria;Proteobacteria;Betaproteobacteria;Sterolibacterium_o;Sterolibacteriaceae;Sulfuritalea	Sulfuritalea	2	0	0	37	7	0	12	53	12	1	62	1	2	8	8	0	0	1	1	3	0	1
Bacteria;Proteobacteria;Epsilonproteobacteria;Campylobacterales;Campylobacteraceae;Sulfurospirillum	Sulfurospirillum	0	0	0	0	0	0	7	2	0	0	0	0	0	0	0	0	0	0	0	0	0	0
Bacteria;Proteobacteria;Betaproteobacteria;Burkholderiales;Sutterellaceae;Sutterellaceae_uc	Sutterellaceae_uc	0	0	0	0	0	0	0	0	0	0	0	1	0	1	0	0	0	1	0	0	0	0
Bacteria;Cyanobacteria;Chroobacteria;Oscillatoriales;Symploca_f;Symploca_f_uc	Symploca_f_uc	0	0	0	1	0	0	0	0	0	0	0	0	0	0	0	0	1	4	0	0	0	0
Bacteria;Proteobacteria;Deltaproteobacteria;Syntrophobacterales;Syntrophobacteraceae;Syntrophobacter	Syntrophobacter	0	0	0	0	0	0	0	0	0	0	0	0	0	1	0	0	0	2	0	0	0	0
Bacteria;Proteobacteria;Deltaproteobacteria;Syntrophobacterales;Syntrophobacteraceae;Syntrophobacteraceae_uc	Syntrophobacteraceae_uc	0	0	0	0	0	0	0	0	0	0	0	0	0	0	0	0	0	0	0	0	1	0
Bacteria;Proteobacteria;Deltaproteobacteria;Syntrophobacterales;Syntrophorhabdaceae;Syntrophorhabdus	Syntrophorhabdus	0	0	0	0	0	0	0	0	0	0	0	0	0	0	0	0	2	0	0	0	0	0
Bacteria;TDNP;TDNP_c;TDNP_o;TDNP_f;TDNP_f_uc	TDNP_f_uc	0	0	0	0	0	0	0	0	0	0	0	0	0	0	0	0	0	0	0	0	1	0
Bacteria;Proteobacteria;Alphaproteobacteria;Rhodobacterales;Rhodobacteraceae;Tabrizicola	Tabrizicola	0	0	0	0	0	0	3	0	0	2	1	0	1	0	0	0	0	0	0	0	0	0
Bacteria;Planctomycetes;Phycisphaerae;Phycisphaerales;Tepidisphaeraceae;Tepidisphaera	Tepidisphaera	0	0	0	0	0	0	0	0	0	0	0	0	0	0	0	1	0	0	0	0	0	0
Bacteria;Planctomycetes;Phycisphaerae;Phycisphaerales;Tepidisphaeraceae;Tepidisphaeraceae_uc	Tepidisphaeraceae_uc	0	0	0	0	0	0	0	0	0	0	0	0	1	0	0	0	0	0	0	0	0	0
Bacteria;Verrucomicrobia;Spartobacteria;Chthoniobacterales;Chthoniobacteraceae;Terrimicrobium	Terrimicrobium	1	0	0	0	0	0	0	0	0	0	0	0	0	0	0	0	4	0	1	2	0	0
Bacteria;Bacteroidetes;Sphingobacteriia;Sphingobacteriales;Chitinophagaceae;Terrimonas	Terrimonas	3	14	339	87	6	2	69	46	65	52	86	109	153	185	147	198	196	150	150	163	372	175
Bacteria;Firmicutes;Clostridia;Clostridiales;Peptostreptococcaceae;Terrisporobacter	Terrisporobacter	0	0	0	0	0	0	0	0	0	0	0	0	0	0	0	0	1	0	0	0	0	0
Bacteria;Proteobacteria;Betaproteobacteria;Rhodocyclales;Zoogloeaceae;Thauera	Thauera	0	0	0	1	0	1	0	0	0	0	0	0	0	0	0	0	0	0	0	0	0	0
Bacteria;Actinobacteria;Thermoleophilia;Thermoleophilales;Thermoleophilaceae;Thermoleophilaceae_uc	Thermoleophilaceae_uc	0	0	0	5	0	0	3	0	0	0	0	0	2	3	1	0	1	0	0	2	1	0
Bacteria;Proteobacteria;Betaproteobacteria;Thiobacillus_o;Thiobacillaceae;Thiobacillaceae_uc	Thiobacillaceae_uc	0	0	0	0	0	0	0	0	0	0	0	0	0	0	0	0	0	0	0	0	1	0
Bacteria;Proteobacteria;Betaproteobacteria;Thiobacillus_o;Thiobacillaceae;Thiobacillus	Thiobacillus	0	0	0	0	0	0	0	0	0	0	0	0	0	1	0	0	0	0	0	0	0	0
Bacteria;Proteobacteria;Hydrogenophilalia;Hydrogenophilales;Thiobacter_f;Thiobacter_f_uc	Thiobacter_f_uc	0	0	0	0	0	0	0	0	0	0	0	0	0	0	0	0	0	1	0	0	0	0
Bacteria;Proteobacteria;Gammaproteobacteria;Chromatiales;Chromatiaceae;Thiodictyon	Thiodictyon	1	0	0	0	0	0	0	0	0	0	0	0	0	0	0	0	0	0	0	0	0	0
Bacteria;Proteobacteria;Betaproteobacteria;Burkholderiales;Thiomonas_f;Thiomonas_f_uc	Thiomonas_f_uc	0	0	0	0	0	0	0	0	0	0	0	0	0	0	2	0	0	0	0	0	0	0
Bacteria;Proteobacteria;Gammaproteobacteria;Chromatiales;Thioalkalibacteraceae;Thiovirga	Thiovirga	0	0	0	0	0	0	0	0	0	0	0	0	1	0	0	0	0	0	0	0	0	0
Bacteria;Proteobacteria;Betaproteobacteria;Burkholderiales;Comamonadaceae;Tibeticola	Tibeticola	3	1	22	5	0	0	3	7	8	2	3	1	0	8	6	3	1	0	2	0	2	1
Bacteria;Proteobacteria;Gammaproteobacteria;Aeromonadales;Aeromonadaceae;Tolumonas	Tolumonas	3	3	2	0	3	0	3	2	0	0	0	0	0	0	0	1	2	0	0	0	0	0
Bacteria;Spirochaetes;Spirochaetia;Spirochaetales;Spirochaetaceae;Treponema	Treponema	0	0	0	0	0	0	1	0	0	0	0	0	0	0	0	0	1	0	0	0	0	0
Bacteria;Actinobacteria;Actinobacteria_c;Corynebacteriales;Corynebacteriaceae;Turicella	Turicella	0	0	0	0	3	2	0	2	0	0	0	0	0	1	0	0	0	0	1	0	0	0
Bacteria;Firmicutes;Erysipelotrichi;Erysipelotrichales;Erysipelotrichaceae;Turicibacter	Turicibacter	0	0	0	0	0	0	0	0	0	0	0	0	0	0	0	0	0	1	0	0	0	0
Bacteria;Spirochaetes;Spirochaetia;Leptospirales;Leptospiraceae;Turneriella	Turneriella	0	0	0	0	0	0	0	0	1	0	0	3	0	1	1	0	1	0	0	0	0	0
Bacteria;Proteobacteria;Betaproteobacteria;Thiobacillus_o;Thiobacillaceae;U46750_g	U46750_g	3	0	0	0	0	0	3	6	0	1	0	0	0	0	0	1	1	0	0	0	2	0
Bacteria;Proteobacteria;Deltaproteobacteria;OM27;U70713_f;U70713_f_uc	U70713_f_uc	14	2	19	6	3	0	2	1	2	5	3	2	3	11	11	24	6	1	2	4	26	1
Bacteria;Proteobacteria;Deltaproteobacteria;OM27;U70713_f;U70713_g	U70713_g	0	2	0	0	0	0	0	0	0	0	0	1	0	0	0	2	3	4	5	0	2	2
Bacteria;Planctomycetes;U81766_c;U81766_o;U81766_f;U81766_f_uc	U81766_f_uc	0	0	0	0	0	0	0	0	0	0	0	0	0	0	0	0	0	0	0	0	0	2
Bacteria;Proteobacteria;Betaproteobacteria;Rhodocyclales;Zoogloeaceae;Uliginosibacterium	Uliginosibacterium	1	0	0	0	0	0	0	0	0	0	0	0	0	0	0	0	0	0	0	0	0	0
Bacteria;Proteobacteria;Betaproteobacteria;Burkholderiales;Oxalobacteraceae;Undibacterium	Undibacterium	0	1	2	1	0	0	6	2	0	2	3	0	0	5	1	4	0	0	0	0	3	0
Bacteria;Proteobacteria;Betaproteobacteria;Neisseriales;Neisseriaceae;Uruburuella	Uruburuella	0	0	0	0	0	0	0	1	0	0	0	0	0	0	0	0	0	0	0	0	0	0
Bacteria;Proteobacteria;Alphaproteobacteria;Rhizobiales;Bradyrhizobiaceae;Variibacter	Variibacter	0	0	0	0	0	0	0	0	0	0	0	0	0	0	0	0	0	1	1	1	0	0
Bacteria;Proteobacteria;Betaproteobacteria;Burkholderiales;Comamonadaceae;Variovorax	Variovorax	0	2	0	0	0	0	0	0	0	0	0	0	1	0	0	0	0	0	2	0	0	0
Bacteria;Firmicutes;Negativicutes;Veillonellales;Veillonellaceae;Veillonella	Veillonella	0	0	0	0	2	0	0	0	0	0	0	0	0	0	0	0	0	0	0	0	0	0
Bacteria;Verrucomicrobia;Verrucomicrobiae;Verrucomicrobiales;Verrucomicrobiaceae;Verrucomicrobiaceae_uc	Verrucomicrobiaceae_uc	2	1	0	0	0	0	0	0	0	0	0	0	0	0	0	0	0	8	4	1	0	3
Bacteria;Acidobacteria;Vicinamibacter_c;Vicinamibacter_o;Vicinamibacter_f;Vicinamibacter_f_uc	Vicinamibacter_f_uc	0	0	0	0	0	0	0	0	0	0	0	0	0	0	0	0	0	0	5	0	0	0
Bacteria;Proteobacteria;Betaproteobacteria;Burkholderiales;Comamonadaceae;Vitreoscilla_g1	Vitreoscilla_g1	0	0	0	0	0	0	0	0	0	0	0	2	0	0	0	0	0	0	0	0	0	0
Bacteria;Proteobacteria;Betaproteobacteria;Neisseriales;Neisseriaceae;Vogesella	Vogesella	0	0	1	0	0	0	0	2	0	0	0	0	0	0	0	0	0	0	0	0	0	0
Bacteria;Proteobacteria;Deltaproteobacteria;Myxococcales;Vulgatibacteraceae;Vulgatibacteraceae_uc	Vulgatibacteraceae_uc	0	0	0	0	0	0	0	1	0	0	0	0	0	0	0	0	0	0	0	0	0	0
Bacteria;Firmicutes;Bacilli;Lactobacillales;Leuconostocaceae;Weissella	Weissella	0	0	0	0	0	28	0	0	0	0	0	0	0	0	0	0	0	0	0	0	0	0
Bacteria;Bacteroidetes;Bacteroidia;Bacteroidales;Williamwhitmaniaceae;Williamwhitmania	Williamwhitmania	0	0	0	0	0	0	3	1	0	0	0	0	0	0	0	0	0	0	0	0	0	0
Bacteria;Cyanobacteria;Chroobacteria;Chroococcales;Merismopedia_f;Woronichinia	Woronichinia	0	1	24	14	3	0	28	24	21	18	11	61	78	30	16	37	34	6	6	20	33	13
Bacteria;TM6;TM6_c;Babela_o;X97099_f;X97099_f_uc	X97099_f_uc	1	0	0	0	0	0	0	0	0	1	0	0	0	0	2	2	0	0	0	1	0	1
Bacteria;Proteobacteria;Gammaproteobacteria;Xanthomonadales;Xanthomonadaceae;Xanthomonas	Xanthomonas	0	0	0	0	1	129	0	0	0	0	0	0	0	0	0	0	0	0	0	0	0	0
Bacteria;Proteobacteria;Betaproteobacteria;Burkholderiales;Comamonadaceae;Xenophilus	Xenophilus	0	0	2	0	0	0	0	0	0	0	0	7	6	3	5	6	5	6	5	3	7	7
Bacteria;Planctomycetes;Planctomycetia;Planctomycetales;Gemmataceae;Zavarzinella	Zavarzinella	0	193	0	0	0	0	0	0	0	1	0	0	0	0	0	1	0	0	0	0	0	1
Bacteria;Proteobacteria;Betaproteobacteria;Burkholderiales;Comamonadaceae;Zhizhongheella	Zhizhongheella	0	11	30	13	18	0	2	7	8	3	8	3	8	25	31	17	15	2	8	16	22	13
Bacteria;Proteobacteria;Betaproteobacteria;Rhodocyclales;Zoogloeaceae;Zoogloea	Zoogloea	2	0	0	0	0	0	1	1	0	0	0	0	0	0	0	1	0	0	0	0	0	0
Bacteria;Proteobacteria;Betaproteobacteria;Rhodocyclales;Zoogloeaceae;Zoogloeaceae_uc	Zoogloeaceae_uc	0	1	0	0	0	0	1	4	1	4	1	0	2	0	0	0	1	3	25	1	3	2
Unclassified in higher taxonomic rank	Unclassified in higher taxonomic rank	148	209	120	187	81	16	74	69	55	98	78	298	170	155	551	154	160	136	152	250	193	315
