# Supplementary material for: Characterization of Bacterial Communities from the Surface and Adjacent Bottom Layers of Water in the Billings Reservoir
Source: Life (Basel). 2022 Aug 22;12(8):1280. doi: 10.3390/life12081280 (PMC9409723; doi:10.3390/life12081280)
Supplement: Supplementary file 1 [file life-12-01280-s001.zip › Supplementary Tables/Table S4 supplementary.xlsx]

## Sheet: phylum
Table 4 supplementary. Count of the individual bottom layer bacterial microbiota of Billings reservoir on a phylum level
Taxonomy	Taxon Name	B12F	B10F	B5F	B7F	B8F	B9F	B13F	B14F	B15F	B16F	B18F	B19F	B20F	B21F	B22F	B23F	B24F	B25F	B29F	B30F	B04F	B11F
Bacteria;A3DB	A3DB	0	0	0	0	0	0	0	0	0	0	0	0	1	0	0	0	0	0	0	0	0	0
Bacteria;AB672201_p	AB672201_p	0	0	0	0	0	0	0	0	0	0	0	0	1	0	0	0	0	0	0	0	0	0
Bacteria;AY345499_p	AY345499_p	0	0	3	0	0	0	0	0	0	0	1	0	9	0	0	0	1	1	0	0	10	0
Bacteria;AY491574_p	AY491574_p	0	0	0	0	0	0	0	0	0	0	0	0	6	1	0	0	0	0	0	0	0	0
Bacteria;Acetothermia_OP1	Acetothermia_OP1	0	0	0	0	0	0	0	0	0	0	0	0	1	0	0	0	0	0	1	0	0	0
Bacteria;Acidobacteria	Acidobacteria	43	22	86	26	32	40	28	33	58	29	44	36	383	44	56	53	50	50	43	28	177	42
Bacteria;Actinobacteria	Actinobacteria	2279	1519	4906	4155	2966	2738	3622	2942	3371	3064	3453	3875	2474	3835	3427	3113	2632	2818	3595	3787	1724	3025
Bacteria;Aminicenantes_OP8	Aminicenantes_OP8	0	0	0	0	0	0	0	0	0	0	1	1	12	0	1	0	1	0	0	0	1	0
Bacteria;Armatimonadetes	Armatimonadetes	3	11	76	24	10	7	14	7	10	12	15	12	27	10	6	13	24	16	13	12	23	37
Bacteria;BRC1	BRC1	0	0	0	0	0	0	0	0	0	0	0	0	1	1	0	0	0	0	0	0	0	0
Bacteria;Bacteria_uc	Bacteria_uc	0	1	19	0	0	1	0	0	0	0	0	0	0	0	3	0	1	1	0	0	0	0
Bacteria;Bacteroidetes	Bacteroidetes	1941	2230	1792	2342	1540	1542	2055	1861	1802	1793	1757	1588	1417	1728	1444	1377	1196	1218	1225	1784	2510	2944
Bacteria;Berkelbacteria	Berkelbacteria	0	0	0	0	0	0	0	0	0	0	3	0	3	0	0	0	0	0	0	2	2	0
Bacteria;CU922841_p	CU922841_p	0	0	0	0	0	1	0	0	0	0	0	0	0	0	0	0	0	0	0	0	1	0
Bacteria;Caldiserica	Caldiserica	1	0	0	0	0	0	0	0	0	0	1	1	7	1	0	1	0	0	1	1	10	0
Bacteria;Caldithrix_p	Caldithrix_p	2	0	0	0	0	0	2	0	0	0	0	2	16	0	0	1	0	0	0	0	3	0
Bacteria;Chlamydiae	Chlamydiae	82	62	423	143	128	110	126	102	165	97	155	174	94	200	139	161	202	131	158	112	63	104
Bacteria;Chlorobi	Chlorobi	132	53	94	250	254	149	245	264	307	294	345	269	407	326	203	29	54	207	108	282	94	216
Bacteria;Chloroflexi	Chloroflexi	51	56	95	22	47	42	43	65	75	46	68	65	675	48	78	119	115	79	81	71	210	54
Bacteria;Cloacamonas_p	Cloacamonas_p	0	0	0	0	0	0	0	0	0	0	0	0	5	0	0	0	0	0	0	0	4	2
Bacteria;Cyanobacteria	Cyanobacteria	5416	6943	1464	2349	5788	7065	4713	5145	4675	5468	2898	3727	1285	2324	3677	2948	3360	3921	3404	2792	63	2980
Bacteria;DQ404824_p	DQ404824_p	0	0	0	0	0	0	0	0	0	0	0	0	1	0	0	0	0	0	0	0	0	0
Bacteria;DQ499300_p	DQ499300_p	0	0	0	0	0	0	0	0	0	0	0	0	3	0	0	0	0	0	0	0	1	0
Bacteria;DQ833500_p	DQ833500_p	0	0	0	0	0	0	0	0	0	0	0	0	3	0	0	0	0	1	0	1	0	0
Bacteria;Deinococcus-Thermus	Deinococcus-Thermus	1	0	0	0	0	0	0	0	0	0	0	0	1	0	0	0	0	0	1	0	0	0
Bacteria;EF019318_p	EF019318_p	0	0	0	0	0	1	1	2	0	0	1	2	1	1	0	1	0	0	2	0	0	0
Bacteria;EU245920_p	EU245920_p	0	0	0	0	0	0	0	0	0	0	0	0	2	0	0	0	0	0	0	0	0	0
Bacteria;EU266861_p	EU266861_p	3	0	0	0	4	1	0	0	0	0	0	0	5	0	0	0	0	0	0	0	0	0
Bacteria;EU700159_p	EU700159_p	0	0	0	0	0	0	0	0	0	0	0	0	2	0	0	0	0	0	0	1	3	0
Bacteria;Elusimicrobia	Elusimicrobia	1	0	0	0	1	0	0	1	1	0	1	0	18	2	0	2	3	0	1	0	31	2
Bacteria;FJ516972_p	FJ516972_p	0	0	0	0	0	0	0	0	0	0	1	0	0	0	0	0	0	0	0	0	0	0
Bacteria;FJ814748_p	FJ814748_p	0	0	0	0	0	0	0	0	0	0	0	0	1	0	0	0	0	0	0	0	0	0
Bacteria;FN550079_p	FN550079_p	0	0	0	0	0	0	0	0	0	0	0	0	1	0	0	0	0	0	0	0	0	0
Bacteria;Fibrobacteres	Fibrobacteres	2	0	1	0	0	2	1	0	0	1	1	1	12	0	0	0	1	0	0	0	8	0
Bacteria;Firmicutes	Firmicutes	54	64	16	21	34	28	51	25	28	24	27	36	199	36	21	14	10	21	14	37	182	92
Bacteria;Fusobacteria	Fusobacteria	14	2	5	1	1	2	1	2	0	3	1	2	16	5	11	0	0	2	1	3	14	2
Bacteria;GN04	GN04	0	0	0	0	0	0	0	0	0	0	0	0	34	1	0	0	0	0	0	0	1	0
Bacteria;GU208502_p	GU208502_p	0	0	0	0	0	0	0	0	0	0	0	0	0	0	0	0	0	0	0	0	1	0
Bacteria;GU363019_p	GU363019_p	0	0	0	0	0	0	0	0	0	0	0	0	0	0	0	0	0	0	0	0	4	0
Bacteria;GU390861_p	GU390861_p	0	0	0	0	0	0	0	0	0	0	0	0	1	0	0	0	0	0	0	0	1	0
Bacteria;Gemmatimonadetes	Gemmatimonadetes	2	3	21	1	5	2	1	6	2	5	13	6	24	4	7	6	5	10	0	15	4	4
Bacteria;HM128617_p	HM128617_p	0	0	0	0	0	1	0	0	0	1	0	0	0	0	0	0	0	0	0	0	0	0
Bacteria;HQ003654_p	HQ003654_p	0	0	0	0	0	0	0	0	0	0	0	0	0	0	0	0	0	0	0	0	4	0
Bacteria;Hydrogenedentes_NKB19	Hydrogenedentes_NKB19	4	0	1	0	2	1	0	0	5	0	7	1	16	1	7	10	4	3	9	1	3	6
Bacteria;JMYB36	JMYB36	0	0	0	0	0	0	0	0	0	0	3	0	4	0	0	3	1	0	0	0	8	0
Bacteria;JN107068_p	JN107068_p	1	0	0	0	0	0	0	0	1	0	0	0	0	0	0	0	0	0	1	0	1	0
Bacteria;JN441182_p	JN441182_p	0	0	0	0	0	0	0	0	0	0	0	0	0	0	0	0	0	0	0	0	1	0
Bacteria;JN537230_p	JN537230_p	0	0	0	0	0	0	0	0	0	0	0	0	0	0	0	0	0	0	0	0	1	0
Bacteria;JN537925_p	JN537925_p	0	0	0	0	0	0	0	0	0	0	0	0	0	0	0	0	0	0	0	0	6	0
Bacteria;JQ072929_p	JQ072929_p	0	0	0	0	0	0	0	0	0	0	0	0	1	0	0	2	0	0	1	0	0	0
Bacteria;JQ072981_p	JQ072981_p	0	0	0	0	0	1	0	0	0	0	0	0	0	1	5	8	13	9	3	1	0	0
Bacteria;JQ817711_p	JQ817711_p	0	0	1	0	0	0	0	0	0	0	0	0	0	0	0	0	0	0	0	0	0	0
Bacteria;Kazan	Kazan	0	0	0	0	2	2	0	0	2	2	2	1	0	0	0	0	0	0	0	0	13	0
Bacteria;Latescibacteria_WS3	Latescibacteria_WS3	3	0	103	1	7	3	0	0	5	0	2	3	35	3	0	1	1	1	1	1	4	0
Bacteria;Lentisphaerae	Lentisphaerae	0	0	0	0	0	1	1	0	0	0	0	0	1	0	0	0	1	1	0	1	8	2
Bacteria;Microgenomates_OP11	Microgenomates_OP11	8	1	3	0	2	5	2	1	5	0	4	2	11	1	6	17	15	4	6	0	9	0
Bacteria;Nitrospirae	Nitrospirae	1	1	1	13	7	1	7	0	9	3	11	26	316	25	6	5	5	6	6	14	85	0
Bacteria;Omnitrophica_OP3	Omnitrophica_OP3	9	0	0	8	7	3	8	1	3	9	18	11	60	12	13	34	28	17	15	5	169	6
Bacteria;Parcubacteria_OD1	Parcubacteria_OD1	202	75	64	34	166	158	60	27	255	39	129	130	206	57	33	182	197	61	52	37	477	167
Bacteria;Peregrinibacteria	Peregrinibacteria	2	3	3	1	3	1	0	1	6	0	3	3	24	5	2	2	3	0	3	2	21	11
Bacteria;Planctomycetes	Planctomycetes	196	245	1053	620	468	305	440	420	431	422	624	537	655	890	761	744	783	884	527	643	89	268
Bacteria;Poribacteria_p	Poribacteria_p	0	0	0	0	0	0	0	0	0	0	0	0	2	0	0	0	0	0	0	0	2	0
Bacteria;Proteobacteria	Proteobacteria	4729	4116	3868	4308	3373	2933	3499	4153	3580	3512	4712	4207	5824	4408	4181	4841	5182	4398	4911	4450	8797	4951
Bacteria;SR1	SR1	1	0	0	0	0	0	0	0	0	0	0	0	2	0	0	0	0	0	0	0	4	2
Bacteria;Saccharibacteria_TM7	Saccharibacteria_TM7	17	39	83	9	23	33	23	12	56	8	15	20	57	8	10	10	14	10	6	6	6	110
Bacteria;Spirochaetes	Spirochaetes	14	7	4	2	5	11	13	9	5	12	9	14	136	5	8	9	12	11	10	9	65	10
Bacteria;Synergistetes	Synergistetes	1	3	0	0	0	0	0	0	0	0	0	0	0	0	0	0	0	0	0	0	1	3
Bacteria;TDNP	TDNP	0	0	0	0	0	0	0	0	0	0	1	0	2	0	0	0	0	0	0	0	1	0
Bacteria;TM6	TM6	11	3	38	33	14	20	18	8	23	26	49	40	29	96	67	62	92	108	59	65	39	3
Bacteria;Tenericutes	Tenericutes	2	0	0	0	0	0	0	0	0	0	0	0	6	0	0	0	0	0	1	0	5	1
Bacteria;UT06	UT06	0	0	0	0	0	0	0	0	0	0	1	0	2	0	0	0	0	0	0	0	0	0
Bacteria;Verrucomicrobia	Verrucomicrobia	527	268	1452	1388	865	532	774	670	869	885	1373	966	1206	1677	1576	1981	1741	1770	1494	1594	791	661
Bacteria;WS5	WS5	9	35	90	10	11	16	13	8	10	10	11	6	10	8	14	6	4	2	4	9	5	60
Bacteria;WS6	WS6	2	2	1	0	0	1	3	1	5	0	2	1	9	1	0	0	0	0	1	0	6	1
Bacteria;WWE3	WWE3	0	2	0	5	1	7	2	0	2	1	4	1	4	1	4	11	15	5	8	0	0	0

## Sheet: class
Table 4 supplementary. Count of the individual bottom layer bacterial microbiota of Billings reservoir on a class level
Taxonomy	Taxon Name	B12F	B10F	B5F	B7F	B8F	B9F	B13F	B14F	B15F	B16F	B18F	B19F	B20F	B21F	B22F	B23F	B24F	B25F	B29F	B30F	B04F	B11F
Bacteria;A3DB;A3DB_c	A3DB_c	0	0	0	0	0	0	0	0	0	0	0	0	1	0	0	0	0	0	0	0	0	0
Bacteria;Omnitrophica_OP3;AB015559_c	AB015559_c	0	0	0	0	0	0	1	0	1	0	1	0	0	0	1	0	0	2	2	0	6	0
Bacteria;AB672201_p;AB672201_c	AB672201_c	0	0	0	0	0	0	0	0	0	0	0	0	1	0	0	0	0	0	0	0	0	0
Bacteria;Omnitrophica_OP3;AF027088_c	AF027088_c	0	0	0	0	0	0	0	0	0	2	0	0	0	0	0	0	0	0	0	0	0	0
Bacteria;Microgenomates_OP11;AQSN_c	AQSN_c	1	0	0	0	0	0	0	0	0	0	0	0	0	0	3	0	1	0	1	0	0	0
Bacteria;Aminicenantes_OP8;AQSP_c	AQSP_c	0	0	0	0	0	0	0	0	0	0	1	1	12	0	1	0	1	0	0	0	1	0
Bacteria;Omnitrophica_OP3;AQSZ_c	AQSZ_c	4	0	0	6	3	1	4	0	2	5	6	4	19	8	11	12	11	5	8	5	86	0
Bacteria;AY345499_p;AY345499_c	AY345499_c	0	0	3	0	0	0	0	0	0	0	1	0	9	0	0	0	1	1	0	0	10	0
Bacteria;Omnitrophica_OP3;AY373410_c	AY373410_c	0	0	0	0	0	0	0	0	0	0	0	0	3	0	1	0	0	0	0	0	8	0
Bacteria;AY491574_p;AY491574_c	AY491574_c	0	0	0	0	0	0	0	0	0	0	0	0	6	1	0	0	0	0	0	0	0	0
Bacteria;Acetothermia_OP1;Acetothermus_c	Acetothermus_c	0	0	0	0	0	0	0	0	0	0	0	0	1	0	0	0	0	0	1	0	0	0
Bacteria;Actinobacteria;Acidimicrobiia	Acidimicrobiia	290	463	704	1082	685	449	657	928	833	724	1382	1216	880	1159	1259	1128	784	897	974	1429	351	728
Bacteria;Acidobacteria;Acidobacteriia	Acidobacteriia	0	0	0	0	0	0	0	0	0	0	0	0	19	1	0	0	0	0	0	0	5	0
Bacteria;Actinobacteria;Actinobacteria_c	Actinobacteria_c	1954	1013	4183	3029	2231	2216	2896	1927	2421	2303	1991	2597	1448	2620	2107	1950	1804	1861	2567	2286	1338	2230
Bacteria;Proteobacteria;Alphaproteobacteria	Alphaproteobacteria	863	1060	1002	1800	1134	860	1225	1071	1033	1539	1652	1509	1094	1901	1885	2437	2806	2158	2770	1917	444	927
Bacteria;Chloroflexi;Anaerolineae	Anaerolineae	15	15	52	5	8	12	8	18	13	14	32	15	394	19	38	53	45	28	40	23	122	6
Bacteria;Chloroflexi;Ardenticatenia	Ardenticatenia	0	0	0	0	0	0	0	0	0	0	0	0	5	0	0	1	0	0	1	0	0	0
Bacteria;Armatimonadetes;Armatimonadia	Armatimonadia	3	8	45	20	6	4	10	3	9	6	13	12	6	9	5	8	15	10	8	7	18	36
Bacteria;Firmicutes;Bacilli	Bacilli	18	7	9	21	31	16	46	13	26	20	13	32	64	32	14	9	10	19	12	26	85	5
Bacteria;Bacteroidetes;Bacteroidia	Bacteroidia	75	55	9	6	13	26	11	9	21	1	3	11	375	11	11	10	9	9	4	12	477	232
Bacteria;Proteobacteria;Betaproteobacteria	Betaproteobacteria	2618	2200	1838	1736	1569	1464	1477	2180	1776	1366	1672	1747	2342	1677	1559	1661	1618	1307	1427	1656	3824	2985
Bacteria;Acidobacteria;Blastocatellia	Blastocatellia	22	10	13	3	8	10	16	14	21	11	7	6	18	8	31	40	35	30	31	6	2	10
Bacteria;Planctomycetes;Brocadia_c	Brocadia_c	0	0	0	0	0	0	0	0	0	0	0	0	1	0	0	0	0	0	0	0	2	0
Bacteria;SR1;CP006913_c	CP006913_c	1	0	0	0	0	0	0	0	0	0	0	0	2	0	0	0	0	0	0	0	4	2
Bacteria;WWE3;CP006914_c	CP006914_c	0	2	0	5	1	7	2	0	2	1	4	1	4	1	4	11	15	5	8	0	0	0
Bacteria;Berkelbacteria;CP011213_c	CP011213_c	0	0	0	0	0	0	0	0	0	0	3	0	3	0	0	0	0	0	0	2	2	0
Bacteria;Kazan;CP011216_c	CP011216_c	0	0	0	0	2	2	0	0	2	2	2	1	0	0	0	0	0	0	0	0	13	0
Bacteria;Acidobacteria;CP011806_c	CP011806_c	0	0	0	0	0	0	0	0	0	0	1	0	35	3	2	0	1	0	0	0	18	0
Bacteria;CU922841_p;CU922841_c	CU922841_c	0	0	0	0	0	1	0	0	0	0	0	0	0	0	0	0	0	0	0	0	1	0
Bacteria;Chloroflexi;Caldilineae	Caldilineae	6	5	18	4	4	7	2	10	17	12	14	11	162	8	22	40	41	32	14	13	34	8
Bacteria;Caldiserica;Caldisericia	Caldisericia	1	0	0	0	0	0	0	0	0	0	1	1	7	1	0	1	0	0	1	1	10	0
Bacteria;Caldithrix_p;Caldithrix_c	Caldithrix_c	2	0	0	0	0	0	2	0	0	0	0	2	16	0	0	1	0	0	0	0	3	0
Bacteria;Fibrobacteres;Chitinispirillia	Chitinispirillia	0	0	0	0	0	0	0	0	0	0	1	0	5	0	0	0	1	0	0	0	0	0
Bacteria;Fibrobacteres;Chitinivibrionia	Chitinivibrionia	0	0	0	0	0	0	0	0	0	0	0	0	1	0	0	0	0	0	0	0	2	0
Bacteria;Chlamydiae;Chlamydiae_c	Chlamydiae_c	82	62	423	143	128	110	126	102	165	97	155	174	94	200	139	161	202	131	158	112	63	104
Bacteria;Chlorobi;Chlorobia	Chlorobia	0	0	0	0	0	0	0	0	0	0	0	0	0	0	0	0	0	0	0	0	8	0
Bacteria;Chloroflexi;Chloroflexia	Chloroflexia	6	24	2	2	7	5	12	14	7	6	3	3	2	3	7	22	24	11	19	4	2	29
Bacteria;Cyanobacteria;Chroobacteria	Chroobacteria	5188	6858	1282	2101	5373	6602	4350	4926	4481	5172	2614	3417	1173	2041	2773	1847	2061	2945	2446	2402	52	2929
Bacteria;Armatimonadetes;Chthonomonadetes	Chthonomonadetes	0	0	0	0	0	0	0	0	1	0	0	0	2	0	0	0	0	0	0	0	0	0
Bacteria;Cloacamonas_p;Cloacamonas_c	Cloacamonas_c	0	0	0	0	0	0	0	0	0	0	0	0	5	0	0	0	0	0	0	0	4	2
Bacteria;Firmicutes;Clostridia	Clostridia	26	46	7	0	3	9	2	9	1	2	12	2	121	3	5	4	0	2	2	9	86	53
Bacteria;Actinobacteria;Coriobacteriia	Coriobacteriia	0	0	1	0	0	0	0	0	1	0	1	0	55	1	5	0	0	0	1	0	9	0
Bacteria;Bacteroidetes;Cytophagia	Cytophagia	84	321	101	48	104	99	107	173	111	126	94	54	78	62	19	37	31	36	34	44	316	191
Bacteria;DQ404824_p;DQ404824_c	DQ404824_c	0	0	0	0	0	0	0	0	0	0	0	0	1	0	0	0	0	0	0	0	0	0
Bacteria;Chloroflexi;DQ463736_c	DQ463736_c	0	0	0	0	0	0	0	0	0	0	0	0	3	0	0	0	0	0	0	0	0	0
Bacteria;DQ499300_p;DQ499300_c	DQ499300_c	0	0	0	0	0	0	0	0	0	0	0	0	3	0	0	0	0	0	0	0	1	0
Bacteria;Cyanobacteria;DQ520188_c	DQ520188_c	1	2	1	6	22	11	4	5	4	1	7	17	8	10	1	5	8	3	5	4	2	4
Bacteria;Poribacteria_p;DQ811929_c	DQ811929_c	0	0	0	0	0	0	0	0	0	0	0	0	2	0	0	0	0	0	0	0	2	0
Bacteria;DQ833500_p;DQ833500_c	DQ833500_c	0	0	0	0	0	0	0	0	0	0	0	0	3	0	0	0	0	1	0	1	0	0
Bacteria;Chloroflexi;Dehalococcoidia	Dehalococcoidia	0	0	0	0	0	0	0	2	0	0	1	0	25	0	0	0	2	0	0	0	44	3
Bacteria;Deinococcus-Thermus;Deinococci	Deinococci	1	0	0	0	0	0	0	0	0	0	0	0	1	0	0	0	0	0	1	0	0	0
Bacteria;Proteobacteria;Deltaproteobacteria	Deltaproteobacteria	58	22	140	179	119	72	97	51	101	60	148	108	1287	262	162	117	126	260	122	222	704	88
Bacteria;EF019318_p;EF019318_c	EF019318_c	0	0	0	0	0	1	1	2	0	0	1	2	1	1	0	1	0	0	2	0	0	0
Bacteria;Elusimicrobia;EF520538_c	EF520538_c	0	0	0	0	0	0	0	0	0	0	0	0	0	0	0	0	0	0	0	0	2	0
Bacteria;Chloroflexi;EU181507_c	EU181507_c	0	0	0	0	0	0	0	0	0	0	0	0	2	0	0	0	0	0	0	0	0	0
Bacteria;EU245920_p;EU245920_c	EU245920_c	0	0	0	0	0	0	0	0	0	0	0	0	2	0	0	0	0	0	0	0	0	0
Bacteria;BRC1;EU246057_c	EU246057_c	0	0	0	0	0	0	0	0	0	0	0	0	1	0	0	0	0	0	0	0	0	0
Bacteria;EU266861_p;EU266861_c	EU266861_c	3	0	0	0	4	1	0	0	0	0	0	0	5	0	0	0	0	0	0	0	0	0
Bacteria;Armatimonadetes;EU266864_c	EU266864_c	0	0	0	0	0	0	0	0	0	0	0	0	5	0	0	0	0	0	0	0	3	0
Bacteria;GN04;EU385751_c	EU385751_c	0	0	0	0	0	0	0	0	0	0	0	0	34	1	0	0	0	0	0	0	1	0
Bacteria;Planctomycetes;EU385896_c	EU385896_c	0	0	0	0	0	0	0	0	0	0	3	0	7	0	1	0	2	0	0	0	4	0
Bacteria;Elusimicrobia;EU488113_c	EU488113_c	0	0	0	0	0	0	0	1	0	0	0	0	0	0	0	0	0	0	1	0	0	0
Bacteria;EU700159_p;EU700159_c	EU700159_c	0	0	0	0	0	0	0	0	0	0	0	0	2	0	0	0	0	0	0	1	3	0
Bacteria;Elusimicrobia;Elusimicrobia_c	Elusimicrobia_c	0	0	0	0	1	0	0	0	1	0	1	0	18	2	0	1	2	0	0	0	23	0
Bacteria;Elusimicrobia;Endomicrobia	Endomicrobia	1	0	0	0	0	0	0	0	0	0	0	0	0	0	0	1	1	0	0	0	6	2
Bacteria;Proteobacteria;Epsilonproteobacteria	Epsilonproteobacteria	379	35	2	4	20	47	35	6	10	1	1	8	17	0	5	0	2	0	1	2	1668	110
Bacteria;Firmicutes;Erysipelotrichi	Erysipelotrichi	2	3	0	0	0	2	0	1	1	1	2	1	4	0	2	0	0	0	0	1	1	21
Bacteria;Planctomycetes;FJ444691_c	FJ444691_c	1	0	3	10	3	0	0	4	0	3	4	6	4	1	5	0	3	4	6	3	0	0
Bacteria;FJ516972_p;FJ516972_c	FJ516972_c	0	0	0	0	0	0	0	0	0	0	1	0	0	0	0	0	0	0	0	0	0	0
Bacteria;GU363019_p;FJ716462_c	FJ716462_c	0	0	0	0	0	0	0	0	0	0	0	0	0	0	0	0	0	0	0	0	4	0
Bacteria;Cyanobacteria;FJ810552_c	FJ810552_c	4	2	54	5	7	5	16	8	6	12	4	4	3	14	20	44	43	28	31	10	0	0
Bacteria;FJ814748_p;FJ814748_c	FJ814748_c	0	0	0	0	0	0	0	0	0	0	0	0	1	0	0	0	0	0	0	0	0	0
Bacteria;FN550079_p;FN550079_c	FN550079_c	0	0	0	0	0	0	0	0	0	0	0	0	1	0	0	0	0	0	0	0	0	0
Bacteria;Omnitrophica_OP3;FP245540_c	FP245540_c	0	0	0	0	0	0	0	0	0	0	2	2	13	1	0	4	3	2	1	0	30	0
Bacteria;BRC1;FP245541_c	FP245541_c	0	0	0	0	0	0	0	0	0	0	0	0	0	1	0	0	0	0	0	0	0	0
Bacteria;Fibrobacteres;Fibrobacteria	Fibrobacteria	1	0	0	0	0	2	1	0	0	1	0	1	2	0	0	0	0	0	0	0	3	0
Bacteria;Armatimonadetes;Fimbriimonadia	Fimbriimonadia	0	1	31	4	4	2	4	4	0	6	2	0	14	1	1	5	9	6	5	5	2	1
Bacteria;Bacteroidetes;Flavobacteria	Flavobacteria	956	942	340	434	343	430	636	605	420	361	370	290	157	291	227	183	184	214	249	373	674	813
Bacteria;Fusobacteria;Fusobacteria_c	Fusobacteria_c	14	2	5	1	1	2	1	2	0	3	1	2	16	5	11	0	0	2	1	3	14	2
Bacteria;Latescibacteria_WS3;GQ354951_c	GQ354951_c	0	0	0	0	0	0	0	0	0	0	0	0	2	0	0	0	0	0	0	0	0	0
Bacteria;Chloroflexi;GQ396871_c	GQ396871_c	22	12	21	11	27	18	21	21	31	14	18	36	58	18	9	3	1	7	7	30	8	8
Bacteria;GU208502_p;GU208502_c	GU208502_c	0	0	0	0	0	0	0	0	0	0	0	0	0	0	0	0	0	0	0	0	1	0
Bacteria;GU390861_p;GU390861_c	GU390861_c	0	0	0	0	0	0	0	0	0	0	0	0	1	0	0	0	0	0	0	0	1	0
Bacteria;Proteobacteria;Gammaproteobacteria	Gammaproteobacteria	738	698	534	357	371	415	455	559	514	398	966	637	873	380	390	466	494	482	457	400	1908	729
Bacteria;Gemmatimonadetes;Gemmatimonadetes_c	Gemmatimonadetes_c	2	3	21	1	5	2	1	6	2	5	13	6	24	4	7	6	5	10	0	15	4	4
Bacteria;HM128617_p;HM128617_c	HM128617_c	0	0	0	0	0	1	0	0	0	1	0	0	0	0	0	0	0	0	0	0	0	0
Bacteria;Omnitrophica_OP3;HM243796_c	HM243796_c	5	0	0	2	4	2	3	1	0	2	9	5	25	3	0	17	14	8	4	0	39	6
Bacteria;HQ003654_p;HQ003654_c	HQ003654_c	0	0	0	0	0	0	0	0	0	0	0	0	0	0	0	0	0	0	0	0	4	0
Bacteria;Chlorobi;HQ014634_c	HQ014634_c	1	0	0	0	2	0	0	0	0	2	1	0	57	1	0	0	1	2	1	1	9	1
Bacteria;Acidobacteria;Holophagae	Holophagae	4	3	0	0	2	6	0	2	8	0	3	3	38	2	3	0	0	1	1	2	67	9
Bacteria;Cyanobacteria;Hormogoneae	Hormogoneae	223	77	127	236	385	444	337	206	183	281	269	285	79	256	883	1040	1244	941	920	375	1	47
Bacteria;Hydrogenedentes_NKB19;Hydrogenedens_c	Hydrogenedens_c	4	0	1	0	2	1	0	0	5	0	7	1	16	1	7	10	4	3	9	1	3	6
Bacteria;Proteobacteria;Hydrogenophilalia	Hydrogenophilalia	0	0	0	0	0	0	0	0	0	0	0	0	13	3	3	31	23	12	0	2	0	0
Bacteria;Chlorobi;Ignavibacteriae	Ignavibacteriae	5	4	0	0	2	4	2	1	4	0	4	1	164	4	2	2	6	1	3	2	72	4
Bacteria;JMYB36;JMYB36_c	JMYB36_c	0	0	0	0	0	0	0	0	0	0	3	0	4	0	0	3	1	0	0	0	8	0
Bacteria;JN107068_p;JN107068_c	JN107068_c	1	0	0	0	0	0	0	0	1	0	0	0	0	0	0	0	0	0	1	0	1	0
Bacteria;JN441182_p;JN441182_c	JN441182_c	0	0	0	0	0	0	0	0	0	0	0	0	0	0	0	0	0	0	0	0	1	0
Bacteria;JN537230_p;JN537230_c	JN537230_c	0	0	0	0	0	0	0	0	0	0	0	0	0	0	0	0	0	0	0	0	1	0
Bacteria;JN537925_p;JN537925_c	JN537925_c	0	0	0	0	0	0	0	0	0	0	0	0	0	0	0	0	0	0	0	0	6	0
Bacteria;Fibrobacteres;JN697815_c	JN697815_c	1	0	1	0	0	0	0	0	0	0	0	0	4	0	0	0	0	0	0	0	3	0
Bacteria;JQ072929_p;JQ072929_c	JQ072929_c	0	0	0	0	0	0	0	0	0	0	0	0	1	0	0	2	0	0	1	0	0	0
Bacteria;JQ072981_p;JQ072981_c	JQ072981_c	0	0	0	0	0	1	0	0	0	0	0	0	0	1	5	8	13	9	3	1	0	0
Bacteria;Omnitrophica_OP3;JQ086826_c	JQ086826_c	0	0	0	0	0	0	0	0	0	0	0	0	0	0	0	1	0	0	0	0	0	0
Bacteria;Planctomycetes;JQ278812_c	JQ278812_c	0	0	0	0	0	0	0	0	0	0	0	0	0	0	0	1	0	0	0	0	0	0
Bacteria;JQ817711_p;JQ817711_c	JQ817711_c	0	0	1	0	0	0	0	0	0	0	0	0	0	0	0	0	0	0	0	0	0	0
Bacteria;Verrucomicrobia;Kiritimatiellae	Kiritimatiellae	1	3	1	2	1	0	0	0	0	0	1	2	46	0	3	0	1	6	1	2	12	1
Bacteria;Chloroflexi;Ktedonobacteria	Ktedonobacteria	0	0	0	0	0	0	0	0	0	0	0	0	20	0	0	0	1	0	0	0	0	0
Bacteria;WS6;LBWK_c	LBWK_c	0	0	0	0	0	0	0	0	0	0	2	0	4	0	0	0	0	0	0	0	1	1
Bacteria;Parcubacteria_OD1;LCGL_c	LCGL_c	67	31	9	1	36	51	14	1	69	5	12	14	40	7	3	11	16	8	8	5	49	82
Bacteria;Latescibacteria_WS3;Latescibacter_c	Latescibacter_c	3	0	103	1	7	3	0	0	5	0	2	3	33	3	0	1	1	1	1	1	4	0
Bacteria;Lentisphaerae;Lentisphaeria	Lentisphaeria	0	0	0	0	0	1	1	0	0	0	0	0	0	0	0	0	1	1	0	1	6	2
Bacteria;Firmicutes;Limnochordia	Limnochordia	0	0	0	0	0	0	0	0	0	0	0	0	0	0	0	0	0	0	0	0	1	0
Bacteria;Actinobacteria;MarineActino_c	MarineActino_c	0	0	0	0	0	0	0	0	0	0	0	0	1	0	0	0	0	1	0	0	1	0
Bacteria;Microgenomates_OP11;Microgenomatus_c	Microgenomatus_c	7	1	3	0	2	5	2	1	5	0	4	2	11	1	3	17	14	4	5	0	9	0
Bacteria;Tenericutes;Mollicutes	Mollicutes	2	0	0	0	0	0	0	0	0	0	0	0	6	0	0	0	0	0	1	0	5	1
Bacteria;Firmicutes;Negativicutes	Negativicutes	7	7	0	0	0	1	2	2	0	1	0	0	10	1	0	0	0	0	0	1	9	13
Bacteria;Nitrospirae;Nitrospira_c	Nitrospira_c	1	1	1	13	7	1	7	0	9	3	11	26	316	25	6	5	5	6	6	14	85	0
Bacteria;Planctomycetes;OM190_c	OM190_c	9	0	13	33	12	6	1	6	12	10	16	22	21	34	30	11	16	43	20	33	0	0
Bacteria;Actinobacteria;OPB41	OPB41	0	0	0	0	0	0	0	0	0	0	0	0	13	0	0	0	0	0	0	0	4	0
Bacteria;Chlorobi;OPB56_c	OPB56_c	126	49	94	250	250	145	243	263	303	292	340	268	186	321	201	27	47	204	104	279	5	211
Bacteria;Proteobacteria;Oligoflexia	Oligoflexia	73	101	352	232	160	75	210	285	146	148	273	198	198	185	177	129	113	177	126	251	248	112
Bacteria;Lentisphaerae;Oligosphaeria	Oligosphaeria	0	0	0	0	0	0	0	0	0	0	0	0	1	0	0	0	0	0	0	0	2	0
Bacteria;Verrucomicrobia;Opitutae	Opitutae	121	38	231	339	185	104	176	86	175	157	227	207	104	307	111	40	82	197	143	244	180	106
Bacteria;Planctomycetes;PAC000043_c	PAC000043_c	0	0	0	0	0	0	0	0	1	4	2	1	2	2	0	0	0	1	0	0	0	0
Bacteria;Cyanobacteria;PAC000053_c	PAC000053_c	0	1	0	0	0	1	4	0	1	0	2	2	2	0	0	0	0	1	0	0	4	0
Bacteria;Armatimonadetes;PAC000296_c	PAC000296_c	0	2	0	0	0	1	0	0	0	0	0	0	0	0	0	0	0	0	0	0	0	0
Bacteria;WS6;PAC000380_c	PAC000380_c	2	2	1	0	0	1	3	1	5	0	0	1	5	1	0	0	0	0	1	0	5	0
Bacteria;Planctomycetes;PAC001018_c	PAC001018_c	0	0	0	0	0	0	0	0	0	0	0	0	21	0	0	0	1	1	0	1	4	0
Bacteria;Cyanobacteria;PAC001562_c	PAC001562_c	0	3	0	1	0	1	0	0	0	0	0	0	10	1	0	1	0	0	0	0	0	0
Bacteria;Acidobacteria;PAC001813_c	PAC001813_c	0	0	1	0	0	0	0	0	0	1	0	0	12	0	2	1	0	0	0	0	8	0
Bacteria;Acidobacteria;PAC001852_c	PAC001852_c	0	0	0	0	0	0	0	0	0	0	0	0	6	0	0	0	0	0	0	0	0	0
Bacteria;Acidobacteria;PAC002259_c	PAC002259_c	0	0	0	0	0	0	0	0	0	0	0	0	10	0	0	0	0	0	0	0	1	0
Bacteria;Acidobacteria;PAC002261_c	PAC002261_c	0	0	1	0	0	0	0	0	0	0	1	0	30	2	0	0	1	0	1	0	26	0
Bacteria;Acidobacteria;PAC002280_c	PAC002280_c	0	0	0	0	0	0	0	0	0	0	0	0	3	0	0	0	0	0	0	0	0	0
Bacteria;Cyanobacteria;PAC002560_c	PAC002560_c	0	0	0	0	0	0	0	0	0	0	1	0	8	0	0	3	2	0	1	0	3	0
Bacteria;Planctomycetes;PAC002607_c	PAC002607_c	0	0	0	0	0	0	0	0	0	0	0	0	1	0	0	0	0	0	0	0	0	0
Bacteria;Chloroflexi;PDJQ_c	PDJQ_c	1	0	1	0	1	0	0	0	7	0	0	0	2	0	1	0	1	1	0	1	0	0
Bacteria;Parcubacteria_OD1;Paceibacter_c	Paceibacter_c	135	44	55	33	130	107	46	26	186	34	117	116	164	50	30	171	181	53	44	32	428	85
Bacteria;Parcubacteria_OD1;Parcubacteria_OD1_uc	Parcubacteria_OD1_uc	0	0	0	0	0	0	0	0	0	0	0	0	2	0	0	0	0	0	0	0	0	0
Bacteria;Peregrinibacteria;Peregrinibacteria_uc	Peregrinibacteria_uc	0	0	0	0	0	0	0	0	0	0	0	0	0	0	0	0	0	0	0	0	0	2
Bacteria;Peregrinibacteria;Peribacteria	Peribacteria	2	3	3	1	3	1	0	1	6	0	3	3	24	5	2	2	3	0	3	2	21	9
Bacteria;Planctomycetes;Phycisphaerae	Phycisphaerae	73	12	192	359	207	101	196	112	122	142	176	200	131	527	343	448	470	513	293	392	21	20
Bacteria;Planctomycetes;Planctomycetia	Planctomycetia	113	233	845	218	243	198	243	298	296	263	423	308	467	326	382	284	291	322	208	214	58	248
Bacteria;Proteobacteria;Proteobacteria_uc	Proteobacteria_uc	0	0	0	0	0	0	0	1	0	0	0	0	0	0	0	0	0	2	8	0	1	0
Bacteria;Actinobacteria;Rubrobacteria	Rubrobacteria	2	5	5	0	3	9	4	4	4	1	7	6	24	5	8	7	2	4	1	4	19	7
Bacteria;Chloroflexi;SAR202_c	SAR202_c	0	0	0	0	0	0	0	0	0	0	0	0	1	0	0	0	0	0	0	0	0	0
Bacteria;Bacteroidetes;SM1A07_c	SM1A07_c	0	0	0	0	0	0	0	1	1	4	0	0	1	0	2	1	2	2	2	0	0	0
Bacteria;Saccharibacteria_TM7;Saccharimonas_c	Saccharimonas_c	17	39	83	9	23	33	23	12	56	8	15	20	57	8	10	10	14	10	6	6	6	110
Bacteria;Acidobacteria;Solibacteres	Solibacteres	8	4	63	16	9	16	10	17	13	15	22	22	82	16	16	8	6	11	5	13	28	13
Bacteria;Verrucomicrobia;Spartobacteria	Spartobacteria	115	60	451	467	194	141	195	177	203	426	464	273	95	583	541	305	351	436	353	591	60	174
Bacteria;Bacteroidetes;Sphingobacteriia	Sphingobacteriia	826	912	1342	1854	1080	987	1301	1073	1249	1301	1290	1233	806	1364	1185	1146	970	957	936	1355	1043	1708
Bacteria;Spirochaetes;Spirochaetia	Spirochaetia	14	7	4	2	5	11	13	9	5	12	9	14	136	5	8	9	12	11	10	9	65	10
Bacteria;Synergistetes;Synergistia	Synergistia	1	3	0	0	0	0	0	0	0	0	0	0	0	0	0	0	0	0	0	0	1	3
Bacteria;TDNP;TDNP_c	TDNP_c	0	0	0	0	0	0	0	0	0	0	1	0	2	0	0	0	0	0	0	0	1	0
Bacteria;TM6;TM6_c	TM6_c	11	3	38	33	14	20	18	8	23	26	49	40	29	96	67	62	92	108	59	65	39	3
Bacteria;Acidobacteria;Thermoanaerobaculum_c	Thermoanaerobaculum_c	0	0	0	0	0	0	0	0	0	0	1	0	8	0	0	1	2	0	0	0	0	0
Bacteria;Actinobacteria;Thermoleophilia	Thermoleophilia	33	38	13	44	47	64	65	83	112	36	72	56	53	50	48	28	42	55	52	68	2	60
Bacteria;Firmicutes;Thermolithobacteria	Thermolithobacteria	0	0	0	0	0	0	0	0	0	0	0	0	0	0	0	1	0	0	0	0	0	0
Bacteria;Chloroflexi;Thermomicrobia	Thermomicrobia	1	0	1	0	0	0	0	0	0	0	0	0	1	0	1	0	0	0	0	0	0	0
Bacteria;Firmicutes;Tissierellia	Tissierellia	1	1	0	0	0	0	1	0	0	0	0	1	0	0	0	0	0	0	0	0	0	0
Bacteria;Planctomycetes;U81766_c	U81766_c	0	0	0	0	3	0	0	0	0	0	0	0	0	0	0	0	0	0	0	0	0	0
Bacteria;UT06;UT06_c	UT06_c	0	0	0	0	0	0	0	0	0	0	1	0	2	0	0	0	0	0	0	0	0	0
Bacteria;Cyanobacteria;Vampirovibrio_c	Vampirovibrio_c	0	0	0	0	1	1	2	0	0	2	1	2	2	2	0	8	2	3	1	1	1	0
Bacteria;Verrucomicrobia;Verrucomicrobiae	Verrucomicrobiae	290	167	769	580	485	287	403	407	491	302	681	484	961	787	921	1636	1307	1131	997	757	539	380
Bacteria;Acidobacteria;Vicinamibacter_c	Vicinamibacter_c	9	5	8	7	13	8	2	0	16	2	9	5	122	12	2	3	5	8	5	7	22	10
Bacteria;WS5;WS5_c	WS5_c	9	35	90	10	11	16	13	8	10	10	11	6	10	8	14	6	4	2	4	9	5	60
Unclassified in higher taxonomic rank	Unclassified in higher taxonomic rank	0	1	19	0	0	1	0	0	0	0	0	0	0	0	3	0	1	1	0	0	0	0

## Sheet: order
Table 4 supplementary. Count of the individual bottom layer bacterial microbiota of Billings reservoir on a order level
Taxonomy	Taxon Name	B12F	B10F	B5F	B7F	B8F	B9F	B13F	B14F	B15F	B16F	B18F	B19F	B20F	B21F	B22F	B23F	B24F	B25F	B29F	B30F	B04F	B11F
Bacteria;A3DB;A3DB_c;A3DB_o	A3DB_o	0	0	0	0	0	0	0	0	0	0	0	0	1	0	0	0	0	0	0	0	0	0
Bacteria;Omnitrophica_OP3;AB015559_c;AB015559_o	AB015559_o	0	0	0	0	0	0	1	0	1	0	1	0	0	0	1	0	0	2	2	0	6	0
Bacteria;Elusimicrobia;EU488113_c;AB089107_o	AB089107_o	0	0	0	0	0	0	0	1	0	0	0	0	0	0	0	0	0	0	1	0	0	0
Bacteria;Caldithrix_p;Caldithrix_c;AB177173_o	AB177173_o	0	0	0	0	0	0	0	0	0	0	0	0	1	0	0	0	0	0	0	0	0	0
Bacteria;Actinobacteria;Rubrobacteria;AB240334_o	AB240334_o	0	3	1	0	2	4	0	1	2	1	1	2	1	1	5	2	0	1	1	3	1	3
Bacteria;WS5;WS5_c;AB286410_o	AB286410_o	9	35	90	10	11	16	13	8	10	10	11	6	10	8	14	6	4	2	4	9	0	60
Bacteria;WS6;PAC000380_c;AB478657_o	AB478657_o	0	0	0	0	0	0	2	0	2	0	0	0	3	0	0	0	0	0	0	0	4	0
Bacteria;Proteobacteria;Deltaproteobacteria;AB530223_o	AB530223_o	0	0	0	0	0	0	0	0	0	0	1	0	0	0	0	0	0	0	0	0	0	0
Bacteria;Latescibacteria_WS3;Latescibacter_c;AB530233_o	AB530233_o	0	0	0	0	0	0	0	0	0	0	0	0	7	0	0	0	0	0	0	0	0	0
Bacteria;AB672201_p;AB672201_c;AB672201_o	AB672201_o	0	0	0	0	0	0	0	0	0	0	0	0	1	0	0	0	0	0	0	0	0	0
Bacteria;Parcubacteria_OD1;Paceibacter_c;AB672277_o	AB672277_o	0	0	8	0	4	2	2	0	4	0	5	2	11	0	2	4	4	0	2	0	21	0
Bacteria;Omnitrophica_OP3;AF027088_c;AF027088_o	AF027088_o	0	0	0	0	0	0	0	0	0	2	0	0	0	0	0	0	0	0	0	0	0	0
Bacteria;TM6;TM6_c;AF268992_o	AF268992_o	0	0	12	0	0	0	0	1	0	0	0	0	1	0	0	0	0	0	0	0	0	0
Bacteria;Cloacamonas_p;Cloacamonas_c;AJ853569_o	AJ853569_o	0	0	0	0	0	0	0	0	0	0	0	0	0	0	0	0	0	0	0	0	0	1
Bacteria;Planctomycetes;PAC001018_c;AM056027_o	AM056027_o	0	0	0	0	0	0	0	0	0	0	0	0	15	0	0	0	1	1	0	1	3	0
Bacteria;Latescibacteria_WS3;Latescibacter_c;AM991194_o	AM991194_o	3	0	103	1	7	3	0	0	5	0	2	3	23	3	0	1	1	1	1	1	2	0
Bacteria;Caldithrix_p;Caldithrix_c;AM997407_o	AM997407_o	0	0	0	0	0	0	0	0	0	0	0	0	2	0	0	0	0	0	0	0	0	0
Bacteria;Acidobacteria;PAC002261_c;AM997925_o	AM997925_o	0	0	0	0	0	0	0	0	0	0	0	0	1	0	0	0	0	0	0	0	1	0
Bacteria;Microgenomates_OP11;Microgenomatus_c;AQSF_o	AQSF_o	0	0	0	0	0	0	0	0	0	0	1	0	1	0	0	2	0	0	0	0	0	0
Bacteria;Microgenomates_OP11;AQSN_c;AQSN_c_uc	AQSN_c_uc	0	0	0	0	0	0	0	0	0	0	0	0	0	0	2	0	1	0	0	0	0	0
Bacteria;Microgenomates_OP11;AQSN_c;AQSN_o	AQSN_o	1	0	0	0	0	0	0	0	0	0	0	0	0	0	1	0	0	0	1	0	0	0
Bacteria;Aminicenantes_OP8;AQSP_c;AQSP_o	AQSP_o	0	0	0	0	0	0	0	0	0	0	0	0	10	0	1	0	1	0	0	0	1	0
Bacteria;Omnitrophica_OP3;AQSZ_c;AQSZ_o	AQSZ_o	4	0	0	6	3	1	4	0	2	5	6	4	19	8	11	12	10	5	8	5	83	0
Bacteria;Peregrinibacteria;Peribacteria;ASND_o	ASND_o	2	3	3	0	3	1	0	1	2	0	1	1	4	1	0	1	1	0	3	1	5	8
Bacteria;Proteobacteria;Deltaproteobacteria;AY214193_o	AY214193_o	0	0	1	0	1	0	0	1	0	0	1	0	98	0	0	0	0	2	0	0	25	2
Bacteria;AY345499_p;AY345499_c;AY345499_o	AY345499_o	0	0	3	0	0	0	0	0	0	0	1	0	9	0	0	0	1	1	0	0	10	0
Bacteria;Omnitrophica_OP3;AY373410_c;AY373410_o	AY373410_o	0	0	0	0	0	0	0	0	0	0	0	0	3	0	1	0	0	0	0	0	8	0
Bacteria;AY491574_p;AY491574_c;AY491574_o	AY491574_o	0	0	0	0	0	0	0	0	0	0	0	0	6	1	0	0	0	0	0	0	0	0
Bacteria;Peregrinibacteria;Peribacteria;AY532580_o	AY532580_o	0	0	0	0	0	0	0	0	0	0	0	0	7	0	0	0	0	0	0	0	0	1
Bacteria;Chloroflexi;Ktedonobacteria;AY673403_o	AY673403_o	0	0	0	0	0	0	0	0	0	0	0	0	2	0	0	0	0	0	0	0	0	0
Bacteria;Acetothermia_OP1;Acetothermus_c;Acetothermus_o	Acetothermus_o	0	0	0	0	0	0	0	0	0	0	0	0	1	0	0	0	0	0	1	0	0	0
Bacteria;Firmicutes;Negativicutes;Acidaminococcales	Acidaminococcales	1	3	0	0	0	0	0	0	0	1	0	0	0	0	0	0	0	0	0	0	0	1
Bacteria;Proteobacteria;Gammaproteobacteria;Acidiferrobacterales	Acidiferrobacterales	0	0	0	0	0	0	1	0	1	0	0	0	3	0	0	0	0	0	0	0	0	0
Bacteria;Actinobacteria;Acidimicrobiia;Acidimicrobiales	Acidimicrobiales	290	463	704	1082	685	449	657	928	833	724	1382	1216	880	1159	1259	1128	784	897	974	1429	351	728
Bacteria;Acidobacteria;Acidobacteriia;Acidobacteriales	Acidobacteriales	0	0	0	0	0	0	0	0	0	0	0	0	19	1	0	0	0	0	0	0	5	0
Bacteria;Actinobacteria;MarineActino_c;Actinomarinales	Actinomarinales	0	0	0	0	0	0	0	0	0	0	0	0	1	0	0	0	0	1	0	0	1	0
Bacteria;Proteobacteria;Gammaproteobacteria;Aeromonadales	Aeromonadales	52	85	5	13	18	27	14	12	8	2	2	18	14	8	4	0	2	4	2	24	11	85
Bacteria;Proteobacteria;Alphaproteobacteria;Alphaproteobacteria_uc	Alphaproteobacteria_uc	0	0	1	0	1	0	0	2	2	1	4	0	3	0	0	2	0	1	3	1	0	0
Bacteria;Proteobacteria;Gammaproteobacteria;Alteromonadales	Alteromonadales	9	7	0	2	1	1	3	0	4	1	0	6	2	0	0	1	0	0	1	0	0	4
Bacteria;Chloroflexi;Anaerolineae;Anaerolinaeles	Anaerolinaeles	13	14	52	5	8	12	8	18	13	13	32	15	393	19	38	52	43	28	38	23	122	5
Bacteria;Chloroflexi;Ardenticatenia;Ardenticatenales	Ardenticatenales	0	0	0	0	0	0	0	0	0	0	0	0	5	0	0	1	0	0	1	0	0	0
Bacteria;Armatimonadetes;Armatimonadia;Armatimonadales	Armatimonadales	3	8	45	20	6	4	10	3	9	6	13	12	6	9	5	8	15	10	8	7	18	36
Bacteria;TM6;TM6_c;Babela_o	Babela_o	11	3	24	33	14	20	18	7	22	26	49	37	28	93	67	56	83	107	58	63	37	3
Bacteria;Firmicutes;Bacilli;Bacillales	Bacillales	16	5	8	21	25	14	45	13	25	20	13	32	62	31	14	8	10	16	10	25	82	0
Bacteria;Tenericutes;Mollicutes;Bacilloplasma_o	Bacilloplasma_o	1	0	0	0	0	0	0	0	0	0	0	0	5	0	0	0	0	0	0	0	1	0
Bacteria;Proteobacteria;Oligoflexia;Bacteriovoracales	Bacteriovoracales	24	13	30	58	17	12	43	21	20	33	26	13	14	23	8	24	21	11	17	20	127	28
Bacteria;Bacteroidetes;Bacteroidia;Bacteroidales	Bacteroidales	66	49	9	5	13	26	9	9	21	1	3	10	351	10	10	10	8	8	4	12	346	224
Bacteria;Bacteroidetes;Bacteroidia;Bacteroidia_uc	Bacteroidia_uc	0	2	0	0	0	0	1	0	0	0	0	1	0	0	0	0	0	0	0	0	4	0
Bacteria;Proteobacteria;Oligoflexia;Bdellovibrionales	Bdellovibrionales	37	15	163	96	80	38	98	138	90	66	108	125	124	106	59	69	56	84	81	91	112	32
Bacteria;Proteobacteria;Betaproteobacteria;Betaproteobacteria_uc	Betaproteobacteria_uc	0	0	0	0	0	0	0	0	0	0	0	0	2	0	0	0	0	0	0	0	0	0
Bacteria;Actinobacteria;Actinobacteria_c;Bifidobacteriales	Bifidobacteriales	1	0	0	0	0	1	0	0	0	0	0	0	0	0	0	0	0	0	0	0	0	1
Bacteria;Acidobacteria;Blastocatellia;Blastocatellales	Blastocatellales	22	10	13	3	8	10	16	14	21	11	7	6	18	8	31	40	35	30	31	6	2	10
Bacteria;Proteobacteria;Deltaproteobacteria;Bradymonadales	Bradymonadales	8	2	29	52	11	12	18	4	19	13	32	18	29	71	47	17	28	66	30	71	6	18
Bacteria;Spirochaetes;Spirochaetia;Brevinematales	Brevinematales	0	0	0	0	0	0	0	0	0	0	1	0	7	0	0	1	2	0	0	0	3	0
Bacteria;Planctomycetes;Brocadia_c;Brocadiales	Brocadiales	0	0	0	0	0	0	0	0	0	0	0	0	1	0	0	0	0	0	0	0	1	0
Bacteria;Proteobacteria;Betaproteobacteria;Burkholderiales	Burkholderiales	1291	1581	1444	1360	896	793	961	1631	917	1045	1099	1135	832	1292	1272	1438	1350	1052	1122	1281	2414	1201
Bacteria;SR1;CP006913_c;CP006913_o	CP006913_o	1	0	0	0	0	0	0	0	0	0	0	0	2	0	0	0	0	0	0	0	4	2
Bacteria;WWE3;CP006914_c;CP006914_o	CP006914_o	0	2	0	5	1	7	2	0	2	1	4	1	3	1	4	11	14	5	8	0	0	0
Bacteria;Parcubacteria_OD1;Paceibacter_c;CP011209_o	CP011209_o	1	0	1	0	1	1	0	2	0	0	5	3	3	2	0	4	2	0	0	3	33	5
Bacteria;Microgenomates_OP11;Microgenomatus_c;CP011212_o	CP011212_o	7	1	1	0	2	5	2	0	5	0	3	2	7	1	3	13	13	4	4	0	4	0
Bacteria;Berkelbacteria;CP011213_c;CP011213_o	CP011213_o	0	0	0	0	0	0	0	0	0	0	3	0	3	0	0	0	0	0	0	2	2	0
Bacteria;Parcubacteria_OD1;Paceibacter_c;CP011215_o	CP011215_o	110	36	27	28	123	91	41	16	169	32	70	89	83	32	22	34	31	17	17	23	266	64
Bacteria;Acidobacteria;CP011806_c;CP011806_o	CP011806_o	0	0	0	0	0	0	0	0	0	0	1	0	35	3	2	0	1	0	0	0	18	0
Bacteria;Bacteroidetes;Sphingobacteriia;CP012155_o	CP012155_o	110	122	60	172	153	195	210	113	220	171	138	152	93	117	79	107	60	78	61	107	160	238
Bacteria;Proteobacteria;Betaproteobacteria;CP012157_o	CP012157_o	22	65	1	11	26	23	18	10	28	24	19	16	52	9	12	6	11	17	14	9	2	27
Bacteria;Planctomycetes;Phycisphaerae;CP019633_o	CP019633_o	0	0	0	1	0	0	0	0	0	0	0	0	23	0	0	3	0	0	0	1	9	0
Bacteria;CU922841_p;CU922841_c;CU922841_o	CU922841_o	0	0	0	0	0	1	0	0	0	0	0	0	0	0	0	0	0	0	0	0	1	0
Bacteria;Chloroflexi;Caldilineae;Caldilineales	Caldilineales	6	5	18	4	4	7	2	10	17	12	14	11	162	8	22	40	41	32	14	13	34	8
Bacteria;Caldiserica;Caldisericia;Caldisericales	Caldisericales	1	0	0	0	0	0	0	0	0	0	1	1	7	1	0	0	0	0	1	1	10	0
Bacteria;Caldithrix_p;Caldithrix_c;Caldithrix_o	Caldithrix_o	0	0	0	0	0	0	2	0	0	0	0	2	1	0	0	0	0	0	0	0	0	0
Bacteria;Caldithrix_p;Caldithrix_c;Calorithrix_o	Calorithrix_o	0	0	0	0	0	0	0	0	0	0	0	0	1	0	0	0	0	0	0	0	0	0
Bacteria;Proteobacteria;Epsilonproteobacteria;Campylobacterales	Campylobacterales	379	35	2	4	20	47	35	6	10	1	1	8	17	0	5	0	2	0	1	2	1668	110
Bacteria;Proteobacteria;Alphaproteobacteria;Caulobacterales	Caulobacterales	33	77	55	14	22	21	47	49	29	49	36	22	12	15	16	17	22	35	35	29	20	41
Bacteria;Proteobacteria;Gammaproteobacteria;Cellvibrionales	Cellvibrionales	5	0	2	7	9	4	17	25	6	12	12	16	36	12	8	10	11	6	10	2	7	0
Bacteria;Fibrobacteres;Chitinispirillia;Chitinispirillales	Chitinispirillales	0	0	0	0	0	0	0	0	0	0	1	0	5	0	0	0	1	0	0	0	0	0
Bacteria;Fibrobacteres;Chitinivibrionia;Chitinivibrionales	Chitinivibrionales	0	0	0	0	0	0	0	0	0	0	0	0	1	0	0	0	0	0	0	0	2	0
Bacteria;Chlamydiae;Chlamydiae_c;Chlamydiales	Chlamydiales	82	62	423	143	128	110	126	102	165	97	155	174	94	200	139	161	202	131	158	112	63	104
Bacteria;Chlorobi;Chlorobia;Chlorobiales	Chlorobiales	0	0	0	0	0	0	0	0	0	0	0	0	0	0	0	0	0	0	0	0	8	0
Bacteria;Chloroflexi;Chloroflexia;Chloroflexales	Chloroflexales	6	24	2	2	7	5	12	14	7	6	3	3	2	3	7	22	24	11	19	4	2	29
Bacteria;Proteobacteria;Gammaproteobacteria;Chromatiales	Chromatiales	10	3	29	11	8	12	18	13	5	14	12	16	85	6	20	12	16	9	11	6	24	6
Bacteria;Cyanobacteria;Chroobacteria;Chroococcales	Chroococcales	1044	366	1139	514	771	643	720	599	548	731	457	581	226	565	1078	635	841	978	672	796	38	403
Bacteria;Verrucomicrobia;Spartobacteria;Chthoniobacterales	Chthoniobacterales	115	60	451	467	194	141	195	177	203	426	464	273	95	583	541	305	351	436	353	591	60	174
Bacteria;Armatimonadetes;Chthonomonadetes;Chthonomonadales	Chthonomonadales	0	0	0	0	0	0	0	0	1	0	0	0	2	0	0	0	0	0	0	0	0	0
Bacteria;Cloacamonas_p;Cloacamonas_c;Cloacamonas_o	Cloacamonas_o	0	0	0	0	0	0	0	0	0	0	0	0	5	0	0	0	0	0	0	0	4	1
Bacteria;Firmicutes;Clostridia;Clostridia_uc	Clostridia_uc	0	0	0	0	0	0	0	0	0	0	0	0	3	0	0	0	0	0	0	0	3	0
Bacteria;Firmicutes;Clostridia;Clostridiales	Clostridiales	24	46	7	0	3	9	2	9	1	2	12	2	118	3	5	4	0	2	2	9	83	52
Bacteria;Actinobacteria;Coriobacteriia;Coriobacteriales	Coriobacteriales	0	0	1	0	0	0	0	0	1	0	1	0	55	1	5	0	0	0	1	0	9	0
Bacteria;Actinobacteria;Actinobacteria_c;Corynebacteriales	Corynebacteriales	35	85	9	17	25	45	34	37	36	21	13	34	15	14	27	33	22	29	29	14	2	118
Bacteria;Bacteroidetes;Cytophagia;Cytophagales	Cytophagales	84	321	101	48	104	99	107	173	111	126	94	54	76	62	19	37	31	36	34	44	316	191
Bacteria;Bacteroidetes;Cytophagia;Cytophagia_uc	Cytophagia_uc	0	0	0	0	0	0	0	0	0	0	0	0	1	0	0	0	0	0	0	0	0	0
Bacteria;Chloroflexi;Thermomicrobia;DQ129389_o	DQ129389_o	1	0	1	0	0	0	0	0	0	0	0	0	1	0	1	0	0	0	0	0	0	0
Bacteria;Proteobacteria;Deltaproteobacteria;DQ394969_o	DQ394969_o	0	0	0	0	0	0	0	0	0	0	0	0	0	0	0	0	0	0	1	0	0	0
Bacteria;DQ404824_p;DQ404824_c;DQ404824_o	DQ404824_o	0	0	0	0	0	0	0	0	0	0	0	0	1	0	0	0	0	0	0	0	0	0
Bacteria;WS6;LBWK_c;DQ415748_o	DQ415748_o	0	0	0	0	0	0	0	0	0	0	1	0	2	0	0	0	0	0	0	0	0	0
Bacteria;Proteobacteria;Alphaproteobacteria;DQ486506_o	DQ486506_o	0	0	1	0	0	0	1	0	0	0	0	0	0	7	0	0	0	0	0	2	0	0
Bacteria;Acidobacteria;PAC002259_c;DQ513087_o	DQ513087_o	0	0	0	0	0	0	0	0	0	0	0	0	3	0	0	0	0	0	0	0	0	0
Bacteria;Cyanobacteria;DQ520188_c;DQ520188_o	DQ520188_o	1	2	1	6	22	11	4	5	4	1	7	17	8	10	1	5	8	3	5	4	2	4
Bacteria;Proteobacteria;Deltaproteobacteria;DQ811796_o	DQ811796_o	0	0	0	0	0	0	0	0	0	0	0	0	3	0	0	0	0	0	0	0	0	0
Bacteria;Poribacteria_p;DQ811929_c;DQ811929_o	DQ811929_o	0	0	0	0	0	0	0	0	0	0	0	0	2	0	0	0	0	0	0	0	2	0
Bacteria;DQ833500_p;DQ833500_c;DQ833500_o	DQ833500_o	0	0	0	0	0	0	0	0	0	0	0	0	3	0	0	0	0	1	0	1	0	0
Bacteria;Proteobacteria;Deltaproteobacteria;Deferrisoma_o	Deferrisoma_o	0	0	0	0	0	0	0	0	0	0	0	2	11	1	0	0	0	0	0	0	6	0
Bacteria;Chloroflexi;Dehalococcoidia;Dehalococcoidales	Dehalococcoidales	0	0	0	0	0	0	0	2	0	0	1	0	25	0	0	0	2	0	0	0	44	3
Bacteria;Deinococcus-Thermus;Deinococci;Deinococcales	Deinococcales	1	0	0	0	0	0	0	0	0	0	0	0	0	0	0	0	0	0	1	0	0	0
Bacteria;Proteobacteria;Deltaproteobacteria;Deltaproteobacteria_uc	Deltaproteobacteria_uc	0	0	0	0	0	0	0	0	0	0	0	0	0	0	0	0	0	0	0	0	1	0
Bacteria;Proteobacteria;Deltaproteobacteria;Desulfobacca_o	Desulfobacca_o	0	0	0	0	0	1	0	1	0	0	0	0	37	0	0	1	0	0	0	2	4	0
Bacteria;Proteobacteria;Deltaproteobacteria;Desulfobacterales	Desulfobacterales	1	0	0	4	4	2	2	1	3	0	3	1	142	5	25	6	5	1	2	4	40	5
Bacteria;Proteobacteria;Deltaproteobacteria;Desulfobulbaceae_o	Desulfobulbaceae_o	1	0	0	0	0	0	1	1	0	0	0	0	5	1	0	0	0	0	0	2	12	2
Bacteria;Proteobacteria;Deltaproteobacteria;Desulfomonile_o	Desulfomonile_o	0	0	0	0	0	0	0	0	0	1	0	1	27	1	0	0	0	0	0	0	7	0
Bacteria;Proteobacteria;Deltaproteobacteria;Desulfovibrionales	Desulfovibrionales	0	3	0	0	0	1	1	1	0	1	0	0	1	1	0	0	0	2	0	0	2	6
Bacteria;Proteobacteria;Deltaproteobacteria;Desulfuromonadales	Desulfuromonadales	5	2	1	4	0	4	6	2	3	0	5	0	105	5	3	2	5	36	1	14	266	18
Bacteria;EF019318_p;EF019318_c;EF019318_o	EF019318_o	0	0	0	0	0	1	1	2	0	0	1	2	1	1	0	1	0	0	2	0	0	0
Bacteria;Verrucomicrobia;Kiritimatiellae;EF436358_o	EF436358_o	0	0	0	0	0	0	0	0	0	0	0	0	4	0	0	0	0	1	0	0	1	0
Bacteria;Bacteroidetes;Sphingobacteriia;EF459715_o	EF459715_o	0	0	1	0	0	0	0	0	0	0	0	0	1	0	0	0	0	0	0	0	2	0
Bacteria;Elusimicrobia;EF520538_c;EF520538_o	EF520538_o	0	0	0	0	0	0	0	0	0	0	0	0	0	0	0	0	0	0	0	0	2	0
Bacteria;Proteobacteria;Gammaproteobacteria;EF573277_o	EF573277_o	1	0	9	23	2	2	7	5	1	8	9	7	7	16	15	4	12	32	11	15	0	0
Bacteria;Caldiserica;Caldisericia;EU050690_o	EU050690_o	0	0	0	0	0	0	0	0	0	0	0	0	0	0	0	1	0	0	0	0	0	0
Bacteria;DQ499300_p;DQ499300_c;EU134912_o	EU134912_o	0	0	0	0	0	0	0	0	0	0	0	0	3	0	0	0	0	0	0	0	1	0
Bacteria;Chloroflexi;EU181507_c;EU181507_o	EU181507_o	0	0	0	0	0	0	0	0	0	0	0	0	2	0	0	0	0	0	0	0	0	0
Bacteria;Caldithrix_p;Caldithrix_c;EU245241_o	EU245241_o	0	0	0	0	0	0	0	0	0	0	0	0	11	0	0	1	0	0	0	0	3	0
Bacteria;Parcubacteria_OD1;Paceibacter_c;EU245687_o	EU245687_o	0	0	0	0	0	0	0	0	0	0	0	0	0	0	2	92	69	11	8	1	0	0
Bacteria;EU245920_p;EU245920_c;EU245920_o	EU245920_o	0	0	0	0	0	0	0	0	0	0	0	0	2	0	0	0	0	0	0	0	0	0
Bacteria;BRC1;EU246057_c;EU246057_o	EU246057_o	0	0	0	0	0	0	0	0	0	0	0	0	1	0	0	0	0	0	0	0	0	0
Bacteria;Proteobacteria;Deltaproteobacteria;EU246214_o	EU246214_o	0	1	0	0	0	0	0	0	1	0	2	2	1	0	0	2	1	0	0	0	2	0
Bacteria;Kazan;CP011216_c;EU246293_o	EU246293_o	0	0	0	0	0	2	0	0	0	0	0	0	0	0	0	0	0	0	0	0	0	0
Bacteria;EU266861_p;EU266861_c;EU266861_o	EU266861_o	3	0	0	0	4	1	0	0	0	0	0	0	5	0	0	0	0	0	0	0	0	0
Bacteria;Armatimonadetes;EU266864_c;EU266864_o	EU266864_o	0	0	0	0	0	0	0	0	0	0	0	0	5	0	0	0	0	0	0	0	3	0
Bacteria;Caldithrix_p;Caldithrix_c;EU283592_o	EU283592_o	2	0	0	0	0	0	0	0	0	0	0	0	0	0	0	0	0	0	0	0	0	0
Bacteria;Proteobacteria;Deltaproteobacteria;EU287146_o	EU287146_o	0	0	0	0	0	0	0	0	0	0	0	0	4	0	0	0	0	0	0	0	3	0
Bacteria;Planctomycetes;Brocadia_c;EU290720_o	EU290720_o	0	0	0	0	0	0	0	0	0	0	0	0	0	0	0	0	0	0	0	0	1	0
Bacteria;Chloroflexi;PDJQ_c;EU335161_o	EU335161_o	1	0	0	0	1	0	0	0	6	0	0	0	2	0	1	0	1	1	0	1	0	0
Bacteria;Proteobacteria;Deltaproteobacteria;EU335163_o	EU335163_o	0	0	0	0	0	0	0	0	0	0	1	0	10	0	0	0	0	0	1	0	4	0
Bacteria;Nitrospirae;Nitrospira_c;EU335197_o	EU335197_o	0	0	1	0	0	0	0	0	0	0	0	0	64	0	0	0	2	0	1	0	10	0
Bacteria;Actinobacteria;OPB41;EU385697_o	EU385697_o	0	0	0	0	0	0	0	0	0	0	0	0	8	0	0	0	0	0	0	0	3	0
Bacteria;GN04;EU385751_c;EU385751_o	EU385751_o	0	0	0	0	0	0	0	0	0	0	0	0	34	1	0	0	0	0	0	0	1	0
Bacteria;Planctomycetes;PAC001018_c;EU385759_o	EU385759_o	0	0	0	0	0	0	0	0	0	0	0	0	0	0	0	0	0	0	0	0	1	0
Bacteria;Planctomycetes;EU385896_c;EU385896_o	EU385896_o	0	0	0	0	0	0	0	0	0	0	3	0	7	0	1	0	2	0	0	0	4	0
Bacteria;Peregrinibacteria;Peribacteria;EU386074_o	EU386074_o	0	0	0	0	0	0	0	0	0	0	0	0	1	0	0	0	0	0	0	0	0	0
Bacteria;Latescibacteria_WS3;Latescibacter_c;EU491142_o	EU491142_o	0	0	0	0	0	0	0	0	0	0	0	0	1	0	0	0	0	0	0	0	0	0
Bacteria;Parcubacteria_OD1;Paceibacter_c;EU491249_o	EU491249_o	0	0	0	0	0	0	0	0	0	0	1	1	0	0	0	0	0	0	0	0	0	1
Bacteria;Latescibacteria_WS3;Latescibacter_c;EU592470_o	EU592470_o	0	0	0	0	0	0	0	0	0	0	0	0	1	0	0	0	0	0	0	0	0	0
Bacteria;Proteobacteria;Deltaproteobacteria;EU617831_o	EU617831_o	0	0	0	0	0	0	0	0	0	0	0	0	16	1	0	0	0	0	0	0	1	0
Bacteria;EU700159_p;EU700159_c;EU700159_o	EU700159_o	0	0	0	0	0	0	0	0	0	0	0	0	2	0	0	0	0	0	0	1	3	0
Bacteria;Proteobacteria;Betaproteobacteria;EU800906_o	EU800906_o	0	0	6	0	0	0	0	1	1	2	1	2	1	0	0	0	0	2	0	0	0	0
Bacteria;Elusimicrobia;Elusimicrobia_c;Elusimicrobiales	Elusimicrobiales	0	0	0	0	1	0	0	0	1	0	0	0	0	0	0	1	0	0	0	0	11	0
Bacteria;Elusimicrobia;Endomicrobia;Endomicrobiales	Endomicrobiales	1	0	0	0	0	0	0	0	0	0	0	0	0	0	0	1	1	0	0	0	6	2
Bacteria;Proteobacteria;Gammaproteobacteria;Enterobacterales	Enterobacterales	12	16	0	3	4	7	6	0	5	1	1	0	3	1	2	1	0	2	0	1	5	12
Bacteria;Firmicutes;Erysipelotrichi;Erysipelotrichales	Erysipelotrichales	2	3	0	0	0	2	0	1	1	1	2	1	4	0	2	0	0	0	0	1	1	21
Bacteria;Peregrinibacteria;Peribacteria;FJ205371_o	FJ205371_o	0	0	0	0	0	0	0	0	0	0	1	0	5	0	0	0	0	0	0	0	6	0
Bacteria;TM6;TM6_c;FJ230912_o	FJ230912_o	0	0	2	0	0	0	0	0	1	0	0	3	0	1	0	4	6	1	1	1	0	0
Bacteria;Bacteroidetes;Sphingobacteriia;FJ437920_o	FJ437920_o	1	0	1	1	4	0	1	2	0	0	1	1	16	9	2	9	3	0	0	3	19	0
Bacteria;Planctomycetes;FJ444691_c;FJ444691_o	FJ444691_o	1	0	3	10	3	0	0	4	0	3	4	6	4	1	5	0	3	4	6	3	0	0
Bacteria;Peregrinibacteria;Peribacteria;FJ497419_o	FJ497419_o	0	0	0	0	0	0	0	0	1	0	0	0	0	0	0	0	0	0	0	0	0	0
Bacteria;FJ516972_p;FJ516972_c;FJ516972_o	FJ516972_o	0	0	0	0	0	0	0	0	0	0	1	0	0	0	0	0	0	0	0	0	0	0
Bacteria;Chlorobi;Ignavibacteriae;FJ517031_o	FJ517031_o	0	0	0	0	0	0	0	0	0	0	0	0	3	1	0	0	0	0	0	0	1	0
Bacteria;Bacteroidetes;Sphingobacteriia;FJ612278_o	FJ612278_o	16	30	87	107	49	18	54	20	52	37	37	36	17	46	31	105	72	59	66	50	17	19
Bacteria;GU363019_p;FJ716462_c;FJ716462_o	FJ716462_o	0	0	0	0	0	0	0	0	0	0	0	0	0	0	0	0	0	0	0	0	4	0
Bacteria;TM6;TM6_c;FJ716845_o	FJ716845_o	0	0	0	0	0	0	0	0	0	0	0	0	0	2	0	2	3	0	0	1	2	0
Bacteria;Cyanobacteria;FJ810552_c;FJ810552_o	FJ810552_o	4	2	54	5	7	5	16	8	6	12	4	4	3	14	20	44	43	28	31	10	0	0
Bacteria;FJ814748_p;FJ814748_c;FJ814748_o	FJ814748_o	0	0	0	0	0	0	0	0	0	0	0	0	1	0	0	0	0	0	0	0	0	0
Bacteria;Bacteroidetes;Sphingobacteriia;FJ820362_o	FJ820362_o	10	1	0	1	9	4	24	8	7	49	28	7	0	1	0	15	6	1	1	1	0	2
Bacteria;FN550079_p;FN550079_c;FN550079_c_uc	FN550079_c_uc	0	0	0	0	0	0	0	0	0	0	0	0	1	0	0	0	0	0	0	0	0	0
Bacteria;Omnitrophica_OP3;FP245540_c;FN646435_o	FN646435_o	0	0	0	0	0	0	0	0	0	0	0	0	0	0	0	1	1	0	0	0	1	0
Bacteria;Proteobacteria;Gammaproteobacteria;FN820314_o	FN820314_o	0	0	0	0	0	0	0	0	0	0	0	0	1	0	0	0	0	0	0	0	0	0
Bacteria;Omnitrophica_OP3;FP245540_c;FP245538_o	FP245538_o	0	0	0	0	0	0	0	0	0	0	0	0	0	1	0	0	0	0	0	0	1	0
Bacteria;Omnitrophica_OP3;FP245540_c;FP245540_o	FP245540_o	0	0	0	0	0	0	0	0	0	0	1	0	2	0	0	0	0	0	0	0	0	0
Bacteria;BRC1;FP245541_c;FP245541_o	FP245541_o	0	0	0	0	0	0	0	0	0	0	0	0	0	1	0	0	0	0	0	0	0	0
Bacteria;Proteobacteria;Gammaproteobacteria;FP929140_o	FP929140_o	6	1	3	6	6	2	2	2	3	2	4	4	4	7	2	1	3	8	7	8	1	2
Bacteria;Cyanobacteria;Vampirovibrio_c;FR888536_o	FR888536_o	0	0	0	0	0	0	2	0	0	0	0	0	2	1	0	1	0	0	0	0	1	0
Bacteria;Fibrobacteres;Fibrobacteria;Fibrobacterales	Fibrobacterales	1	0	0	0	0	2	1	0	0	1	0	1	2	0	0	0	0	0	0	0	3	0
Bacteria;Armatimonadetes;Fimbriimonadia;Fimbriimonadales	Fimbriimonadales	0	1	31	4	4	2	4	4	0	6	2	0	14	1	1	5	9	6	5	5	2	1
Bacteria;Bacteroidetes;Flavobacteria;Flavobacteriales	Flavobacteriales	956	942	340	434	343	430	636	605	420	361	370	290	157	291	227	183	184	214	249	373	674	813
Bacteria;Actinobacteria;Actinobacteria_c;Frankiales	Frankiales	108	126	214	117	119	150	150	174	144	116	186	159	95	79	129	86	78	100	109	98	51	165
Bacteria;Fusobacteria;Fusobacteria_c;Fusobacteriales	Fusobacteriales	14	2	5	1	1	2	1	2	0	3	1	2	16	5	11	0	0	2	1	3	14	2
Bacteria;Omnitrophica_OP3;AQSZ_c;GQ143761_o	GQ143761_o	0	0	0	0	0	0	0	0	0	0	0	0	0	0	0	0	1	0	0	0	3	0
Bacteria;Latescibacteria_WS3;GQ354951_c;GQ354951_o	GQ354951_o	0	0	0	0	0	0	0	0	0	0	0	0	2	0	0	0	0	0	0	0	0	0
Bacteria;Peregrinibacteria;Peribacteria;GQ355048_o	GQ355048_o	0	0	0	0	0	0	0	0	0	0	0	0	0	0	0	0	0	0	0	0	1	0
Bacteria;Chloroflexi;GQ396871_c;GQ396871_o	GQ396871_o	22	12	21	11	27	18	21	21	31	14	18	36	58	18	9	3	1	7	7	30	8	8
Bacteria;Proteobacteria;Deltaproteobacteria;GQ433929_o	GQ433929_o	0	0	0	0	0	0	0	0	0	0	0	0	2	0	0	0	0	0	0	0	0	0
Bacteria;Chlorobi;Ignavibacteriae;GQ472436_o	GQ472436_o	1	0	0	0	1	0	0	1	0	0	2	0	99	2	1	2	4	0	3	0	28	1
Bacteria;Proteobacteria;Deltaproteobacteria;GU112205_o	GU112205_o	0	0	0	0	0	0	0	0	0	0	0	0	14	0	0	0	0	0	0	1	4	0
Bacteria;GU208502_p;GU208502_c;GU208502_o	GU208502_o	0	0	0	0	0	0	0	0	0	0	0	0	0	0	0	0	0	0	0	0	1	0
Bacteria;GU390861_p;GU390861_c;GU390861_o	GU390861_o	0	0	0	0	0	0	0	0	0	0	0	0	1	0	0	0	0	0	0	0	1	0
Bacteria;Omnitrophica_OP3;FP245540_c;GU472720_o	GU472720_o	0	0	0	0	0	0	0	0	0	0	1	2	11	0	0	3	2	2	1	0	28	0
Bacteria;Actinobacteria;Rubrobacteria;Gaiellales	Gaiellales	1	2	4	0	1	4	4	3	2	0	5	4	9	2	2	3	2	2	0	1	4	3
Bacteria;Proteobacteria;Betaproteobacteria;Gallionellales	Gallionellales	19	5	1	1	20	11	14	1	46	0	3	8	40	0	4	1	2	0	1	0	31	9
Bacteria;Gemmatimonadetes;Gemmatimonadetes_c;Gemmatimonadales	Gemmatimonadales	2	3	21	1	5	2	1	6	2	5	13	6	24	4	7	6	5	10	0	15	4	4
Bacteria;HM128617_p;HM128617_c;HM128617_o	HM128617_o	0	0	0	0	0	1	0	0	0	1	0	0	0	0	0	0	0	0	0	0	0	0
Bacteria;Acidobacteria;PAC002261_c;HM243779_o	HM243779_o	0	0	1	0	0	0	0	0	0	0	1	0	29	2	0	0	1	0	1	0	25	0
Bacteria;Omnitrophica_OP3;HM243796_c;HM243796_o	HM243796_o	5	0	0	2	4	2	3	1	0	2	9	5	25	3	0	17	14	8	4	0	39	6
Bacteria;HQ003654_p;HQ003654_c;HQ003654_o	HQ003654_o	0	0	0	0	0	0	0	0	0	0	0	0	0	0	0	0	0	0	0	0	4	0
Bacteria;Chlorobi;HQ014634_c;HQ014634_o	HQ014634_o	1	0	0	0	2	0	0	0	0	2	1	0	57	1	0	0	1	2	1	1	9	1
Bacteria;Proteobacteria;Deltaproteobacteria;HQ114032_o	HQ114032_o	0	0	0	0	0	0	0	0	0	0	0	0	1	0	0	0	0	0	1	0	3	2
Bacteria;Chloroflexi;DQ463736_c;HQ183887_o	HQ183887_o	0	0	0	0	0	0	0	0	0	0	0	0	3	0	0	0	0	0	0	0	0	0
Bacteria;Proteobacteria;Gammaproteobacteria;HQ191059_o	HQ191059_o	0	0	0	0	0	0	0	0	0	0	0	0	1	0	0	0	0	0	0	0	0	0
Bacteria;Proteobacteria;Betaproteobacteria;HQ324854_o	HQ324854_o	0	0	0	0	0	0	0	0	0	0	0	0	2	0	0	0	0	0	0	0	0	1
Bacteria;Bacteroidetes;Cytophagia;HQ324883_o	HQ324883_o	0	0	0	0	0	0	0	0	0	0	0	0	1	0	0	0	0	0	0	0	0	0
Bacteria;Aminicenantes_OP8;AQSP_c;HQ588586_o	HQ588586_o	0	0	0	0	0	0	0	0	0	0	1	1	2	0	0	0	0	0	0	0	0	0
Bacteria;WS6;PAC000380_c;HQ640605_o	HQ640605_o	0	0	0	0	0	0	0	0	0	0	0	1	1	1	0	0	0	0	1	0	0	0
Bacteria;Acidobacteria;Holophagae;Holophagales	Holophagales	4	3	0	0	2	6	0	2	8	0	3	3	38	2	3	0	0	1	1	2	67	9
Bacteria;Hydrogenedentes_NKB19;Hydrogenedens_c;Hydrogenedens_o	Hydrogenedens_o	4	0	1	0	2	1	0	0	5	0	7	1	16	1	7	10	4	3	9	1	3	6
Bacteria;Firmicutes;Negativicutes;Hydrogenispora_o	Hydrogenispora_o	0	0	0	0	0	0	0	0	0	0	0	0	9	0	0	0	0	0	0	1	5	1
Bacteria;Proteobacteria;Hydrogenophilalia;Hydrogenophilales	Hydrogenophilales	0	0	0	0	0	0	0	0	0	0	0	0	13	3	3	31	23	12	0	2	0	0
Bacteria;Chlorobi;Ignavibacteriae;Ignavibacteriales	Ignavibacteriales	4	4	0	0	1	4	2	0	4	0	2	1	62	1	1	0	2	1	0	2	43	3
Bacteria;Firmicutes;Bacilli;JF417904_o	JF417904_o	0	0	0	0	0	0	0	0	0	0	0	0	0	0	0	0	0	0	0	0	0	3
Bacteria;JQ072981_p;JQ072981_c;JF428946_o	JF428946_o	0	0	0	0	0	1	0	0	0	0	0	0	0	0	5	7	13	9	3	0	0	0
Bacteria;JMYB36;JMYB36_c;JMYB36_o	JMYB36_o	0	0	0	0	0	0	0	0	0	0	3	0	4	0	0	3	1	0	0	0	8	0
Bacteria;JN107068_p;JN107068_c;JN107068_c_uc	JN107068_c_uc	0	0	0	0	0	0	0	0	1	0	0	0	0	0	0	0	0	0	1	0	0	0
Bacteria;JN107068_p;JN107068_c;JN107068_o	JN107068_o	1	0	0	0	0	0	0	0	0	0	0	0	0	0	0	0	0	0	0	0	1	0
Bacteria;Kazan;CP011216_c;JN409172_o	JN409172_o	0	0	0	0	0	0	0	0	0	2	0	0	0	0	0	0	0	0	0	0	0	0
Bacteria;JN441182_p;JN441182_c;JN441182_o	JN441182_o	0	0	0	0	0	0	0	0	0	0	0	0	0	0	0	0	0	0	0	0	1	0
Bacteria;Proteobacteria;Deltaproteobacteria;JN510169_o	JN510169_o	1	0	0	0	0	0	0	0	0	0	0	0	1	0	0	0	0	0	0	0	0	0
Bacteria;Planctomycetes;PAC001018_c;JN510729_o	JN510729_o	0	0	0	0	0	0	0	0	0	0	0	0	1	0	0	0	0	0	0	0	0	0
Bacteria;Proteobacteria;Deltaproteobacteria;JN512415_o	JN512415_o	0	0	0	0	0	0	0	0	0	0	0	0	1	0	0	0	0	0	0	0	1	0
Bacteria;JN537230_p;JN537230_c;JN537230_o	JN537230_o	0	0	0	0	0	0	0	0	0	0	0	0	0	0	0	0	0	0	0	0	1	0
Bacteria;JN537925_p;JN537925_c;JN537925_o	JN537925_o	0	0	0	0	0	0	0	0	0	0	0	0	0	0	0	0	0	0	0	0	6	0
Bacteria;Planctomycetes;PAC001018_c;JN539446_o	JN539446_o	0	0	0	0	0	0	0	0	0	0	0	0	1	0	0	0	0	0	0	0	0	0
Bacteria;Proteobacteria;Deltaproteobacteria;JN609354_o	JN609354_o	0	0	0	0	0	0	0	0	0	0	0	0	0	0	0	1	1	0	0	0	0	0
Bacteria;Fibrobacteres;JN697815_c;JN697815_o	JN697815_o	1	0	1	0	0	0	0	0	0	0	0	0	4	0	0	0	0	0	0	0	3	0
Bacteria;JQ072929_p;JQ072929_c;JQ072929_o	JQ072929_o	0	0	0	0	0	0	0	0	0	0	0	0	1	0	0	2	0	0	1	0	0	0
Bacteria;JQ072981_p;JQ072981_c;JQ072981_o	JQ072981_o	0	0	0	0	0	0	0	0	0	0	0	0	0	1	0	1	0	0	0	1	0	0
Bacteria;Omnitrophica_OP3;JQ086826_c;JQ086826_o	JQ086826_o	0	0	0	0	0	0	0	0	0	0	0	0	0	0	0	1	0	0	0	0	0	0
Bacteria;Planctomycetes;JQ278812_c;JQ278812_o	JQ278812_o	0	0	0	0	0	0	0	0	0	0	0	0	0	0	0	1	0	0	0	0	0	0
Bacteria;Bacteroidetes;SM1A07_c;JQ739004_o	JQ739004_o	0	0	0	0	0	0	0	1	1	4	0	0	1	0	2	1	2	2	2	0	0	0
Bacteria;JQ817711_p;JQ817711_c;JQ817711_o	JQ817711_o	0	0	1	0	0	0	0	0	0	0	0	0	0	0	0	0	0	0	0	0	0	0
Bacteria;Firmicutes;Bacilli;KM585593_o	KM585593_o	0	0	0	0	0	0	0	0	0	0	0	0	1	0	0	0	0	0	0	0	0	0
Bacteria;Actinobacteria;Actinobacteria_c;Kineosporiales	Kineosporiales	1	0	0	0	0	0	0	0	0	0	0	0	0	0	1	0	0	0	0	0	0	0
Bacteria;Verrucomicrobia;Kiritimatiellae;Kiritimatiellales	Kiritimatiellales	1	3	1	2	1	0	0	0	0	0	1	2	42	0	3	0	1	5	1	2	11	1
Bacteria;Chloroflexi;Ktedonobacteria;Ktedonobacterales	Ktedonobacterales	0	0	0	0	0	0	0	0	0	0	0	0	18	0	0	0	1	0	0	0	0	0
Bacteria;Peregrinibacteria;Peribacteria;LBOR_o	LBOR_o	0	0	0	1	0	0	0	0	0	0	1	0	7	1	2	0	1	0	0	0	9	0
Bacteria;Parcubacteria_OD1;Paceibacter_c;LBQD_o	LBQD_o	20	3	17	5	2	9	1	4	12	1	23	18	61	4	4	28	54	23	16	4	60	9
Bacteria;WS6;LBWK_c;LBWK_c_uc	LBWK_c_uc	0	0	0	0	0	0	0	0	0	0	0	0	1	0	0	0	0	0	0	0	0	0
Bacteria;WS6;LBWK_c;LBWK_o	LBWK_o	0	0	0	0	0	0	0	0	0	0	1	0	1	0	0	0	0	0	0	0	1	1
Bacteria;Parcubacteria_OD1;Paceibacter_c;LCFJ_o	LCFJ_o	0	0	0	0	0	0	0	0	0	0	3	0	0	0	0	0	2	1	1	0	10	0
Bacteria;Microgenomates_OP11;Microgenomatus_c;LCFQ_o	LCFQ_o	0	0	0	0	0	0	0	1	0	0	0	0	1	0	0	1	0	0	0	0	3	0
Bacteria;Parcubacteria_OD1;LCGL_c;LCGL_c_uc	LCGL_c_uc	0	0	0	0	0	0	0	0	2	0	0	0	1	0	0	0	0	0	0	0	1	0
Bacteria;Parcubacteria_OD1;LCGL_c;LCGL_o	LCGL_o	67	31	9	1	36	51	14	1	67	5	12	14	39	7	3	11	16	8	8	5	48	82
Bacteria;WWE3;CP006914_c;LCNT_o	LCNT_o	0	0	0	0	0	0	0	0	0	0	0	0	1	0	0	0	1	0	0	0	0	0
Bacteria;Proteobacteria;Betaproteobacteria;LRRD_o	LRRD_o	0	0	0	0	0	0	0	0	0	0	0	0	0	0	0	0	0	0	0	0	5	0
Bacteria;Firmicutes;Bacilli;Lactobacillales	Lactobacillales	2	2	1	0	6	2	1	0	1	0	0	0	1	1	0	1	0	3	2	1	3	2
Bacteria;Latescibacteria_WS3;Latescibacter_c;Latescibacter_o	Latescibacter_o	0	0	0	0	0	0	0	0	0	0	0	0	1	0	0	0	0	0	0	0	2	0
Bacteria;Proteobacteria;Gammaproteobacteria;Legionellales	Legionellales	43	47	205	73	45	45	72	56	50	76	73	63	58	86	72	65	97	97	131	68	27	41
Bacteria;Spirochaetes;Spirochaetia;Leptospirales	Leptospirales	13	7	4	2	5	11	11	8	4	12	6	14	25	3	5	8	9	9	10	6	6	10
Bacteria;Firmicutes;Limnochordia;Limnochordales	Limnochordales	0	0	0	0	0	0	0	0	0	0	0	0	0	0	0	0	0	0	0	0	1	0
Bacteria;Proteobacteria;Alphaproteobacteria;Magnetococcales	Magnetococcales	0	0	0	0	0	0	0	0	0	0	1	0	0	0	0	0	0	0	0	0	1	0
Bacteria;Bacteroidetes;Bacteroidia;Marinilabiliales	Marinilabiliales	9	4	0	1	0	0	1	0	0	0	0	0	24	1	1	0	1	1	0	0	127	8
Bacteria;Verrucomicrobia;Verrucomicrobiae;Methylacidiphilales	Methylacidiphilales	78	72	53	230	185	86	157	168	154	125	247	185	91	426	636	1393	1036	725	784	442	0	53
Bacteria;Proteobacteria;Gammaproteobacteria;Methylococcales	Methylococcales	469	77	29	7	103	195	107	201	227	51	624	258	320	22	38	115	166	109	80	22	1548	385
Bacteria;Nitrospirae;Nitrospira_c;Methylomirabilis_o	Methylomirabilis_o	0	0	0	0	0	0	0	0	0	0	0	0	27	0	0	1	0	0	0	0	14	0
Bacteria;Proteobacteria;Betaproteobacteria;Methylophilales	Methylophilales	518	248	268	261	338	362	303	333	407	216	429	403	209	236	190	128	173	159	158	228	681	974
Bacteria;Actinobacteria;Actinobacteria_c;Micrococcales	Micrococcales	8	11	30	7	3	16	10	56	5	2	0	2	2	2	3	60	66	14	13	3	279	49
Bacteria;Microgenomates_OP11;Microgenomatus_c;Microgenomatus_c_uc	Microgenomatus_c_uc	0	0	0	0	0	0	0	0	0	0	0	0	2	0	0	0	0	0	0	0	1	0
Bacteria;Microgenomates_OP11;Microgenomatus_c;Microgenomatus_o	Microgenomatus_o	0	0	2	0	0	0	0	0	0	0	0	0	0	0	0	1	1	0	1	0	1	0
Bacteria;Actinobacteria;Actinobacteria_c;Micromonosporales	Micromonosporales	0	0	0	0	0	0	0	0	0	0	0	0	0	0	0	0	0	0	0	1	2	0
Bacteria;Proteobacteria;Alphaproteobacteria;Micropepsales	Micropepsales	6	1	49	7	19	3	9	6	5	12	8	10	18	18	21	27	23	34	21	15	2	2
Bacteria;Tenericutes;Mollicutes;Mycoplasmatales	Mycoplasmatales	0	0	0	0	0	0	0	0	0	0	0	0	0	0	0	0	0	0	1	0	0	0
Bacteria;Proteobacteria;Deltaproteobacteria;Myxococcales	Myxococcales	29	14	93	90	79	40	53	34	58	38	80	59	339	105	61	48	48	106	56	88	137	27
Bacteria;Bacteroidetes;Sphingobacteriia;NVQB_o	NVQB_o	90	104	206	190	152	119	136	91	137	181	205	195	177	181	133	70	84	158	114	197	80	271
Bacteria;Proteobacteria;Betaproteobacteria;Neisseriales	Neisseriales	58	18	30	52	34	23	43	23	28	33	42	38	22	74	27	46	49	22	65	73	21	12
Bacteria;Proteobacteria;Betaproteobacteria;Nitrosomonadales	Nitrosomonadales	8	2	0	10	13	6	8	0	11	4	11	31	13	26	8	0	0	7	1	24	1	20
Bacteria;Proteobacteria;Deltaproteobacteria;Nitrospinales	Nitrospinales	0	0	0	0	0	0	0	0	0	0	0	2	54	3	1	0	0	1	0	2	5	0
Bacteria;Nitrospirae;Nitrospira_c;Nitrospirales	Nitrospirales	1	0	0	13	7	1	6	0	9	3	10	26	57	25	5	1	0	6	4	14	3	0
Bacteria;Cyanobacteria;Hormogoneae;Nostocales	Nostocales	223	77	127	236	385	444	337	206	183	281	269	285	79	256	883	1040	1244	941	920	375	1	47
Bacteria;Planctomycetes;OM190_c;OM190_o	OM190_o	9	0	13	33	12	6	1	6	12	10	16	22	21	34	30	11	16	43	20	33	0	0
Bacteria;Proteobacteria;Deltaproteobacteria;OM27	OM27	11	0	6	28	24	12	16	4	17	6	20	19	32	55	19	6	6	31	24	28	7	6
Bacteria;Actinobacteria;OPB41;OPB41_o	OPB41_o	0	0	0	0	0	0	0	0	0	0	0	0	5	0	0	0	0	0	0	0	1	0
Bacteria;Chlorobi;OPB56_c;OPB56_o	OPB56_o	126	49	94	250	250	145	243	263	303	292	340	268	186	321	201	27	47	204	104	279	5	211
Bacteria;Proteobacteria;Gammaproteobacteria;Oceanospirillales	Oceanospirillales	0	0	27	4	2	5	3	2	3	6	2	3	27	5	11	13	14	19	10	5	0	3
Bacteria;Proteobacteria;Oligoflexia;Oligoflexales	Oligoflexales	1	13	82	34	9	10	18	9	10	6	19	22	22	19	11	13	12	18	11	25	6	8
Bacteria;Lentisphaerae;Oligosphaeria;Oligosphaerales	Oligosphaerales	0	0	0	0	0	0	0	0	0	0	0	0	1	0	0	0	0	0	0	0	2	0
Bacteria;Verrucomicrobia;Opitutae;Opitutales	Opitutales	82	25	164	231	140	77	115	46	140	107	176	154	82	151	71	33	68	132	101	129	35	55
Bacteria;Cyanobacteria;Chroobacteria;Oscillatoriales	Oscillatoriales	4144	6492	143	1587	4602	5959	3630	4327	3933	4441	2157	2836	947	1476	1695	1212	1220	1967	1774	1606	14	2526
Bacteria;Planctomycetes;PAC000043_c;PAC000043_o	PAC000043_o	0	0	0	0	0	0	0	0	1	4	2	1	2	2	0	0	0	1	0	0	0	0
Bacteria;Cyanobacteria;PAC000053_c;PAC000053_o	PAC000053_o	0	1	0	0	0	1	4	0	1	0	2	2	2	0	0	0	0	1	0	0	4	0
Bacteria;WS5;WS5_c;PAC000108_o	PAC000108_o	0	0	0	0	0	0	0	0	0	0	0	0	0	0	0	0	0	0	0	0	5	0
Bacteria;Acidobacteria;Solibacteres;PAC000121_o	PAC000121_o	0	0	0	0	0	0	0	0	0	0	0	0	5	0	1	0	0	0	0	0	1	0
Bacteria;Armatimonadetes;PAC000296_c;PAC000296_o	PAC000296_o	0	2	0	0	0	1	0	0	0	0	0	0	0	0	0	0	0	0	0	0	0	0
Bacteria;WS6;PAC000380_c;PAC000380_o	PAC000380_o	2	2	1	0	0	1	1	1	3	0	0	0	1	0	0	0	0	0	0	0	1	0
Bacteria;Cyanobacteria;PAC002560_c;PAC000393_o	PAC000393_o	0	0	0	0	0	0	0	0	0	0	1	0	4	0	0	3	2	0	1	0	1	0
Bacteria;Chloroflexi;Anaerolineae;PAC000395_o	PAC000395_o	2	1	0	0	0	0	0	0	0	1	0	0	1	0	0	1	2	0	2	0	0	1
Bacteria;Elusimicrobia;Elusimicrobia_c;PAC000548_o	PAC000548_o	0	0	0	0	0	0	0	0	0	0	1	0	18	2	0	0	2	0	0	0	12	0
Bacteria;Kazan;CP011216_c;PAC000573_o	PAC000573_o	0	0	0	0	2	0	0	0	2	0	2	1	0	0	0	0	0	0	0	0	13	0
Bacteria;Planctomycetes;PAC001018_c;PAC001018_o	PAC001018_o	0	0	0	0	0	0	0	0	0	0	0	0	4	0	0	0	0	0	0	0	0	0
Bacteria;Tenericutes;Mollicutes;PAC001057_o	PAC001057_o	1	0	0	0	0	0	0	0	0	0	0	0	1	0	0	0	0	0	0	0	3	1
Bacteria;Tenericutes;Mollicutes;PAC001265_o	PAC001265_o	0	0	0	0	0	0	0	0	0	0	0	0	0	0	0	0	0	0	0	0	1	0
Bacteria;Cyanobacteria;PAC001562_c;PAC001562_o	PAC001562_o	0	3	0	1	0	1	0	0	0	0	0	0	10	1	0	1	0	0	0	0	0	0
Bacteria;Acidobacteria;PAC001813_c;PAC001813_o	PAC001813_o	0	0	1	0	0	0	0	0	0	1	0	0	12	0	2	1	0	0	0	0	8	0
Bacteria;Acidobacteria;PAC001852_c;PAC001852_o	PAC001852_o	0	0	0	0	0	0	0	0	0	0	0	0	6	0	0	0	0	0	0	0	0	0
Bacteria;Proteobacteria;Betaproteobacteria;PAC001907_o	PAC001907_o	1	0	1	0	0	2	0	0	0	0	0	1	70	3	0	1	0	1	1	1	10	0
Bacteria;Proteobacteria;Betaproteobacteria;PAC001921_o	PAC001921_o	10	27	1	3	6	5	9	7	6	6	3	8	10	1	13	16	7	10	7	1	0	13
Bacteria;Proteobacteria;Deltaproteobacteria;PAC001922_o	PAC001922_o	0	0	5	0	0	0	0	0	0	0	0	1	31	2	0	1	0	0	0	2	4	0
Bacteria;Proteobacteria;Deltaproteobacteria;PAC002249_o	PAC002249_o	0	0	0	0	0	0	0	0	0	0	0	0	4	0	0	1	0	0	0	0	0	0
Bacteria;Acidobacteria;PAC002259_c;PAC002259_o	PAC002259_o	0	0	0	0	0	0	0	0	0	0	0	0	7	0	0	0	0	0	0	0	1	0
Bacteria;Acidobacteria;PAC002280_c;PAC002280_o	PAC002280_o	0	0	0	0	0	0	0	0	0	0	0	0	3	0	0	0	0	0	0	0	0	0
Bacteria;Actinobacteria;Actinobacteria_c;PAC002290_o	PAC002290_o	0	0	0	0	0	0	0	0	0	0	0	0	1	0	0	0	0	0	0	0	0	0
Bacteria;Cyanobacteria;PAC002560_c;PAC002337_o	PAC002337_o	0	0	0	0	0	0	0	0	0	0	0	0	3	0	0	0	0	0	0	0	2	0
Bacteria;Proteobacteria;Betaproteobacteria;PAC002541_o	PAC002541_o	15	8	54	15	28	10	13	14	26	10	40	37	45	17	9	12	9	21	12	22	40	6
Bacteria;Cyanobacteria;PAC002560_c;PAC002560_o	PAC002560_o	0	0	0	0	0	0	0	0	0	0	0	0	1	0	0	0	0	0	0	0	0	0
Bacteria;Proteobacteria;Deltaproteobacteria;PAC002565_o	PAC002565_o	1	0	3	1	0	0	0	2	0	1	0	0	0	7	6	27	24	15	5	5	0	0
Bacteria;Planctomycetes;PAC002607_c;PAC002607_o	PAC002607_o	0	0	0	0	0	0	0	0	0	0	0	0	1	0	0	0	0	0	0	0	0	0
Bacteria;Chloroflexi;PDJQ_c;PDJQ_o	PDJQ_o	0	0	1	0	0	0	0	0	1	0	0	0	0	0	0	0	0	0	0	0	0	0
Bacteria;Parcubacteria_OD1;Paceibacter_c;Paceibacter_c_uc	Paceibacter_c_uc	2	2	0	0	0	1	2	1	0	1	4	0	3	2	0	1	5	0	0	0	4	2
Bacteria;Parcubacteria_OD1;Paceibacter_c;Paceibacter_o	Paceibacter_o	2	3	2	0	0	3	0	3	1	0	6	3	3	10	0	8	14	1	0	1	34	4
Bacteria;Proteobacteria;Gammaproteobacteria;Pasteurellales	Pasteurellales	0	0	0	0	1	0	1	0	0	0	0	0	0	0	0	0	0	0	0	0	0	0
Bacteria;Verrucomicrobia;Verrucomicrobiae;Pedosphaera_o	Pedosphaera_o	178	61	696	330	263	170	222	180	276	162	403	263	770	345	262	207	234	383	187	306	516	194
Bacteria;Proteobacteria;Alphaproteobacteria;Pelagibacterales	Pelagibacterales	272	114	34	974	424	247	467	266	343	656	790	617	290	1048	1066	1638	2011	1261	1871	1030	0	124
Bacteria;Peregrinibacteria;Peribacteria;Peribacterales	Peribacterales	0	0	0	0	0	0	0	0	0	0	0	1	0	3	0	1	1	0	0	1	0	0
Bacteria;Peregrinibacteria;Peribacteria;Peribacteria_uc	Peribacteria_uc	0	0	0	0	0	0	0	0	3	0	0	1	0	0	0	0	0	0	0	0	0	0
Bacteria;Planctomycetes;Phycisphaerae;Phycisphaerales	Phycisphaerales	73	12	192	358	207	101	196	112	122	142	176	200	108	527	343	445	470	513	293	391	12	20
Bacteria;Planctomycetes;Planctomycetia;Planctomycetales	Planctomycetales	113	233	845	218	243	198	243	298	296	262	423	308	467	326	382	284	291	322	208	214	58	248
Bacteria;Planctomycetes;Planctomycetia;Planctomycetia_uc	Planctomycetia_uc	0	0	0	0	0	0	0	0	0	1	0	0	0	0	0	0	0	0	0	0	0	0
Bacteria;Actinobacteria;Actinobacteria_c;Planktophila_o	Planktophila_o	1800	790	3926	2888	2084	2004	2702	1660	2236	2164	1792	2402	1329	2525	1946	1770	1636	1717	2415	2170	972	1897
Bacteria;Proteobacteria;Gammaproteobacteria;Plasticicumulans_o	Plasticicumulans_o	0	0	0	0	0	0	0	0	0	0	0	0	49	0	2	0	7	0	0	1	0	2
Bacteria;Actinobacteria;Actinobacteria_c;Propionibacteriales	Propionibacteriales	1	1	4	0	0	0	0	0	0	0	0	0	1	0	1	1	2	1	1	0	1	0
Bacteria;Proteobacteria;Gammaproteobacteria;Pseudomonadales	Pseudomonadales	37	108	6	10	6	17	28	13	17	52	34	31	15	5	36	109	35	21	26	13	17	44
Bacteria;Actinobacteria;Actinobacteria_c;Pseudonocardiales	Pseudonocardiales	0	0	0	0	0	0	0	0	0	0	0	0	0	0	0	0	0	0	0	0	4	0
Bacteria;Verrucomicrobia;Opitutae;Puniceicoccales	Puniceicoccales	39	13	67	108	45	27	61	40	35	50	51	53	22	156	40	7	14	65	42	115	145	51
Bacteria;Proteobacteria;Alphaproteobacteria;Rhizobiales	Rhizobiales	154	237	204	136	138	157	168	281	213	109	180	183	246	102	119	85	91	81	90	136	249	300
Bacteria;Proteobacteria;Alphaproteobacteria;Rhodobacterales	Rhodobacterales	57	35	54	25	13	14	13	22	17	4	7	9	50	16	39	37	29	39	18	28	18	43
Bacteria;Proteobacteria;Betaproteobacteria;Rhodocyclales	Rhodocyclales	485	235	27	23	106	178	81	152	145	22	17	34	739	10	14	7	12	7	43	3	560	616
Bacteria;Proteobacteria;Alphaproteobacteria;Rhodospirillales	Rhodospirillales	144	101	144	150	171	110	180	125	184	187	183	216	136	190	156	167	185	241	165	198	53	81
Bacteria;Proteobacteria;Alphaproteobacteria;Rickettsiales	Rickettsiales	79	253	452	294	263	176	215	196	168	386	370	360	260	388	402	414	412	422	524	360	64	138
Bacteria;Actinobacteria;Rubrobacteria;Rubrobacterales	Rubrobacterales	1	0	0	0	0	1	0	0	0	0	1	0	14	2	1	2	0	1	0	0	14	1
Bacteria;Chloroflexi;SAR202_c;SAR202_o	SAR202_o	0	0	0	0	0	0	0	0	0	0	0	0	1	0	0	0	0	0	0	0	0	0
Bacteria;Proteobacteria;Deltaproteobacteria;SAR324	SAR324	0	0	0	0	0	0	0	0	0	0	0	0	0	0	0	2	0	0	0	0	0	0
Bacteria;Saccharibacteria_TM7;Saccharimonas_c;Saccharimonas_o	Saccharimonas_o	17	39	83	9	23	33	23	12	56	8	15	20	57	8	10	10	14	10	6	6	6	110
Bacteria;Bacteroidetes;Sphingobacteriia;Saprospirales	Saprospirales	95	119	165	200	166	171	228	271	169	271	217	120	98	211	351	383	268	227	176	241	1	238
Bacteria;Firmicutes;Negativicutes;Selenomonadales	Selenomonadales	4	4	0	0	0	1	2	2	0	0	0	0	1	0	0	0	0	0	0	0	3	11
Bacteria;Proteobacteria;Oligoflexia;Silvanigrellales	Silvanigrellales	11	60	77	44	54	15	51	117	26	43	120	38	38	37	99	23	24	64	17	115	3	44
Bacteria;Proteobacteria;Alphaproteobacteria;Sneathiellales	Sneathiellales	5	1	0	7	4	4	3	3	3	0	8	6	8	4	5	5	6	6	8	1	0	0
Bacteria;Acidobacteria;Solibacteres;Solibacterales	Solibacterales	8	4	63	16	9	16	10	17	13	15	22	22	77	16	15	8	6	11	5	13	27	13
Bacteria;Actinobacteria;Thermoleophilia;Solirubrobacterales	Solirubrobacterales	20	21	13	20	21	29	34	32	65	16	32	27	17	19	21	12	14	25	25	29	1	37
Bacteria;Bacteroidetes;Sphingobacteriia;Sphingobacteriales	Sphingobacteriales	504	536	822	1182	546	480	648	568	664	592	664	722	404	799	585	457	477	434	518	756	764	938
Bacteria;Bacteroidetes;Sphingobacteriia;Sphingobacteriia_uc	Sphingobacteriia_uc	0	0	0	1	1	0	0	0	0	0	0	0	0	0	4	0	0	0	0	0	0	2
Bacteria;Proteobacteria;Alphaproteobacteria;Sphingomonadales	Sphingomonadales	113	241	8	193	79	128	122	121	69	135	65	86	71	113	61	45	27	38	35	117	37	198
Bacteria;Proteobacteria;Betaproteobacteria;Spirillum_o	Spirillum_o	1	0	0	0	0	0	0	0	0	0	0	0	0	0	0	0	0	0	0	0	0	0
Bacteria;Spirochaetes;Spirochaetia;Spirochaetales	Spirochaetales	1	0	0	0	0	0	2	1	1	0	2	0	104	2	3	0	1	2	0	3	56	0
Bacteria;Proteobacteria;Gammaproteobacteria;Steroidobacter_o	Steroidobacter_o	69	45	97	179	158	86	140	193	165	125	167	192	230	205	167	105	113	154	156	224	142	71
Bacteria;Proteobacteria;Betaproteobacteria;Sterolibacterium_o	Sterolibacterium_o	145	11	5	0	99	50	26	5	157	3	7	33	277	6	8	6	5	9	2	12	46	90
Bacteria;Actinobacteria;Actinobacteria_c;Streptomycetales	Streptomycetales	0	0	0	0	0	0	0	0	0	0	0	0	4	0	0	0	0	0	0	0	27	0
Bacteria;Actinobacteria;Actinobacteria_c;Streptosporangiales	Streptosporangiales	0	0	0	0	0	0	0	0	0	0	0	0	1	0	0	0	0	0	0	0	0	0
Bacteria;Proteobacteria;Betaproteobacteria;Sulfuricellales	Sulfuricellales	0	0	0	0	2	0	1	1	0	0	1	0	6	1	1	0	0	0	0	0	2	2
Bacteria;Synergistetes;Synergistia;Synergistales	Synergistales	1	3	0	0	0	0	0	0	0	0	0	0	0	0	0	0	0	0	0	0	1	3
Bacteria;Proteobacteria;Deltaproteobacteria;Syntrophaceae_o	Syntrophaceae_o	1	0	1	0	0	0	0	0	0	0	3	3	186	3	0	3	7	0	1	2	106	1
Bacteria;Proteobacteria;Deltaproteobacteria;Syntrophobacterales	Syntrophobacterales	0	0	1	0	0	0	0	0	0	0	0	0	133	1	0	0	1	0	0	1	58	1
Bacteria;TDNP;TDNP_c;TDNP_o	TDNP_o	0	0	0	0	0	0	0	0	0	0	1	0	2	0	0	0	0	0	0	0	1	0
Bacteria;Deinococcus-Thermus;Deinococci;Thermales	Thermales	0	0	0	0	0	0	0	0	0	0	0	0	1	0	0	0	0	0	0	0	0	0
Bacteria;Firmicutes;Clostridia;Thermoanaerobacterales	Thermoanaerobacterales	2	0	0	0	0	0	0	0	0	0	0	0	0	0	0	0	0	0	0	0	0	1
Bacteria;Acidobacteria;Thermoanaerobaculum_c;Thermoanaerobaculum_o	Thermoanaerobaculum_o	0	0	0	0	0	0	0	0	0	0	1	0	8	0	0	1	2	0	0	0	0	0
Bacteria;Nitrospirae;Nitrospira_c;Thermodesulfovibrio_o	Thermodesulfovibrio_o	0	1	0	0	0	0	1	0	0	0	1	0	168	0	1	3	3	0	1	0	58	0
Bacteria;Actinobacteria;Thermoleophilia;Thermoleophilales	Thermoleophilales	13	17	0	24	26	35	31	51	47	20	40	29	36	31	27	16	28	30	27	39	1	23
Bacteria;Firmicutes;Thermolithobacteria;Thermolithobacterales	Thermolithobacterales	0	0	0	0	0	0	0	0	0	0	0	0	0	0	0	1	0	0	0	0	0	0
Bacteria;Proteobacteria;Betaproteobacteria;Thiobacillus_o	Thiobacillus_o	45	0	0	0	1	1	0	2	4	1	0	1	22	2	1	0	0	0	1	2	11	14
Bacteria;Proteobacteria;Gammaproteobacteria;Thiotrichales	Thiotrichales	1	0	4	0	2	0	0	0	0	4	3	2	3	2	4	7	8	13	9	0	1	0
Bacteria;Firmicutes;Tissierellia;Tissierellales	Tissierellales	1	1	0	0	0	0	1	0	0	0	0	1	0	0	0	0	0	0	0	0	0	0
Bacteria;Planctomycetes;U81766_c;U81766_o	U81766_o	0	0	0	0	3	0	0	0	0	0	0	0	0	0	0	0	0	0	0	0	0	0
Bacteria;UT06;UT06_c;UT06_o	UT06_o	0	0	0	0	0	0	0	0	0	0	1	0	2	0	0	0	0	0	0	0	0	0
Bacteria;Cyanobacteria;Vampirovibrio_c;Vampirovibrio_o	Vampirovibrio_o	0	0	0	0	1	1	0	0	0	2	1	2	0	1	0	7	2	3	1	1	0	0
Bacteria;Firmicutes;Negativicutes;Veillonellales	Veillonellales	2	0	0	0	0	0	0	0	0	0	0	0	0	1	0	0	0	0	0	0	1	0
Bacteria;Verrucomicrobia;Verrucomicrobiae;Verrucomicrobiae_uc	Verrucomicrobiae_uc	0	0	0	1	0	0	0	0	0	0	0	0	1	0	0	0	0	0	0	0	0	0
Bacteria;Verrucomicrobia;Verrucomicrobiae;Verrucomicrobiales	Verrucomicrobiales	34	34	20	19	37	31	24	59	61	15	31	36	99	16	23	36	37	23	26	9	23	133
Bacteria;Acidobacteria;Vicinamibacter_c;Vicinamibacter_o	Vicinamibacter_o	9	5	8	7	13	8	2	0	16	2	9	5	122	12	2	3	5	8	5	7	22	10
Bacteria;Lentisphaerae;Lentisphaeria;Victivallales	Victivallales	0	0	0	0	0	1	1	0	0	0	0	0	0	0	0	0	1	1	0	1	6	2
Bacteria;Proteobacteria;Gammaproteobacteria;Xanthomonadales	Xanthomonadales	24	309	118	19	6	12	36	37	19	44	23	21	15	5	9	23	10	8	3	11	125	74
Unclassified in higher taxonomic rank	Unclassified in higher taxonomic rank	0	1	19	0	0	1	0	1	0	0	0	0	2	0	3	0	1	3	8	0	1	2

## Sheet: family
Table 4 supplementary. Count of the individual bottom layer bacterial microbiota of Billings reservoir on a family level
Taxonomy	Taxon Name	B12F	B10F	B5F	B7F	B8F	B9F	B13F	B14F	B15F	B16F	B18F	B19F	B20F	B21F	B22F	B23F	B24F	B25F	B29F	B30F	B04F	B11F
Bacteria;Actinobacteria;Actinobacteria_c;Frankiales;AB021325_f	AB021325_f	108	126	214	117	119	150	150	174	144	116	186	159	91	77	122	80	76	98	103	97	51	165
Bacteria;Elusimicrobia;EU488113_c;AB089107_o;AB089107_f	AB089107_f	0	0	0	0	0	0	0	1	0	0	0	0	0	0	0	0	0	0	1	0	0	0
Bacteria;Caldithrix_p;Caldithrix_c;AB177173_o;AB177173_o_uc	AB177173_o_uc	0	0	0	0	0	0	0	0	0	0	0	0	1	0	0	0	0	0	0	0	0	0
Bacteria;Parcubacteria_OD1;Paceibacter_c;CP011209_o;AB179664_f	AB179664_f	0	0	0	0	0	0	0	0	0	0	0	0	1	0	0	1	0	0	0	0	0	0
Bacteria;Proteobacteria;Deltaproteobacteria;Bradymonadales;AB185724_f	AB185724_f	0	0	0	0	0	0	0	0	0	0	0	0	0	0	0	0	0	0	0	1	0	0
Bacteria;Parcubacteria_OD1;LCGL_c;LCGL_o;AB193900_f	AB193900_f	1	0	0	0	0	0	0	0	0	0	0	0	0	0	0	0	0	0	0	0	1	0
Bacteria;Parcubacteria_OD1;Paceibacter_c;CP011209_o;AB193905_f	AB193905_f	0	0	0	0	0	0	0	0	0	0	1	0	0	0	0	0	0	0	0	0	0	0
Bacteria;TM6;TM6_c;FJ716845_o;AB199581_f	AB199581_f	0	0	0	0	0	0	0	0	0	0	0	0	0	2	0	1	0	0	0	1	2	0
Bacteria;Bacteroidetes;Sphingobacteriia;EF459715_o;AB240236_f	AB240236_f	0	0	1	0	0	0	0	0	0	0	0	0	1	0	0	0	0	0	0	0	2	0
Bacteria;Actinobacteria;Rubrobacteria;AB240334_o;AB240334_f	AB240334_f	0	3	1	0	2	4	0	1	2	1	1	2	1	1	5	2	0	1	1	3	1	3
Bacteria;Proteobacteria;Deltaproteobacteria;Desulfobacterales;AB240382_f	AB240382_f	0	0	0	0	0	0	0	0	0	0	0	0	22	0	0	0	1	0	0	0	0	0
Bacteria;Cyanobacteria;Vampirovibrio_c;FR888536_o;AB240501_f	AB240501_f	0	0	0	0	0	0	0	0	0	0	0	0	2	1	0	1	0	0	0	0	1	0
Bacteria;WS5;WS5_c;AB286410_o;AB286410_f	AB286410_f	0	0	0	0	0	0	0	0	1	0	0	0	1	0	3	1	0	1	1	0	0	0
Bacteria;JMYB36;JMYB36_c;JMYB36_o;AB364885_f	AB364885_f	0	0	0	0	0	0	0	0	0	0	0	0	0	0	0	0	0	0	0	0	1	0
Bacteria;WS6;PAC000380_c;AB478657_o;AB478657_f	AB478657_f	0	0	0	0	0	0	2	0	2	0	0	0	3	0	0	0	0	0	0	0	4	0
Bacteria;Proteobacteria;Alphaproteobacteria;Rickettsiales;AB491830_f	AB491830_f	0	0	0	0	0	0	0	0	0	0	0	0	0	0	0	2	0	0	0	0	0	0
Bacteria;Proteobacteria;Deltaproteobacteria;Bradymonadales;AB491846_f	AB491846_f	3	2	12	30	5	6	14	3	10	10	28	14	18	51	15	10	21	38	24	39	0	4
Bacteria;Proteobacteria;Oligoflexia;Bdellovibrionales;AB511016_f	AB511016_f	0	0	0	0	0	0	0	0	0	0	0	0	0	0	0	0	0	0	0	0	2	0
Bacteria;Proteobacteria;Deltaproteobacteria;AB530223_o;AB530223_f	AB530223_f	0	0	0	0	0	0	0	0	0	0	1	0	0	0	0	0	0	0	0	0	0	0
Bacteria;Latescibacteria_WS3;Latescibacter_c;AB530233_o;AB530233_f	AB530233_f	0	0	0	0	0	0	0	0	0	0	0	0	4	0	0	0	0	0	0	0	0	0
Bacteria;Bacteroidetes;Cytophagia;Cytophagales;AB533980_f	AB533980_f	0	0	0	0	0	0	1	0	0	0	0	0	0	0	0	0	0	0	0	0	0	0
Bacteria;Proteobacteria;Alphaproteobacteria;Rhizobiales;AB599867_f	AB599867_f	3	22	0	0	4	7	4	16	11	3	4	5	1	0	0	0	2	0	0	1	0	30
Bacteria;Proteobacteria;Oligoflexia;Bdellovibrionales;AB630788_f	AB630788_f	12	2	8	4	14	9	12	11	18	11	14	18	9	10	8	0	4	3	5	12	2	2
Bacteria;WS5;WS5_c;AB286410_o;AB630790_f	AB630790_f	0	0	0	0	0	0	0	0	0	1	0	0	0	0	0	0	0	0	0	0	0	0
Bacteria;Verrucomicrobia;Verrucomicrobiae;Pedosphaera_o;AB661541_f	AB661541_f	0	0	0	0	0	0	0	0	0	0	0	0	0	0	0	0	0	0	0	0	1	0
Bacteria;UT06;UT06_c;UT06_o;AB661553_f	AB661553_f	0	0	0	0	0	0	0	0	0	0	0	0	1	0	0	0	0	0	0	0	0	0
Bacteria;Planctomycetes;PAC000043_c;PAC000043_o;AB661576_f	AB661576_f	0	0	0	0	0	0	0	0	0	0	1	0	1	0	0	0	0	0	0	0	0	0
Bacteria;Parcubacteria_OD1;Paceibacter_c;Paceibacter_o;AB669257_f	AB669257_f	0	0	1	0	0	0	0	0	0	0	0	0	0	0	0	0	0	0	0	0	1	0
Bacteria;AB672201_p;AB672201_c;AB672201_o;AB672201_f	AB672201_f	0	0	0	0	0	0	0	0	0	0	0	0	1	0	0	0	0	0	0	0	0	0
Bacteria;Parcubacteria_OD1;Paceibacter_c;AB672277_o;AB672277_f	AB672277_f	0	0	8	0	4	2	2	0	4	0	5	2	9	0	2	3	3	0	2	0	11	0
Bacteria;Parcubacteria_OD1;Paceibacter_c;AB672277_o;AB672277_o_uc	AB672277_o_uc	0	0	0	0	0	0	0	0	0	0	0	0	1	0	0	1	1	0	0	0	7	0
Bacteria;Parcubacteria_OD1;LCGL_c;LCGL_o;AC160099_f	AC160099_f	1	0	0	0	0	0	0	0	0	0	0	0	0	0	0	0	0	0	0	0	1	0
Bacteria;Bacteroidetes;Bacteroidia;Bacteroidales;AC160630_f	AC160630_f	2	16	1	0	2	4	1	0	2	0	0	0	1	0	0	0	0	0	0	0	2	85
Bacteria;Omnitrophica_OP3;AF027088_c;AF027088_o;AF027088_o_uc	AF027088_o_uc	0	0	0	0	0	0	0	0	0	2	0	0	0	0	0	0	0	0	0	0	0	0
Bacteria;Chloroflexi;Caldilineae;Caldilineales;AF234694_f	AF234694_f	0	0	0	0	0	0	0	0	0	0	0	0	3	0	0	0	0	0	0	0	0	0
Bacteria;TM6;TM6_c;AF268992_o;AF268992_f	AF268992_f	0	0	12	0	0	0	0	1	0	0	0	0	1	0	0	0	0	0	0	0	0	0
Bacteria;UT06;UT06_c;UT06_o;AF323761_f	AF323761_f	0	0	0	0	0	0	0	0	0	0	1	0	0	0	0	0	0	0	0	0	0	0
Bacteria;Chloroflexi;Dehalococcoidia;Dehalococcoidales;AF407200_f	AF407200_f	0	0	0	0	0	0	0	1	0	0	0	0	5	0	0	0	0	0	0	0	5	3
Bacteria;Planctomycetes;OM190_c;OM190_o;AF407728_f	AF407728_f	6	0	11	12	9	5	1	5	7	6	12	12	8	20	5	9	13	14	11	8	0	0
Bacteria;Chloroflexi;Chloroflexia;Chloroflexales;AF418964_f	AF418964_f	4	24	1	2	7	5	12	11	3	5	1	2	1	2	0	1	1	1	4	2	1	29
Bacteria;Chloroflexi;Caldilineae;Caldilineales;AF419699_f	AF419699_f	0	0	0	0	0	0	0	0	0	0	0	0	2	0	0	0	0	0	0	0	0	0
Bacteria;Proteobacteria;Alphaproteobacteria;Rickettsiales;AF445655_f	AF445655_f	0	0	0	0	0	0	0	0	0	0	0	0	0	0	0	1	0	0	0	0	0	0
Bacteria;Actinobacteria;Actinobacteria_c;Streptosporangiales;AF498716_f	AF498716_f	0	0	0	0	0	0	0	0	0	0	0	0	1	0	0	0	0	0	0	0	0	0
Bacteria;Cyanobacteria;DQ520188_c;DQ520188_o;AF507892_f	AF507892_f	0	0	0	0	0	0	0	0	0	0	0	0	0	0	0	0	1	0	0	0	0	0
Bacteria;Caldiserica;Caldisericia;Caldisericales;AF507893_f	AF507893_f	0	0	0	0	0	0	0	0	0	0	0	0	2	0	0	0	0	0	0	0	5	0
Bacteria;Chloroflexi;Caldilineae;Caldilineales;AF513086_f	AF513086_f	0	0	0	0	0	0	0	0	0	0	0	0	1	0	0	0	0	0	0	0	0	0
Bacteria;Armatimonadetes;EU266864_c;EU266864_o;AJ009501_f	AJ009501_f	0	0	0	0	0	0	0	0	0	0	0	0	1	0	0	0	0	0	0	0	0	0
Bacteria;Peregrinibacteria;Peribacteria;LBOR_o;AJ224539_f	AJ224539_f	0	0	0	1	0	0	0	0	0	0	1	0	7	0	0	0	1	0	0	0	5	0
Bacteria;UT06;UT06_c;UT06_o;AJ290978_f	AJ290978_f	0	0	0	0	0	0	0	0	0	0	0	0	1	0	0	0	0	0	0	0	0	0
Bacteria;Chloroflexi;Caldilineae;Caldilineales;AJ306740_f	AJ306740_f	0	0	0	0	0	0	0	0	0	0	0	0	0	0	0	0	0	0	0	0	1	0
Bacteria;Chloroflexi;EU181507_c;EU181507_o;AJ306746_f	AJ306746_f	0	0	0	0	0	0	0	0	0	0	0	0	2	0	0	0	0	0	0	0	0	0
Bacteria;Proteobacteria;Deltaproteobacteria;AY214193_o;AJ306774_f	AJ306774_f	0	0	0	0	0	0	0	0	0	0	1	0	11	0	0	0	0	1	0	0	1	0
Bacteria;TM6;TM6_c;Babela_o;AJ387898_f	AJ387898_f	0	0	0	0	0	0	0	0	0	0	0	0	2	0	0	0	0	0	0	0	0	1
Bacteria;Lentisphaerae;Oligosphaeria;Oligosphaerales;AJ431235_f	AJ431235_f	0	0	0	0	0	0	0	0	0	0	0	0	0	0	0	0	0	0	0	0	1	0
Bacteria;Cloacamonas_p;Cloacamonas_c;AJ853569_o;AJ853569_f	AJ853569_f	0	0	0	0	0	0	0	0	0	0	0	0	0	0	0	0	0	0	0	0	0	1
Bacteria;Bacteroidetes;Bacteroidia;Bacteroidales;AJ853611_f	AJ853611_f	0	0	0	0	1	0	0	0	1	0	0	0	0	0	0	0	0	0	0	0	0	1
Bacteria;Proteobacteria;Epsilonproteobacteria;Campylobacterales;AKKQ_f	AKKQ_f	1	0	0	0	0	0	0	0	0	0	0	0	0	0	0	0	0	0	0	0	0	0
Bacteria;Planctomycetes;PAC001018_c;AM056027_o;AM056027_f	AM056027_f	0	0	0	0	0	0	0	0	0	0	0	0	4	0	0	0	1	1	0	0	0	0
Bacteria;Planctomycetes;PAC001018_c;AM056027_o;AM056027_o_uc	AM056027_o_uc	0	0	0	0	0	0	0	0	0	0	0	0	2	0	0	0	0	0	0	1	0	0
Bacteria;Cyanobacteria;DQ520188_c;DQ520188_o;AM086116_f	AM086116_f	0	0	0	0	0	0	0	0	0	0	0	1	0	0	0	0	0	0	0	0	1	0
Bacteria;Acidobacteria;CP011806_c;CP011806_o;AM086150_f	AM086150_f	0	0	0	0	0	0	0	0	0	0	0	0	1	0	0	0	1	0	0	0	2	0
Bacteria;Hydrogenedentes_NKB19;Hydrogenedens_c;Hydrogenedens_o;AM490666_f	AM490666_f	0	0	0	0	0	0	0	0	0	0	0	0	2	0	0	0	0	0	0	0	0	0
Bacteria;Caldiserica;Caldisericia;Caldisericales;AM490691_f	AM490691_f	0	0	0	0	0	0	0	0	0	0	1	0	0	0	0	0	0	0	0	0	0	0
Bacteria;Proteobacteria;Deltaproteobacteria;Desulfuromonadales;AM745218_f	AM745218_f	0	0	0	0	0	0	0	0	0	0	0	0	0	0	0	0	0	0	0	0	2	0
Bacteria;Latescibacteria_WS3;Latescibacter_c;AM991194_o;AM991194_f	AM991194_f	3	0	103	1	7	3	0	0	5	0	2	3	10	3	0	1	0	1	1	1	1	0
Bacteria;Kazan;CP011216_c;PAC000573_o;AM991231_f	AM991231_f	0	0	0	0	2	0	0	0	2	0	2	1	0	0	0	0	0	0	0	0	13	0
Bacteria;Caldithrix_p;Caldithrix_c;AM997407_o;AM997407_f	AM997407_f	0	0	0	0	0	0	0	0	0	0	0	0	2	0	0	0	0	0	0	0	0	0
Bacteria;Acidobacteria;PAC002261_c;AM997925_o;AM997925_f	AM997925_f	0	0	0	0	0	0	0	0	0	0	0	0	1	0	0	0	0	0	0	0	1	0
Bacteria;Microgenomates_OP11;Microgenomatus_c;AQSF_o;AQSF_f	AQSF_f	0	0	0	0	0	0	0	0	0	0	1	0	1	0	0	2	0	0	0	0	0	0
Bacteria;Microgenomates_OP11;AQSN_c;AQSN_o;AQSN_o_uc	AQSN_o_uc	1	0	0	0	0	0	0	0	0	0	0	0	0	0	0	0	0	0	1	0	0	0
Bacteria;Aminicenantes_OP8;AQSP_c;AQSP_o;AQSP_f	AQSP_f	0	0	0	0	0	0	0	0	0	0	0	0	10	0	1	0	1	0	0	0	1	0
Bacteria;Omnitrophica_OP3;AQSZ_c;AQSZ_o;AQSZ_f	AQSZ_f	4	0	0	6	3	1	4	0	2	5	6	4	18	8	11	12	10	5	8	5	82	0
Bacteria;Omnitrophica_OP3;AQSZ_c;AQSZ_o;AQSZ_o_uc	AQSZ_o_uc	0	0	0	0	0	0	0	0	0	0	0	0	1	0	0	0	0	0	0	0	1	0
Bacteria;TM6;TM6_c;Babela_o;ARQD_f	ARQD_f	0	0	0	0	0	0	0	0	0	1	0	0	0	0	0	0	0	0	0	0	1	0
Bacteria;Peregrinibacteria;Peribacteria;ASND_o;ASND_f	ASND_f	1	0	0	0	1	0	0	0	0	0	0	1	0	1	0	0	1	0	2	0	2	1
Bacteria;Peregrinibacteria;Peribacteria;ASND_o;ASND_o_uc	ASND_o_uc	0	2	0	0	0	1	0	0	0	0	0	0	0	0	0	1	0	0	0	1	2	3
Bacteria;Acetothermia_OP1;Acetothermus_c;Acetothermus_o;ASOB_f	ASOB_f	0	0	0	0	0	0	0	0	0	0	0	0	1	0	0	0	0	0	1	0	0	0
Bacteria;Cyanobacteria;PAC001562_c;PAC001562_o;AY212703_f	AY212703_f	0	3	0	0	0	1	0	0	0	0	0	0	2	0	0	0	0	0	0	0	0	0
Bacteria;Proteobacteria;Deltaproteobacteria;AY214193_o;AY214193_f	AY214193_f	0	0	0	0	0	0	0	0	0	0	0	0	12	0	0	0	0	0	0	0	3	0
Bacteria;Firmicutes;Clostridia;Thermoanaerobacterales;AY221604_f	AY221604_f	0	0	0	0	0	0	0	0	0	0	0	0	0	0	0	0	0	0	0	0	0	1
Bacteria;Bacteroidetes;Bacteroidia;Bacteroidales;AY244965_f	AY244965_f	0	0	0	0	0	0	0	0	0	0	0	0	1	0	0	0	0	0	0	0	0	0
Bacteria;Proteobacteria;Alphaproteobacteria;Rickettsiales;AY328720_f	AY328720_f	0	0	0	2	0	0	0	0	0	3	0	0	0	0	0	0	0	0	0	0	0	0
Bacteria;Proteobacteria;Alphaproteobacteria;Rickettsiales;AY344373_f	AY344373_f	1	0	1	7	0	2	0	0	2	1	2	2	0	8	0	0	6	0	7	4	0	0
Bacteria;Actinobacteria;Rubrobacteria;Rubrobacterales;AY345497_f	AY345497_f	1	0	0	0	0	1	0	0	0	0	1	0	4	1	0	2	0	0	0	0	4	0
Bacteria;AY345499_p;AY345499_c;AY345499_o;AY345499_f	AY345499_f	0	0	3	0	0	0	0	0	0	0	1	0	9	0	0	0	1	1	0	0	10	0
Bacteria;Proteobacteria;Alphaproteobacteria;Rickettsiales;AY345543_f	AY345543_f	3	3	6	3	3	3	8	7	6	4	4	3	2	2	1	1	0	5	9	1	0	1
Bacteria;Proteobacteria;Deltaproteobacteria;GQ433929_o;AY491566_f	AY491566_f	0	0	0	0	0	0	0	0	0	0	0	0	2	0	0	0	0	0	0	0	0	0
Bacteria;AY491574_p;AY491574_c;AY491574_o;AY491574_f	AY491574_f	0	0	0	0	0	0	0	0	0	0	0	0	1	1	0	0	0	0	0	0	0	0
Bacteria;Peregrinibacteria;Peribacteria;AY532580_o;AY532580_f	AY532580_f	0	0	0	0	0	0	0	0	0	0	0	0	6	0	0	0	0	0	0	0	0	1
Bacteria;Peregrinibacteria;Peribacteria;AY532580_o;AY532580_o_uc	AY532580_o_uc	0	0	0	0	0	0	0	0	0	0	0	0	1	0	0	0	0	0	0	0	0	0
Bacteria;Planctomycetes;PAC001018_c;AM056027_o;AY532588_f	AY532588_f	0	0	0	0	0	0	0	0	0	0	0	0	8	0	0	0	0	0	0	0	3	0
Bacteria;Omnitrophica_OP3;AQSZ_c;GQ143761_o;AY532589_f	AY532589_f	0	0	0	0	0	0	0	0	0	0	0	0	0	0	0	0	1	0	0	0	3	0
Bacteria;Chloroflexi;Caldilineae;Caldilineales;AY548939_f	AY548939_f	0	0	0	0	0	0	0	0	0	0	0	0	3	0	2	0	0	0	0	0	1	0
Bacteria;Chloroflexi;Ardenticatenia;Ardenticatenales;AY548945_f	AY548945_f	0	0	0	0	0	0	0	0	0	0	0	0	1	0	0	0	0	0	1	0	0	0
Bacteria;Planctomycetes;PAC001018_c;PAC001018_o;AY555803_f	AY555803_f	0	0	0	0	0	0	0	0	0	0	0	0	3	0	0	0	0	0	0	0	0	0
Bacteria;Chloroflexi;Ktedonobacteria;AY673403_o;AY673403_f	AY673403_f	0	0	0	0	0	0	0	0	0	0	0	0	2	0	0	0	0	0	0	0	0	0
Bacteria;Proteobacteria;Alphaproteobacteria;Rhizobiales;AY921699_f	AY921699_f	0	0	0	0	0	0	0	0	0	0	0	0	1	0	0	0	0	0	0	0	0	0
Bacteria;Proteobacteria;Alphaproteobacteria;Rhodospirillales;AY957891_f	AY957891_f	3	2	0	0	0	0	0	1	0	2	0	3	1	1	1	0	0	0	1	0	0	1
Bacteria;Proteobacteria;Alphaproteobacteria;Rhodospirillales;Acetobacteraceae	Acetobacteraceae	52	60	83	33	54	51	65	45	50	102	49	37	26	41	44	67	77	74	46	36	23	41
Bacteria;Bacteroidetes;Bacteroidia;Bacteroidales;Acetobacteroides_f	Acetobacteroides_f	0	0	0	0	0	0	0	0	0	0	0	0	3	0	0	0	0	0	0	0	0	0
Bacteria;Proteobacteria;Gammaproteobacteria;Chromatiales;Achromatium_f	Achromatium_f	0	0	0	0	0	0	0	0	0	0	0	0	18	0	0	2	0	0	0	0	0	0
Bacteria;Firmicutes;Clostridia;Clostridiales;Acidaminobacter_f	Acidaminobacter_f	2	1	0	0	0	0	0	0	0	0	0	0	1	0	0	0	0	1	0	0	2	3
Bacteria;Firmicutes;Negativicutes;Acidaminococcales;Acidaminococcaceae	Acidaminococcaceae	1	3	0	0	0	0	0	0	0	1	0	0	0	0	0	0	0	0	0	0	0	1
Bacteria;Proteobacteria;Gammaproteobacteria;Acidiferrobacterales;Acidiferrobacteraceae	Acidiferrobacteraceae	0	0	0	0	0	0	1	0	1	0	0	0	3	0	0	0	0	0	0	0	0	0
Bacteria;Actinobacteria;Acidimicrobiia;Acidimicrobiales;Acidimicrobiaceae	Acidimicrobiaceae	0	0	36	3	0	0	1	0	3	1	3	5	6	4	0	0	1	6	6	3	227	0
Bacteria;Acidobacteria;Acidobacteriia;Acidobacteriales;Acidobacteriaceae	Acidobacteriaceae	0	0	0	0	0	0	0	0	0	0	0	0	19	1	0	0	0	0	0	0	5	0
Bacteria;Actinobacteria;MarineActino_c;Actinomarinales;Actinomarinaceae	Actinomarinaceae	0	0	0	0	0	0	0	0	0	0	0	0	1	0	0	0	0	1	0	0	1	0
Bacteria;Firmicutes;Bacilli;Lactobacillales;Aerococcaceae	Aerococcaceae	0	0	0	0	2	0	0	0	0	0	0	0	0	0	0	0	0	1	0	0	0	0
Bacteria;Proteobacteria;Gammaproteobacteria;Aeromonadales;Aeromonadaceae	Aeromonadaceae	47	85	5	13	18	27	14	12	7	2	2	18	14	8	4	0	2	4	2	24	11	84
Bacteria;Proteobacteria;Alphaproteobacteria;Rhizobiales;Afifella_f	Afifella_f	0	0	0	0	0	0	1	0	0	0	0	1	0	1	0	2	0	0	3	3	0	0
Bacteria;Verrucomicrobia;Verrucomicrobiae;Verrucomicrobiales;Akkermansiaceae	Akkermansiaceae	1	1	0	0	1	0	0	0	0	0	0	0	0	0	0	0	0	0	0	0	1	2
Bacteria;Proteobacteria;Betaproteobacteria;Burkholderiales;Alcaligenaceae	Alcaligenaceae	7	53	70	27	5	11	15	16	3	12	15	13	10	5	11	17	8	13	15	19	143	36
Bacteria;Firmicutes;Bacilli;Bacillales;Alicyclobacillaceae	Alicyclobacillaceae	0	0	0	0	0	0	0	0	0	0	0	0	2	0	0	0	0	0	0	0	0	0
Bacteria;Proteobacteria;Gammaproteobacteria;Alteromonadales;Alishewanella_f	Alishewanella_f	9	7	0	1	1	1	3	0	4	1	0	5	1	0	0	1	0	0	1	0	0	3
Bacteria;Proteobacteria;Alphaproteobacteria;Rhizobiales;Alsobacter_f	Alsobacter_f	13	30	8	4	17	14	23	28	11	7	16	22	14	6	5	3	3	3	1	6	13	12
Bacteria;Proteobacteria;Gammaproteobacteria;Alteromonadales;Alteromonadales_uc	Alteromonadales_uc	0	0	0	0	0	0	0	0	0	0	0	0	0	0	0	0	0	0	0	0	0	1
Bacteria;Bacteroidetes;Cytophagia;Cytophagales;Amoebophilaceae	Amoebophilaceae	0	0	0	0	0	0	0	0	0	0	0	0	0	0	0	0	0	0	0	0	1	0
Bacteria;Chloroflexi;Anaerolineae;Anaerolinaeles;Anaerolinaceae	Anaerolinaceae	9	0	1	0	3	1	0	1	2	0	1	1	178	3	6	2	2	0	2	3	83	1
Bacteria;Chloroflexi;Anaerolineae;Anaerolinaeles;Anaerolinaeles_uc	Anaerolinaeles_uc	0	0	0	0	0	0	0	0	0	2	0	0	0	0	0	0	0	0	0	0	0	0
Bacteria;Proteobacteria;Deltaproteobacteria;Myxococcales;Anaeromyxobacteraceae	Anaeromyxobacteraceae	2	0	24	31	29	12	11	5	15	10	8	20	134	24	13	4	6	11	10	17	81	0
Bacteria;Proteobacteria;Alphaproteobacteria;Rickettsiales;Anaplasmataceae	Anaplasmataceae	0	37	0	0	0	0	0	0	0	2	2	0	0	2	0	0	0	0	0	1	0	0
Bacteria;Proteobacteria;Deltaproteobacteria;Myxococcales;Archangiaceae	Archangiaceae	2	2	3	6	7	5	1	0	0	1	0	2	24	16	9	1	3	6	13	9	8	0
Bacteria;Armatimonadetes;Armatimonadia;Armatimonadales;Armatimonadaceae	Armatimonadaceae	3	8	45	20	6	4	10	3	9	6	13	12	6	9	5	8	15	10	8	7	18	36
Bacteria;Proteobacteria;Alphaproteobacteria;Rhizobiales;Aurantimonadaceae	Aurantimonadaceae	0	0	0	0	0	0	0	0	0	0	0	0	0	0	0	0	0	0	0	0	0	1
Bacteria;Proteobacteria;Betaproteobacteria;Rhodocyclales;Azonexaceae	Azonexaceae	205	73	12	1	10	48	10	3	21	6	5	2	692	5	4	1	5	2	1	3	197	250
Bacteria;Proteobacteria;Betaproteobacteria;Rhodocyclales;Azovibrio_f	Azovibrio_f	260	130	0	20	81	107	67	145	115	8	9	27	11	2	5	4	2	1	9	0	293	347
Bacteria;TM6;TM6_c;Babela_o;Babela_f	Babela_f	1	0	2	2	0	0	3	1	1	0	1	2	0	1	0	0	3	3	0	1	1	0
Bacteria;TM6;TM6_c;Babela_o;Babela_o_uc	Babela_o_uc	5	1	0	9	2	7	5	2	7	14	20	14	12	66	43	7	22	80	42	52	0	0
Bacteria;Firmicutes;Bacilli;Bacillales;Bacillaceae	Bacillaceae	0	4	0	0	1	0	3	0	0	2	0	0	28	6	5	0	1	5	2	3	8	0
Bacteria;Tenericutes;Mollicutes;Bacilloplasma_o;Bacilloplasma_o_uc	Bacilloplasma_o_uc	1	0	0	0	0	0	0	0	0	0	0	0	0	0	0	0	0	0	0	0	0	0
Bacteria;Proteobacteria;Oligoflexia;Bacteriovoracales;Bacteriovoracaceae	Bacteriovoracaceae	17	1	7	9	6	3	5	2	7	1	5	3	9	7	0	5	5	2	8	4	117	10
Bacteria;Bacteroidetes;Bacteroidia;Bacteroidales;Bacteroidaceae	Bacteroidaceae	13	4	0	0	0	4	1	0	2	0	0	1	1	1	0	0	0	0	0	0	6	7
Bacteria;Bacteroidetes;Bacteroidia;Bacteroidales;Bacteroidales_uc	Bacteroidales_uc	0	0	0	0	0	2	0	7	0	0	1	0	0	3	3	0	0	0	0	0	0	0
Bacteria;Proteobacteria;Alphaproteobacteria;Rhizobiales;Bauldia_f	Bauldia_f	0	0	0	0	0	0	0	0	0	0	0	0	1	0	0	0	0	0	0	0	0	0
Bacteria;Proteobacteria;Oligoflexia;Bdellovibrionales;Bdellovibrionaceae	Bdellovibrionaceae	4	5	1	2	2	5	3	0	2	3	2	1	33	3	6	11	4	2	4	1	80	9
Bacteria;Proteobacteria;Oligoflexia;Bdellovibrionales;Bdellovibrionales_uc	Bdellovibrionales_uc	0	0	0	0	0	0	0	0	0	0	0	0	0	0	0	2	0	0	1	0	0	0
Bacteria;Proteobacteria;Gammaproteobacteria;Thiotrichales;Beggiatoaceae	Beggiatoaceae	1	0	0	0	0	0	0	0	0	0	0	0	3	0	0	0	0	0	3	0	1	0
Bacteria;Proteobacteria;Alphaproteobacteria;Rhizobiales;Beijerinckiaceae	Beijerinckiaceae	3	5	42	19	16	8	9	12	15	4	13	7	9	10	22	5	6	8	14	16	143	15
Bacteria;Actinobacteria;Actinobacteria_c;Bifidobacteriales;Bifidobacteriaceae	Bifidobacteriaceae	1	0	0	0	0	1	0	0	0	0	0	0	0	0	0	0	0	0	0	0	0	1
Bacteria;Acidobacteria;Blastocatellia;Blastocatellales;Blastocatellaceae	Blastocatellaceae	0	0	0	0	0	0	0	0	0	0	0	1	13	0	0	0	1	0	0	0	2	0
Bacteria;Proteobacteria;Alphaproteobacteria;Rhizobiales;Bradyrhizobiaceae	Bradyrhizobiaceae	1	2	5	1	0	1	0	0	5	0	3	6	37	2	7	3	8	3	6	4	11	1
Bacteria;Spirochaetes;Spirochaetia;Brevinematales;Brevinemataceae	Brevinemataceae	0	0	0	0	0	0	0	0	0	0	1	0	7	0	0	1	2	0	0	0	3	0
Bacteria;Proteobacteria;Alphaproteobacteria;Rhizobiales;Brucellaceae	Brucellaceae	0	4	0	1	0	2	1	1	0	0	0	3	1	0	0	2	2	0	2	0	1	0
Bacteria;Acidobacteria;Solibacteres;Solibacterales;Bryobacteraceae	Bryobacteraceae	8	2	54	14	9	16	10	15	13	15	22	22	42	14	15	8	6	11	5	13	7	13
Bacteria;Proteobacteria;Betaproteobacteria;Burkholderiales;Burkholderiaceae	Burkholderiaceae	0	0	0	0	0	0	0	0	0	0	0	0	0	2	0	0	0	0	0	0	0	0
Bacteria;Proteobacteria;Betaproteobacteria;Burkholderiales;Burkholderiales_uc	Burkholderiales_uc	0	0	0	0	0	0	0	1	0	0	2	0	0	0	0	0	0	0	0	3	0	0
Bacteria;Proteobacteria;Gammaproteobacteria;Plasticicumulans_o;CBTK_f	CBTK_f	0	0	0	0	0	0	0	0	0	0	0	0	49	0	2	0	7	0	0	1	0	2
Bacteria;Cyanobacteria;Chroobacteria;Oscillatoriales;CP003591_f	CP003591_f	0	0	0	0	0	0	0	0	0	0	0	0	0	0	2	0	1	0	0	0	0	0
Bacteria;SR1;CP006913_c;CP006913_o;CP006913_f	CP006913_f	0	0	0	0	0	0	0	0	0	0	0	0	2	0	0	0	0	0	0	0	4	2
Bacteria;WWE3;CP006914_c;CP006914_o;CP006914_f	CP006914_f	0	0	0	0	0	2	0	0	0	0	0	0	3	0	0	0	0	1	0	0	0	0
Bacteria;WWE3;CP006914_c;CP006914_o;CP006914_o_uc	CP006914_o_uc	0	2	0	5	1	5	2	0	2	1	4	1	0	1	4	11	14	4	8	0	0	0
Bacteria;Parcubacteria_OD1;Paceibacter_c;CP011209_o;CP011209_o_uc	CP011209_o_uc	1	0	0	0	1	1	0	2	0	0	2	3	2	0	0	1	2	0	0	1	21	5
Bacteria;Microgenomates_OP11;Microgenomatus_c;CP011212_o;CP011212_f	CP011212_f	1	0	1	0	0	1	0	0	0	0	1	0	2	1	2	13	12	4	4	0	0	0
Bacteria;Berkelbacteria;CP011213_c;CP011213_o;CP011213_f	CP011213_f	0	0	0	0	0	0	0	0	0	0	2	0	0	0	0	0	0	0	0	2	2	0
Bacteria;Berkelbacteria;CP011213_c;CP011213_o;CP011213_o_uc	CP011213_o_uc	0	0	0	0	0	0	0	0	0	0	1	0	3	0	0	0	0	0	0	0	0	0
Bacteria;Parcubacteria_OD1;Paceibacter_c;CP011215_o;CP011215_f	CP011215_f	103	36	22	28	118	88	39	13	153	32	64	82	67	29	19	25	24	15	15	22	230	57
Bacteria;Parcubacteria_OD1;Paceibacter_c;CP011215_o;CP011215_o_uc	CP011215_o_uc	7	0	5	0	5	3	2	3	16	0	6	7	16	3	3	9	7	2	2	1	36	7
Bacteria;SR1;CP006913_c;CP006913_o;CP011268_f	CP011268_f	1	0	0	0	0	0	0	0	0	0	0	0	0	0	0	0	0	0	0	0	0	0
Bacteria;Actinobacteria;Acidimicrobiia;Acidimicrobiales;CP011489_f	CP011489_f	0	0	8	3	3	3	1	2	1	1	5	6	2	2	1	1	3	5	5	2	1	0
Bacteria;Acidobacteria;CP011806_c;CP011806_o;CP011806_f	CP011806_f	0	0	0	0	0	0	0	0	0	0	1	0	19	2	1	0	0	0	0	0	4	0
Bacteria;Bacteroidetes;Sphingobacteriia;CP012155_o;CP012155_f	CP012155_f	110	122	60	172	153	195	210	113	220	171	138	152	93	117	79	107	60	78	61	107	160	238
Bacteria;Proteobacteria;Betaproteobacteria;CP012157_o;CP012157_f	CP012157_f	22	65	1	11	26	23	18	10	28	24	19	16	52	9	12	6	11	17	14	9	2	27
Bacteria;Firmicutes;Clostridia;Clostridiales;CP014606_f	CP014606_f	1	0	0	0	0	0	0	0	0	0	0	0	0	0	0	0	0	0	0	0	0	6
Bacteria;Planctomycetes;Phycisphaerae;CP019633_o;CP019633_f	CP019633_f	0	0	0	0	0	0	0	0	0	0	0	0	2	0	0	0	0	0	0	0	0	0
Bacteria;CU922841_p;CU922841_c;CU922841_o;CU922841_f	CU922841_f	0	0	0	0	0	1	0	0	0	0	0	0	0	0	0	0	0	0	0	0	1	0
Bacteria;Proteobacteria;Oligoflexia;Bdellovibrionales;CU925466_f	CU925466_f	14	8	126	41	39	17	64	120	44	37	63	73	60	42	32	25	25	34	23	27	6	12
Bacteria;Chloroflexi;Caldilineae;Caldilineales;Caldilineaceae	Caldilineaceae	6	5	17	4	4	7	2	8	17	12	14	10	22	8	19	39	38	32	14	11	1	7
Bacteria;Caldiserica;Caldisericia;Caldisericales;Caldisericales_uc	Caldisericales_uc	0	0	0	0	0	0	0	0	0	0	0	1	5	1	0	0	0	0	1	1	0	0
Bacteria;Caldithrix_p;Caldithrix_c;Caldithrix_o;Caldithrix_f	Caldithrix_f	0	0	0	0	0	0	2	0	0	0	0	2	1	0	0	0	0	0	0	0	0	0
Bacteria;Caldithrix_p;Caldithrix_c;Calorithrix_o;Calorithrix_o_uc	Calorithrix_o_uc	0	0	0	0	0	0	0	0	0	0	0	0	1	0	0	0	0	0	0	0	0	0
Bacteria;Proteobacteria;Epsilonproteobacteria;Campylobacterales;Campylobacteraceae	Campylobacteraceae	342	34	1	4	14	46	29	3	9	0	0	3	2	0	5	0	0	0	1	2	290	99
Bacteria;Firmicutes;Bacilli;Lactobacillales;Carnobacteriaceae	Carnobacteriaceae	0	0	0	0	0	1	0	0	1	0	0	0	0	0	0	0	0	0	0	0	0	0
Bacteria;Proteobacteria;Alphaproteobacteria;Caulobacterales;Caulobacteraceae	Caulobacteraceae	33	77	55	14	22	21	47	49	29	49	36	22	12	15	16	17	22	35	35	29	20	41
Bacteria;Actinobacteria;Actinobacteria_c;Micrococcales;Cellulomonadaceae	Cellulomonadaceae	0	0	0	0	0	0	0	0	0	0	0	0	2	0	0	0	0	0	0	0	0	0
Bacteria;Proteobacteria;Gammaproteobacteria;Cellvibrionales;Cellvibrionaceae	Cellvibrionaceae	3	0	1	2	5	1	12	20	1	9	0	7	23	2	1	0	1	0	0	2	5	0
Bacteria;Bacteroidetes;Cytophagia;Cytophagales;Cesiribacter_f	Cesiribacter_f	0	0	0	0	0	0	1	0	0	1	1	0	0	1	1	8	11	1	3	0	0	0
Bacteria;Proteobacteria;Alphaproteobacteria;Rhizobiales;Chelatococcaceae	Chelatococcaceae	0	1	1	0	0	0	0	0	0	0	0	0	0	0	0	0	0	0	0	0	0	0
Bacteria;Fibrobacteres;Chitinispirillia;Chitinispirillales;Chitinispirillaceae	Chitinispirillaceae	0	0	0	0	0	0	0	0	0	0	1	0	5	0	0	0	1	0	0	0	0	0
Bacteria;Fibrobacteres;Chitinivibrionia;Chitinivibrionales;Chitinivibrionaceae	Chitinivibrionaceae	0	0	0	0	0	0	0	0	0	0	0	0	1	0	0	0	0	0	0	0	2	0
Bacteria;Bacteroidetes;Sphingobacteriia;Sphingobacteriales;Chitinophagaceae	Chitinophagaceae	422	458	789	1089	483	436	575	525	553	548	616	661	365	762	574	452	469	420	499	719	737	764
Bacteria;Chlamydiae;Chlamydiae_c;Chlamydiales;Chlamydiaceae	Chlamydiaceae	0	0	0	0	0	0	0	0	0	0	0	0	1	0	0	0	0	0	0	0	0	0
Bacteria;Chlamydiae;Chlamydiae_c;Chlamydiales;Chlamydiales_uc	Chlamydiales_uc	0	3	2	31	19	19	0	5	4	2	4	9	12	2	18	64	88	27	1	27	6	9
Bacteria;Chlorobi;Chlorobia;Chlorobiales;Chlorobiaceae	Chlorobiaceae	0	0	0	0	0	0	0	0	0	0	0	0	0	0	0	0	0	0	0	0	8	0
Bacteria;Chloroflexi;Chloroflexia;Chloroflexales;Chloroflexales_uc	Chloroflexales_uc	2	0	0	0	0	0	0	1	0	0	1	1	0	1	3	6	9	7	2	0	1	0
Bacteria;Firmicutes;Clostridia;Clostridiales;Christensenellaceae	Christensenellaceae	0	2	0	0	0	2	0	0	0	0	0	0	3	0	0	0	0	0	0	0	5	2
Bacteria;Proteobacteria;Gammaproteobacteria;Chromatiales;Chromatiaceae	Chromatiaceae	0	1	0	0	0	0	0	0	0	0	0	0	15	0	0	0	0	0	0	0	5	1
Bacteria;Verrucomicrobia;Spartobacteria;Chthoniobacterales;Chthoniobacteraceae	Chthoniobacteraceae	115	60	451	467	194	141	195	176	203	426	464	273	95	583	541	305	351	436	353	591	60	174
Bacteria;Verrucomicrobia;Spartobacteria;Chthoniobacterales;Chthoniobacterales_uc	Chthoniobacterales_uc	0	0	0	0	0	0	0	1	0	0	0	0	0	0	0	0	0	0	0	0	0	0
Bacteria;Armatimonadetes;Chthonomonadetes;Chthonomonadales;Chthonomonadaceae	Chthonomonadaceae	0	0	0	0	0	0	0	0	1	0	0	0	2	0	0	0	0	0	0	0	0	0
Bacteria;Cloacamonas_p;Cloacamonas_c;Cloacamonas_o;Cloacamonas_f	Cloacamonas_f	0	0	0	0	0	0	0	0	0	0	0	0	5	0	0	0	0	0	0	0	4	1
Bacteria;Firmicutes;Clostridia;Clostridiales;Clostridiaceae	Clostridiaceae	2	15	4	0	1	4	1	6	1	0	7	2	53	1	3	3	0	0	0	2	24	14
Bacteria;Proteobacteria;Betaproteobacteria;Burkholderiales;Comamonadaceae	Comamonadaceae	1002	1243	634	696	541	531	551	892	604	508	495	618	483	558	452	318	289	298	293	548	1539	857
Bacteria;Actinobacteria;Thermoleophilia;Solirubrobacterales;Conexibacteraceae	Conexibacteraceae	15	18	13	17	14	24	25	23	47	14	28	18	14	17	18	9	13	18	23	21	1	30
Bacteria;Actinobacteria;Coriobacteriia;Coriobacteriales;Coriobacteriaceae	Coriobacteriaceae	0	0	1	0	0	0	0	0	1	0	1	0	55	1	5	0	0	0	1	0	9	0
Bacteria;Actinobacteria;Actinobacteria_c;Corynebacteriales;Corynebacteriaceae	Corynebacteriaceae	1	1	0	0	0	1	0	0	0	1	0	1	2	0	0	5	0	0	1	0	0	0
Bacteria;Proteobacteria;Gammaproteobacteria;Legionellales;Coxiellaceae	Coxiellaceae	6	10	89	21	4	4	12	8	2	14	16	17	26	21	18	27	39	31	36	23	22	16
Bacteria;Chlamydiae;Chlamydiae_c;Chlamydiales;Criblamydiaceae	Criblamydiaceae	0	0	0	0	0	0	0	0	0	0	0	0	0	0	0	0	0	3	0	0	0	0
Bacteria;Bacteroidetes;Flavobacteria;Flavobacteriales;Crocinitomicaceae	Crocinitomicaceae	65	81	87	171	117	80	150	131	68	96	97	85	54	137	109	69	81	81	134	174	186	120
Bacteria;Bacteroidetes;Flavobacteria;Flavobacteriales;Cryomorphaceae	Cryomorphaceae	12	4	97	61	34	17	43	41	33	51	50	42	30	52	55	41	24	47	14	64	3	12
Bacteria;Actinobacteria;Actinobacteria_c;Frankiales;Cryptosporangiaceae	Cryptosporangiaceae	0	0	0	0	0	0	0	0	0	0	0	0	0	0	6	6	2	1	2	1	0	0
Bacteria;Cyanobacteria;Chroobacteria;Chroococcales;Cyanobacteriaceae	Cyanobacteriaceae	0	0	0	0	0	0	0	0	0	0	0	0	0	0	0	0	0	0	1	0	0	0
Bacteria;Bacteroidetes;Cytophagia;Cytophagales;Cyclobacteriaceae	Cyclobacteriaceae	4	0	0	9	5	4	4	2	3	4	7	5	2	17	2	4	2	4	3	12	1	2
Bacteria;Bacteroidetes;Cytophagia;Cytophagales;Cytophagaceae	Cytophagaceae	80	320	101	39	99	94	101	170	108	121	86	49	67	35	11	25	18	29	28	28	313	188
Bacteria;Bacteroidetes;Cytophagia;Cytophagales;Cytophagales_uc	Cytophagales_uc	0	0	0	0	0	0	0	1	0	0	0	0	2	9	4	0	0	2	0	3	0	1
Bacteria;Cyanobacteria;PAC001562_c;PAC001562_o;DQ128639_f	DQ128639_f	0	0	0	1	0	0	0	0	0	0	0	0	5	1	0	0	0	0	0	0	0	0
Bacteria;Chloroflexi;Thermomicrobia;DQ129389_o;DQ129389_f	DQ129389_f	1	0	1	0	0	0	0	0	0	0	0	0	1	0	1	0	0	0	0	0	0	0
Bacteria;Nitrospirae;Nitrospira_c;EU335197_o;DQ138964_f	DQ138964_f	0	0	0	0	0	0	0	0	0	0	0	0	1	0	0	0	0	0	0	0	1	0
Bacteria;Proteobacteria;Oligoflexia;Bdellovibrionales;DQ154854_f	DQ154854_f	0	0	0	0	0	0	0	0	0	0	0	0	3	0	0	0	0	0	0	0	1	0
Bacteria;Microgenomates_OP11;Microgenomatus_c;CP011212_o;DQ298007_f	DQ298007_f	0	0	0	0	0	0	0	0	0	0	1	0	0	0	0	0	0	0	0	0	0	0
Bacteria;Proteobacteria;Gammaproteobacteria;Pseudomonadales;DQ337067_f	DQ337067_f	0	0	0	0	0	0	0	0	0	0	0	0	1	0	1	0	0	0	0	0	0	0
Bacteria;Latescibacteria_WS3;Latescibacter_c;AM991194_o;DQ351773_f	DQ351773_f	0	0	0	0	0	0	0	0	0	0	0	0	9	0	0	0	1	0	0	0	1	0
Bacteria;Chloroflexi;Ardenticatenia;Ardenticatenales;DQ394955_f	DQ394955_f	0	0	0	0	0	0	0	0	0	0	0	0	4	0	0	1	0	0	0	0	0	0
Bacteria;Chloroflexi;Anaerolineae;Anaerolinaeles;DQ394964_f	DQ394964_f	0	0	0	0	0	0	0	0	0	0	0	0	1	0	0	0	1	0	1	0	0	0
Bacteria;Proteobacteria;Deltaproteobacteria;DQ394969_o;DQ394969_f	DQ394969_f	0	0	0	0	0	0	0	0	0	0	0	0	0	0	0	0	0	0	1	0	0	0
Bacteria;Proteobacteria;Deltaproteobacteria;Nitrospinales;DQ404777_f	DQ404777_f	0	0	0	0	0	0	0	0	0	0	0	2	52	3	1	0	0	1	0	2	5	0
Bacteria;Peregrinibacteria;Peribacteria;ASND_o;DQ413083_f	DQ413083_f	1	1	0	0	0	0	0	1	0	0	0	0	1	0	0	0	0	0	0	0	0	4
Bacteria;WS6;LBWK_c;DQ415748_o;DQ415748_f	DQ415748_f	0	0	0	0	0	0	0	0	0	0	1	0	2	0	0	0	0	0	0	0	0	0
Bacteria;Bacteroidetes;Bacteroidia;Bacteroidales;DQ415754_f	DQ415754_f	1	0	0	0	0	0	0	0	0	0	0	0	0	0	0	0	0	0	0	0	0	0
Bacteria;Proteobacteria;Alphaproteobacteria;DQ486506_o;DQ486506_f	DQ486506_f	0	0	1	0	0	0	1	0	0	0	0	0	0	7	0	0	0	0	0	2	0	0
Bacteria;Acidobacteria;PAC002259_c;DQ513087_o;DQ513087_f	DQ513087_f	0	0	0	0	0	0	0	0	0	0	0	0	3	0	0	0	0	0	0	0	0	0
Bacteria;Cyanobacteria;PAC002560_c;PAC000393_o;DQ520181_f	DQ520181_f	0	0	0	0	0	0	0	0	0	0	0	0	2	0	0	0	0	0	0	0	0	0
Bacteria;Cyanobacteria;DQ520188_c;DQ520188_o;DQ520188_f	DQ520188_f	1	2	1	6	22	11	4	5	4	1	7	16	5	10	1	4	6	3	5	4	1	4
Bacteria;Cyanobacteria;DQ520188_c;DQ520188_o;DQ520188_o_uc	DQ520188_o_uc	0	0	0	0	0	0	0	0	0	0	0	0	3	0	0	0	0	0	0	0	0	0
Bacteria;TM6;TM6_c;Babela_o;DQ676348_f	DQ676348_f	0	0	0	0	0	0	0	0	0	0	0	0	1	0	0	0	0	0	0	0	0	0
Bacteria;Elusimicrobia;Elusimicrobia_c;PAC000548_o;DQ676361_f	DQ676361_f	0	0	0	0	0	0	0	0	0	0	0	0	5	0	0	0	0	0	0	0	2	0
Bacteria;Parcubacteria_OD1;LCGL_c;LCGL_o;DQ676451_f	DQ676451_f	0	0	0	0	0	0	0	0	0	0	0	0	1	0	0	0	0	0	0	0	3	0
Bacteria;Parcubacteria_OD1;LCGL_c;LCGL_o;DQ676460_f	DQ676460_f	0	0	0	0	0	0	0	0	0	0	0	0	1	0	0	0	1	0	1	0	2	3
Bacteria;Chloroflexi;Caldilineae;Caldilineales;DQ787716_f	DQ787716_f	0	0	0	0	0	0	0	0	0	0	0	0	2	0	0	0	0	0	0	0	0	0
Bacteria;Proteobacteria;Deltaproteobacteria;AY214193_o;DQ787719_f	DQ787719_f	0	0	0	0	0	0	0	0	0	0	0	0	55	0	0	0	0	0	0	0	14	0
Bacteria;Proteobacteria;Deltaproteobacteria;DQ811796_o;DQ811809_f	DQ811809_f	0	0	0	0	0	0	0	0	0	0	0	0	3	0	0	0	0	0	0	0	0	0
Bacteria;Proteobacteria;Deltaproteobacteria;Syntrophobacterales;DQ811814_f	DQ811814_f	0	0	0	0	0	0	0	0	0	0	0	0	3	0	0	0	0	0	0	0	1	0
Bacteria;Proteobacteria;Deltaproteobacteria;Desulfobacterales;DQ811827_f	DQ811827_f	0	0	0	0	1	0	0	0	0	0	0	0	0	0	20	0	0	0	0	0	0	0
Bacteria;Chloroflexi;Dehalococcoidia;Dehalococcoidales;DQ811888_f	DQ811888_f	0	0	0	0	0	0	0	0	0	0	0	0	0	0	0	0	0	0	0	0	1	0
Bacteria;Poribacteria_p;DQ811929_c;DQ811929_o;DQ811929_f	DQ811929_f	0	0	0	0	0	0	0	0	0	0	0	0	2	0	0	0	0	0	0	0	2	0
Bacteria;Proteobacteria;Gammaproteobacteria;FN820314_o;DQ833471_f	DQ833471_f	0	0	0	0	0	0	0	0	0	0	0	0	1	0	0	0	0	0	0	0	0	0
Bacteria;DQ833500_p;DQ833500_c;DQ833500_o;DQ833500_f	DQ833500_f	0	0	0	0	0	0	0	0	0	0	0	0	3	0	0	0	0	1	0	1	0	0
Bacteria;Verrucomicrobia;Verrucomicrobiae;Verrucomicrobiales;DQ856525_f	DQ856525_f	0	0	0	0	0	0	0	1	0	0	1	0	3	3	0	2	3	0	0	0	0	0
Bacteria;Chlamydiae;Chlamydiae_c;Chlamydiales;DQ903996_f	DQ903996_f	0	0	2	0	0	0	0	0	0	0	0	0	0	0	0	0	0	0	0	0	0	0
Bacteria;Chloroflexi;Chloroflexia;Chloroflexales;DQ906857_f	DQ906857_f	0	0	0	0	0	0	0	2	0	0	0	0	0	0	0	0	0	0	0	0	0	0
Bacteria;Proteobacteria;Gammaproteobacteria;Steroidobacter_o;DQ984612_f	DQ984612_f	4	0	0	0	3	1	0	0	5	0	0	0	8	1	0	0	0	0	0	0	1	1
Bacteria;Proteobacteria;Deltaproteobacteria;Deferrisoma_o;Deferrisoma_f	Deferrisoma_f	0	0	0	0	0	0	0	0	0	0	0	2	11	1	0	0	0	0	0	0	6	0
Bacteria;Chloroflexi;Dehalococcoidia;Dehalococcoidales;Dehalococcoidaceae	Dehalococcoidaceae	0	0	0	0	0	0	0	1	0	0	1	0	20	0	0	0	1	0	0	0	37	0
Bacteria;Deinococcus-Thermus;Deinococci;Deinococcales;Deinococcaceae	Deinococcaceae	1	0	0	0	0	0	0	0	0	0	0	0	0	0	0	0	0	0	1	0	0	0
Bacteria;Actinobacteria;Actinobacteria_c;Micrococcales;Demequinaceae	Demequinaceae	0	0	0	0	0	0	0	0	0	0	0	0	0	0	0	0	0	0	0	0	1	0
Bacteria;Proteobacteria;Betaproteobacteria;Burkholderiales;Derxia_f	Derxia_f	0	0	1	0	0	1	1	4	2	1	4	0	0	1	1	2	0	1	0	1	0	1
Bacteria;Proteobacteria;Deltaproteobacteria;Desulfobacterales;Desulfatiglans_f	Desulfatiglans_f	0	0	0	3	1	0	0	0	1	0	1	0	35	1	0	4	2	1	0	3	13	0
Bacteria;Firmicutes;Clostridia;Clostridiales;Desulfitobacterium_f	Desulfitobacterium_f	0	0	0	0	0	0	0	0	0	0	0	0	2	0	0	0	0	0	0	0	0	0
Bacteria;Proteobacteria;Deltaproteobacteria;Desulfobacca_o;Desulfobacca_f	Desulfobacca_f	0	0	0	0	0	1	0	1	0	0	0	0	37	0	0	1	0	0	0	2	4	0
Bacteria;Proteobacteria;Deltaproteobacteria;Desulfobacterales;Desulfobacteraceae	Desulfobacteraceae	1	0	0	0	1	0	1	0	1	0	1	0	59	2	0	0	2	0	0	1	15	2
Bacteria;Proteobacteria;Deltaproteobacteria;Desulfobacterales;Desulfobacterales_uc	Desulfobacterales_uc	0	0	0	1	1	2	1	1	1	0	0	1	1	2	5	1	0	0	2	0	0	3
Bacteria;Proteobacteria;Deltaproteobacteria;Desulfobulbaceae_o;Desulfobulbaceae	Desulfobulbaceae	1	0	0	0	0	0	1	1	0	0	0	0	5	1	0	0	0	0	0	2	12	2
Bacteria;Proteobacteria;Deltaproteobacteria;Desulfovibrionales;Desulfohalobiaceae	Desulfohalobiaceae	0	0	0	0	0	0	0	0	0	0	0	0	0	1	0	0	0	0	0	0	0	0
Bacteria;Proteobacteria;Deltaproteobacteria;Desulfovibrionales;Desulfomicrobiaceae	Desulfomicrobiaceae	0	0	0	0	0	0	0	0	0	0	0	0	0	0	0	0	0	0	0	0	2	0
Bacteria;Proteobacteria;Deltaproteobacteria;Desulfomonile_o;Desulfomonile_f	Desulfomonile_f	0	0	0	0	0	0	0	0	0	1	0	1	27	1	0	0	0	0	0	0	7	0
Bacteria;Proteobacteria;Deltaproteobacteria;Desulfovibrionales;Desulfovibrionaceae	Desulfovibrionaceae	0	3	0	0	0	1	1	1	0	1	0	0	1	0	0	0	0	2	0	0	0	6
Bacteria;Proteobacteria;Deltaproteobacteria;Desulfuromonadales;Desulfuromonadaceae	Desulfuromonadaceae	3	0	0	4	0	0	4	2	0	0	1	0	6	2	0	0	4	34	0	12	7	0
Bacteria;Proteobacteria;Deltaproteobacteria;Desulfuromonadales;Desulfuromonadales_uc	Desulfuromonadales_uc	0	0	0	0	0	0	0	0	0	0	0	0	1	0	0	0	0	1	0	0	0	0
Bacteria;Proteobacteria;Alphaproteobacteria;Rhizobiales;Devosia_f	Devosia_f	0	0	3	0	0	0	0	0	0	2	0	0	0	3	1	6	5	1	0	1	1	8
Bacteria;EF019318_p;EF019318_c;EF019318_o;EF019318_f	EF019318_f	0	0	0	0	0	1	1	2	0	0	1	2	1	1	0	1	0	0	2	0	0	0
Bacteria;Parcubacteria_OD1;LCGL_c;LCGL_o;EF019684_f	EF019684_f	0	0	0	0	0	0	0	0	0	0	0	0	0	0	0	0	0	0	0	0	1	0
Bacteria;Planctomycetes;EU385896_c;EU385896_o;EF019689_f	EF019689_f	0	0	0	0	0	0	0	0	0	0	3	0	7	0	1	0	2	0	0	0	4	0
Bacteria;Proteobacteria;Deltaproteobacteria;Desulfobacterales;EF125424_f	EF125424_f	0	0	0	0	0	0	0	0	0	0	0	0	1	0	0	0	0	0	0	0	0	0
Bacteria;Proteobacteria;Deltaproteobacteria;Myxococcales;EF125442_f	EF125442_f	0	0	0	0	0	0	0	0	0	0	0	0	3	0	0	0	0	0	0	0	0	0
Bacteria;Bacteroidetes;SM1A07_c;JQ739004_o;EF126251_f	EF126251_f	0	0	0	0	0	0	0	0	0	4	0	0	0	0	2	1	2	2	2	0	0	0
Bacteria;Chlorobi;OPB56_c;OPB56_o;EF126256_f	EF126256_f	1	1	0	0	0	0	0	0	1	0	0	0	0	1	0	0	0	0	0	0	0	0
Bacteria;Bacteroidetes;Bacteroidia;Bacteroidales;EF148839_f	EF148839_f	0	0	0	0	1	0	0	0	0	0	0	0	0	0	0	0	0	0	0	0	0	3
Bacteria;Proteobacteria;Gammaproteobacteria;Chromatiales;EF157132_f	EF157132_f	0	0	0	0	0	0	0	0	0	0	0	0	0	0	1	0	0	0	0	0	14	0
Bacteria;Proteobacteria;Betaproteobacteria;PAC002541_o;EF157188_f	EF157188_f	0	0	2	1	3	0	0	0	3	0	0	0	0	2	0	0	0	1	0	0	0	0
Bacteria;GN04;EU385751_c;EU385751_o;EF203188_f	EF203188_f	0	0	0	0	0	0	0	0	0	0	0	0	4	0	0	0	0	0	0	0	1	0
Bacteria;Proteobacteria;Deltaproteobacteria;Syntrophobacterales;EF205540_f	EF205540_f	0	0	0	0	0	0	0	0	0	0	0	0	0	0	0	0	0	0	0	0	1	0
Bacteria;Proteobacteria;Deltaproteobacteria;Syntrophaceae_o;EF205549_f	EF205549_f	0	0	0	0	0	0	0	0	0	0	0	0	21	0	0	0	1	0	0	0	5	0
Bacteria;Proteobacteria;Gammaproteobacteria;Oceanospirillales;EF379881_f	EF379881_f	0	0	0	0	0	0	0	0	0	0	0	0	0	1	0	0	0	0	0	0	0	0
Bacteria;Acidobacteria;CP011806_c;CP011806_o;EF515323_f	EF515323_f	0	0	0	0	0	0	0	0	0	0	0	0	2	0	0	0	0	0	0	0	1	0
Bacteria;Proteobacteria;Deltaproteobacteria;EU287146_o;EF515953_f	EF515953_f	0	0	0	0	0	0	0	0	0	0	0	0	4	0	0	0	0	0	0	0	2	0
Bacteria;Proteobacteria;Oligoflexia;Bdellovibrionales;EF516458_f	EF516458_f	1	0	0	0	0	0	0	0	0	0	0	0	1	0	0	0	0	0	0	0	1	0
Bacteria;Proteobacteria;Alphaproteobacteria;Sneathiellales;EF520407_f	EF520407_f	0	0	0	0	0	0	0	0	0	0	0	0	0	0	0	0	1	0	0	0	0	0
Bacteria;Proteobacteria;Alphaproteobacteria;Rickettsiales;EF520427_f	EF520427_f	0	0	0	0	0	1	0	0	1	0	0	0	0	0	1	5	2	3	2	0	0	0
Bacteria;Elusimicrobia;EF520538_c;EF520538_o;EF520538_f	EF520538_f	0	0	0	0	0	0	0	0	0	0	0	0	0	0	0	0	0	0	0	0	2	0
Bacteria;Planctomycetes;JQ278812_c;JQ278812_o;EF520584_f	EF520584_f	0	0	0	0	0	0	0	0	0	0	0	0	0	0	0	1	0	0	0	0	0	0
Bacteria;Bacteroidetes;Sphingobacteriia;FJ612278_o;EF520601_f	EF520601_f	0	26	1	1	0	1	0	2	1	3	3	2	1	1	0	1	3	3	1	1	16	10
Bacteria;Proteobacteria;Gammaproteobacteria;EF573277_o;EF573277_f	EF573277_f	1	0	9	23	2	2	7	5	1	8	9	7	7	16	15	4	12	32	11	15	0	0
Bacteria;Proteobacteria;Deltaproteobacteria;Bradymonadales;EF574244_f	EF574244_f	3	0	5	20	4	2	2	1	3	2	4	2	5	15	26	4	4	27	5	26	0	6
Bacteria;Chlorobi;OPB56_c;OPB56_o;EF648021_f	EF648021_f	3	0	0	0	0	1	0	0	0	0	0	0	14	0	0	0	0	0	1	0	2	2
Bacteria;Microgenomates_OP11;Microgenomatus_c;CP011212_o;EF648163_f	EF648163_f	0	0	0	0	0	0	0	0	0	0	0	0	5	0	0	0	0	0	0	0	2	0
Bacteria;Chloroflexi;Anaerolineae;Anaerolinaeles;EF688367_f	EF688367_f	0	0	0	0	0	0	0	0	0	0	0	0	2	0	0	0	0	0	0	0	0	0
Bacteria;Proteobacteria;Deltaproteobacteria;Myxococcales;EF999368_f	EF999368_f	0	0	0	0	0	0	0	0	0	0	0	0	3	0	0	0	0	0	0	1	0	0
Bacteria;A3DB;A3DB_c;A3DB_o;EU043668_f	EU043668_f	0	0	0	0	0	0	0	0	0	0	0	0	1	0	0	0	0	0	0	0	0	0
Bacteria;Caldithrix_p;Caldithrix_c;EU245241_o;EU048684_f	EU048684_f	0	0	0	0	0	0	0	0	0	0	0	0	5	0	0	0	0	0	0	0	2	0
Bacteria;Caldiserica;Caldisericia;EU050690_o;EU050690_f	EU050690_f	0	0	0	0	0	0	0	0	0	0	0	0	0	0	0	1	0	0	0	0	0	0
Bacteria;Proteobacteria;Alphaproteobacteria;Rhodospirillales;EU131034_f	EU131034_f	0	0	0	0	0	0	0	0	0	0	0	0	0	0	0	2	0	0	0	0	0	0
Bacteria;Proteobacteria;Alphaproteobacteria;Rhodospirillales;EU131043_f	EU131043_f	0	2	0	0	5	2	7	5	2	1	1	0	0	0	0	0	0	0	0	0	0	1
Bacteria;Chloroflexi;Anaerolineae;PAC000395_o;EU134013_f	EU134013_f	2	0	0	0	0	0	0	0	0	1	0	0	1	0	0	0	2	0	2	0	0	1
Bacteria;Elusimicrobia;Elusimicrobia_c;PAC000548_o;EU134603_f	EU134603_f	0	0	0	0	0	0	0	0	0	0	1	0	2	0	0	0	1	0	0	0	2	0
Bacteria;DQ499300_p;DQ499300_c;EU134912_o;EU134912_f	EU134912_f	0	0	0	0	0	0	0	0	0	0	0	0	1	0	0	0	0	0	0	0	1	0
Bacteria;DQ499300_p;DQ499300_c;EU134912_o;EU134912_o_uc	EU134912_o_uc	0	0	0	0	0	0	0	0	0	0	0	0	2	0	0	0	0	0	0	0	0	0
Bacteria;Saccharibacteria_TM7;Saccharimonas_c;Saccharimonas_o;EU135366_f	EU135366_f	0	0	0	0	1	0	0	0	0	0	0	0	0	0	0	0	0	0	0	0	0	0
Bacteria;Verrucomicrobia;Verrucomicrobiae;Pedosphaera_o;EU135466_f	EU135466_f	0	0	0	0	0	0	0	0	0	0	3	0	3	0	0	0	0	0	0	0	0	0
Bacteria;Bacteroidetes;Sphingobacteriia;Sphingobacteriales;EU234264_f	EU234264_f	3	2	0	5	4	4	7	2	2	3	1	1	2	2	2	0	2	3	2	1	2	24
Bacteria;Caldithrix_p;Caldithrix_c;EU245241_o;EU245241_f	EU245241_f	0	0	0	0	0	0	0	0	0	0	0	0	5	0	0	1	0	0	0	0	1	0
Bacteria;Omnitrophica_OP3;AB015559_c;AB015559_o;EU245642_f	EU245642_f	0	0	0	0	0	0	1	0	1	0	1	0	0	0	1	0	0	2	2	0	6	0
Bacteria;Parcubacteria_OD1;Paceibacter_c;EU245687_o;EU245687_f	EU245687_f	0	0	0	0	0	0	0	0	0	0	0	0	0	0	2	92	69	11	8	1	0	0
Bacteria;EU245920_p;EU245920_c;EU245920_o;EU245920_f	EU245920_f	0	0	0	0	0	0	0	0	0	0	0	0	2	0	0	0	0	0	0	0	0	0
Bacteria;BRC1;EU246057_c;EU246057_o;EU246057_f	EU246057_f	0	0	0	0	0	0	0	0	0	0	0	0	1	0	0	0	0	0	0	0	0	0
Bacteria;Planctomycetes;Phycisphaerae;CP019633_o;EU246070_f	EU246070_f	0	0	0	1	0	0	0	0	0	0	0	0	0	0	0	0	0	0	0	0	4	0
Bacteria;Peregrinibacteria;Peribacteria;LBOR_o;EU246208_f	EU246208_f	0	0	0	0	0	0	0	0	0	0	0	0	0	0	0	0	0	0	0	0	2	0
Bacteria;Proteobacteria;Deltaproteobacteria;EU246214_o;EU246214_f	EU246214_f	0	1	0	0	0	0	0	0	1	0	2	2	1	0	0	2	1	0	0	0	2	0
Bacteria;Caldiserica;Caldisericia;Caldisericales;EU266853_f	EU266853_f	1	0	0	0	0	0	0	0	0	0	0	0	0	0	0	0	0	0	0	0	5	0
Bacteria;EU266861_p;EU266861_c;EU266861_o;EU266861_f	EU266861_f	1	0	0	0	0	0	0	0	0	0	0	0	5	0	0	0	0	0	0	0	0	0
Bacteria;EU266861_p;EU266861_c;EU266861_o;EU266861_o_uc	EU266861_o_uc	2	0	0	0	4	1	0	0	0	0	0	0	0	0	0	0	0	0	0	0	0	0
Bacteria;Armatimonadetes;EU266864_c;EU266864_o;EU266864_f	EU266864_f	0	0	0	0	0	0	0	0	0	0	0	0	4	0	0	0	0	0	0	0	3	0
Bacteria;Parcubacteria_OD1;LCGL_c;LCGL_o;EU283580_f	EU283580_f	0	0	0	0	0	0	0	0	0	0	0	0	0	0	0	0	0	1	0	0	0	0
Bacteria;Caldithrix_p;Caldithrix_c;EU283592_o;EU283592_o_uc	EU283592_o_uc	2	0	0	0	0	0	0	0	0	0	0	0	0	0	0	0	0	0	0	0	0	0
Bacteria;Proteobacteria;Deltaproteobacteria;EU287146_o;EU287146_o_uc	EU287146_o_uc	0	0	0	0	0	0	0	0	0	0	0	0	0	0	0	0	0	0	0	0	1	0
Bacteria;Planctomycetes;Brocadia_c;EU290720_o;EU290720_o_uc	EU290720_o_uc	0	0	0	0	0	0	0	0	0	0	0	0	0	0	0	0	0	0	0	0	1	0
Bacteria;Chloroflexi;PDJQ_c;EU335161_o;EU335161_f	EU335161_f	0	0	0	0	0	0	0	0	0	0	0	0	0	0	0	0	0	1	0	0	0	0
Bacteria;Proteobacteria;Deltaproteobacteria;EU335163_o;EU335163_f	EU335163_f	0	0	0	0	0	0	0	0	0	0	0	0	10	0	0	0	0	0	1	0	4	0
Bacteria;Nitrospirae;Nitrospira_c;EU335197_o;EU335197_f	EU335197_f	0	0	1	0	0	0	0	0	0	0	0	0	63	0	0	0	2	0	1	0	9	0
Bacteria;Chlamydiae;Chlamydiae_c;Chlamydiales;EU363464_f	EU363464_f	16	7	39	20	17	14	15	10	22	8	29	22	21	15	9	13	28	7	20	9	33	23
Bacteria;Actinobacteria;OPB41;EU385697_o;EU385697_f	EU385697_f	0	0	0	0	0	0	0	0	0	0	0	0	8	0	0	0	0	0	0	0	3	0
Bacteria;GN04;EU385751_c;EU385751_o;EU385751_f	EU385751_f	0	0	0	0	0	0	0	0	0	0	0	0	25	1	0	0	0	0	0	0	0	0
Bacteria;Planctomycetes;PAC001018_c;EU385759_o;EU385759_o_uc	EU385759_o_uc	0	0	0	0	0	0	0	0	0	0	0	0	0	0	0	0	0	0	0	0	1	0
Bacteria;Parcubacteria_OD1;Paceibacter_c;Paceibacter_o;EU385773_f	EU385773_f	0	0	0	0	0	0	0	0	0	0	0	0	0	0	0	1	1	0	0	0	0	0
Bacteria;Chloroflexi;Dehalococcoidia;Dehalococcoidales;EU385821_f	EU385821_f	0	0	0	0	0	0	0	0	0	0	0	0	0	0	0	0	1	0	0	0	1	0
Bacteria;Cyanobacteria;PAC002560_c;PAC002337_o;EU385890_f	EU385890_f	0	0	0	0	0	0	0	0	0	0	0	0	0	0	0	0	0	0	0	0	1	0
Bacteria;GN04;EU385751_c;EU385751_o;EU385915_f	EU385915_f	0	0	0	0	0	0	0	0	0	0	0	0	4	0	0	0	0	0	0	0	0	0
Bacteria;Elusimicrobia;Elusimicrobia_c;PAC000548_o;EU386017_f	EU386017_f	0	0	0	0	0	0	0	0	0	0	0	0	2	0	0	0	0	0	0	0	0	0
Bacteria;Omnitrophica_OP3;JQ086826_c;JQ086826_o;EU386033_f	EU386033_f	0	0	0	0	0	0	0	0	0	0	0	0	0	0	0	1	0	0	0	0	0	0
Bacteria;Elusimicrobia;Elusimicrobia_c;PAC000548_o;EU386053_f	EU386053_f	0	0	0	0	0	0	0	0	0	0	0	0	1	0	0	0	0	0	0	0	1	0
Bacteria;Peregrinibacteria;Peribacteria;EU386074_o;EU386074_o_uc	EU386074_o_uc	0	0	0	0	0	0	0	0	0	0	0	0	1	0	0	0	0	0	0	0	0	0
Bacteria;Chloroflexi;Anaerolineae;Anaerolinaeles;EU399673_f	EU399673_f	0	0	0	0	0	0	0	0	0	0	0	0	0	0	0	0	0	2	0	0	0	0
Bacteria;Proteobacteria;Gammaproteobacteria;Thiotrichales;EU400612_f	EU400612_f	0	0	0	0	0	0	0	0	0	4	2	1	0	2	4	7	8	10	5	0	0	0
Bacteria;Actinobacteria;Rubrobacteria;Rubrobacterales;EU407208_f	EU407208_f	0	0	0	0	0	0	0	0	0	0	0	0	10	1	0	0	0	0	0	0	10	1
Bacteria;Cyanobacteria;PAC002560_c;PAC002337_o;EU487906_f	EU487906_f	0	0	0	0	0	0	0	0	0	0	0	0	0	0	0	0	0	0	0	0	1	0
Bacteria;Chlamydiae;Chlamydiae_c;Chlamydiales;EU488135_f	EU488135_f	0	0	0	0	0	0	0	0	0	0	0	0	0	0	0	0	0	0	0	0	1	0
Bacteria;Latescibacteria_WS3;Latescibacter_c;EU491142_o;EU491142_f	EU491142_f	0	0	0	0	0	0	0	0	0	0	0	0	1	0	0	0	0	0	0	0	0	0
Bacteria;Proteobacteria;Deltaproteobacteria;PAC001922_o;EU491430_f	EU491430_f	0	0	0	0	0	0	0	0	0	0	0	0	4	0	0	0	0	0	0	0	1	0
Bacteria;Chlamydiae;Chlamydiae_c;Chlamydiales;EU491566_f	EU491566_f	0	0	0	0	0	0	0	0	0	0	0	0	0	0	0	0	0	0	0	0	2	0
Bacteria;Acidobacteria;CP011806_c;CP011806_o;EU542511_f	EU542511_f	0	0	0	0	0	0	0	0	0	0	0	0	11	0	1	0	0	0	0	0	10	0
Bacteria;JMYB36;JMYB36_c;JMYB36_o;EU570909_f	EU570909_f	0	0	0	0	0	0	0	0	0	0	0	0	0	0	0	0	1	0	0	0	0	0
Bacteria;Elusimicrobia;Elusimicrobia_c;PAC000548_o;EU589308_f	EU589308_f	0	0	0	0	0	0	0	0	0	0	0	0	4	2	0	0	0	0	0	0	5	0
Bacteria;Proteobacteria;Deltaproteobacteria;Myxococcales;EU589314_f	EU589314_f	4	0	3	0	0	1	5	0	0	4	3	2	7	0	0	10	2	0	2	2	17	0
Bacteria;Latescibacteria_WS3;Latescibacter_c;EU592470_o;EU592470_f	EU592470_f	0	0	0	0	0	0	0	0	0	0	0	0	1	0	0	0	0	0	0	0	0	0
Bacteria;Proteobacteria;Deltaproteobacteria;EU617831_o;EU617831_f	EU617831_f	0	0	0	0	0	0	0	0	0	0	0	0	16	1	0	0	0	0	0	0	1	0
Bacteria;Acidobacteria;CP011806_c;CP011806_o;EU652507_f	EU652507_f	0	0	0	0	0	0	0	0	0	0	0	0	2	0	0	0	0	0	0	0	0	0
Bacteria;Chloroflexi;Ktedonobacteria;Ktedonobacterales;EU680443_f	EU680443_f	0	0	0	0	0	0	0	0	0	0	0	0	4	0	0	0	0	0	0	0	0	0
Bacteria;Proteobacteria;Gammaproteobacteria;Chromatiales;EU700150_f	EU700150_f	0	0	0	0	0	0	0	0	0	0	0	0	39	0	0	0	1	0	0	0	0	2
Bacteria;EU700159_p;EU700159_c;EU700159_o;EU700159_f	EU700159_f	0	0	0	0	0	0	0	0	0	0	0	0	2	0	0	0	0	0	0	0	3	0
Bacteria;EU700159_p;EU700159_c;EU700159_o;EU700159_o_uc	EU700159_o_uc	0	0	0	0	0	0	0	0	0	0	0	0	0	0	0	0	0	0	0	1	0	0
Bacteria;Proteobacteria;Deltaproteobacteria;Bradymonadales;EU799406_f	EU799406_f	2	0	12	2	2	4	2	0	6	1	0	2	6	5	6	3	3	1	1	5	6	8
Bacteria;Proteobacteria;Betaproteobacteria;EU800906_o;EU800906_f	EU800906_f	0	0	6	0	0	0	0	1	1	2	1	2	1	0	0	0	0	2	0	0	0	0
Bacteria;Proteobacteria;Alphaproteobacteria;Rhizobiales;EU803296_f	EU803296_f	19	29	48	16	16	21	23	37	17	18	19	32	29	20	12	5	4	10	9	18	23	35
Bacteria;Proteobacteria;Deltaproteobacteria;PAC002565_o;EU861868_f	EU861868_f	1	0	3	1	0	0	0	2	0	1	0	0	0	7	6	27	24	15	5	5	0	0
Bacteria;Omnitrophica_OP3;AY373410_c;AY373410_o;EU881347_f	EU881347_f	0	0	0	0	0	0	0	0	0	0	0	0	3	0	1	0	0	0	0	0	8	0
Bacteria;Latescibacteria_WS3;Latescibacter_c;AM991194_o;EU881351_f	EU881351_f	0	0	0	0	0	0	0	0	0	0	0	0	4	0	0	0	0	0	0	0	0	0
Bacteria;WWE3;CP006914_c;LCNT_o;EU979013_f	EU979013_f	0	0	0	0	0	0	0	0	0	0	0	0	1	0	0	0	0	0	0	0	0	0
Bacteria;Proteobacteria;Gammaproteobacteria;Chromatiales;Ectothiorhodospiraceae	Ectothiorhodospiraceae	0	0	0	0	0	0	0	0	0	0	0	0	3	0	0	0	0	0	0	0	1	0
Bacteria;Elusimicrobia;Elusimicrobia_c;Elusimicrobiales;Elusimicrobiaceae	Elusimicrobiaceae	0	0	0	0	0	0	0	0	0	0	0	0	0	0	0	0	0	0	0	0	3	0
Bacteria;Elusimicrobia;Endomicrobia;Endomicrobiales;Endomicrobiaceae	Endomicrobiaceae	1	0	0	0	0	0	0	0	0	0	0	0	0	0	0	1	1	0	0	0	6	2
Bacteria;Proteobacteria;Gammaproteobacteria;Enterobacterales;Enterobacteriaceae	Enterobacteriaceae	8	12	0	2	3	7	1	0	3	1	1	0	3	0	0	0	0	1	0	1	2	8
Bacteria;Firmicutes;Bacilli;Lactobacillales;Enterococcaceae	Enterococcaceae	0	0	0	0	0	0	0	0	0	0	0	0	1	0	0	0	0	0	0	0	2	0
Bacteria;Proteobacteria;Gammaproteobacteria;Enterobacterales;Erwiniaceae	Erwiniaceae	3	4	0	0	1	0	1	0	1	0	0	0	0	0	0	0	0	0	0	0	0	0
Bacteria;Firmicutes;Erysipelotrichi;Erysipelotrichales;Erysipelotrichaceae	Erysipelotrichaceae	1	3	0	0	0	2	0	1	0	0	0	0	4	0	2	0	0	0	0	1	1	21
Bacteria;Firmicutes;Erysipelotrichi;Erysipelotrichales;Erysipelotrichales_uc	Erysipelotrichales_uc	1	0	0	0	0	0	0	0	1	1	2	1	0	0	0	0	0	0	0	0	0	0
Bacteria;Proteobacteria;Alphaproteobacteria;Sphingomonadales;Erythrobacteraceae	Erythrobacteraceae	0	2	0	0	0	5	2	2	0	6	0	0	0	0	0	1	0	0	0	0	0	0
Bacteria;Firmicutes;Clostridia;Clostridiales;Eubacteriaceae	Eubacteriaceae	0	1	0	0	0	0	0	0	0	0	0	0	0	0	0	0	0	0	0	0	0	0
Bacteria;Firmicutes;Bacilli;Bacillales;Exiguobacteriaceae	Exiguobacteriaceae	1	1	0	0	0	1	2	0	0	0	0	0	0	0	0	0	0	0	0	0	1	0
Bacteria;Peregrinibacteria;Peribacteria;FJ205371_o;FJ205371_f	FJ205371_f	0	0	0	0	0	0	0	0	0	0	1	0	5	0	0	0	0	0	0	0	6	0
Bacteria;TM6;TM6_c;FJ230912_o;FJ230912_f	FJ230912_f	0	0	0	0	0	0	0	0	0	0	0	0	0	0	0	1	0	0	0	1	0	0
Bacteria;TM6;TM6_c;FJ230912_o;FJ230912_o_uc	FJ230912_o_uc	0	0	2	0	0	0	0	0	1	0	0	3	0	1	0	3	6	1	1	0	0	0
Bacteria;TM6;TM6_c;Babela_o;FJ264771_f	FJ264771_f	0	0	0	1	4	0	4	0	4	1	10	2	3	0	3	30	39	3	2	0	3	0
Bacteria;Cyanobacteria;FJ810552_c;FJ810552_o;FJ425638_f	FJ425638_f	4	2	54	5	7	5	16	8	6	12	4	4	3	14	18	44	43	28	31	10	0	0
Bacteria;Bacteroidetes;Sphingobacteriia;FJ437920_o;FJ437920_f	FJ437920_f	1	0	1	1	4	0	1	2	0	0	1	1	16	9	2	9	3	0	0	3	19	0
Bacteria;Planctomycetes;FJ444691_c;FJ444691_o;FJ444691_f	FJ444691_f	1	0	3	10	3	0	0	4	0	3	4	6	4	1	5	0	3	4	6	3	0	0
Bacteria;Proteobacteria;Alphaproteobacteria;Rickettsiales;FJ478621_f	FJ478621_f	9	8	30	83	58	34	61	17	44	51	60	70	23	99	65	55	75	91	81	96	6	21
Bacteria;Peregrinibacteria;Peribacteria;FJ497419_o;FJ497419_f	FJ497419_f	0	0	0	0	0	0	0	0	1	0	0	0	0	0	0	0	0	0	0	0	0	0
Bacteria;FJ516972_p;FJ516972_c;FJ516972_o;FJ516972_f	FJ516972_f	0	0	0	0	0	0	0	0	0	0	1	0	0	0	0	0	0	0	0	0	0	0
Bacteria;Proteobacteria;Deltaproteobacteria;Myxococcales;FJ516990_f	FJ516990_f	0	0	0	0	0	0	0	0	0	0	0	0	5	0	1	0	0	0	0	0	2	0
Bacteria;Chlorobi;Ignavibacteriae;FJ517031_o;FJ517031_f	FJ517031_f	0	0	0	0	0	0	0	0	0	0	0	0	3	1	0	0	0	0	0	0	1	0
Bacteria;Peregrinibacteria;Peribacteria;Peribacterales;FJ517125_f	FJ517125_f	0	0	0	0	0	0	0	0	0	0	0	0	0	1	0	1	0	0	0	0	0	0
Bacteria;Proteobacteria;Deltaproteobacteria;EU335163_o;FJ517139_f	FJ517139_f	0	0	0	0	0	0	0	0	0	0	1	0	0	0	0	0	0	0	0	0	0	0
Bacteria;Tenericutes;Mollicutes;Bacilloplasma_o;FJ542893_f	FJ542893_f	0	0	0	0	0	0	0	0	0	0	0	0	0	0	0	0	0	0	0	0	1	0
Bacteria;Parcubacteria_OD1;Paceibacter_c;Paceibacter_o;FJ547054_f	FJ547054_f	2	3	1	0	0	3	0	2	1	0	4	3	2	7	0	5	10	0	0	0	23	1
Bacteria;Proteobacteria;Alphaproteobacteria;Rickettsiales;FJ602408_f	FJ602408_f	0	1	0	4	4	1	2	1	1	13	5	4	0	6	5	0	6	3	1	3	0	2
Bacteria;Bacteroidetes;Sphingobacteriia;FJ612278_o;FJ612278_f	FJ612278_f	16	4	86	106	49	17	54	18	51	34	34	34	16	45	31	104	69	56	65	49	1	9
Bacteria;Cyanobacteria;PAC001562_c;PAC001562_o;FJ625336_f	FJ625336_f	0	0	0	0	0	0	0	0	0	0	0	0	3	0	0	0	0	0	0	0	0	0
Bacteria;AY491574_p;AY491574_c;AY491574_o;FJ660517_f	FJ660517_f	0	0	0	0	0	0	0	0	0	0	0	0	5	0	0	0	0	0	0	0	0	0
Bacteria;Planctomycetes;PAC001018_c;AM056027_o;FJ712535_f	FJ712535_f	0	0	0	0	0	0	0	0	0	0	0	0	1	0	0	0	0	0	0	0	0	0
Bacteria;Proteobacteria;Hydrogenophilalia;Hydrogenophilales;FJ715977_f	FJ715977_f	0	0	0	0	0	0	0	0	0	0	0	0	13	3	2	31	23	12	0	2	0	0
Bacteria;Lentisphaerae;Oligosphaeria;Oligosphaerales;FJ716308_f	FJ716308_f	0	0	0	0	0	0	0	0	0	0	0	0	1	0	0	0	0	0	0	0	1	0
Bacteria;Acidobacteria;CP011806_c;CP011806_o;FJ716463_f	FJ716463_f	0	0	0	0	0	0	0	0	0	0	0	0	0	0	0	0	0	0	0	0	1	0
Bacteria;TM6;TM6_c;FJ716845_o;FJ716845_f	FJ716845_f	0	0	0	0	0	0	0	0	0	0	0	0	0	0	0	1	2	0	0	0	0	0
Bacteria;TM6;TM6_c;FJ716845_o;FJ716845_o_uc	FJ716845_o_uc	0	0	0	0	0	0	0	0	0	0	0	0	0	0	0	0	1	0	0	0	0	0
Bacteria;Chloroflexi;Caldilineae;Caldilineales;FJ793157_f	FJ793157_f	0	0	0	0	0	0	0	0	0	0	0	0	15	0	0	0	1	0	0	1	5	0
Bacteria;Cyanobacteria;FJ810552_c;FJ810552_o;FJ810552_o_uc	FJ810552_o_uc	0	0	0	0	0	0	0	0	0	0	0	0	0	0	2	0	0	0	0	0	0	0
Bacteria;FJ814748_p;FJ814748_c;FJ814748_o;FJ814748_f	FJ814748_f	0	0	0	0	0	0	0	0	0	0	0	0	1	0	0	0	0	0	0	0	0	0
Bacteria;Bacteroidetes;Sphingobacteriia;FJ820362_o;FJ820362_f	FJ820362_f	10	1	0	1	9	4	24	8	7	49	28	7	0	1	0	15	6	1	1	1	0	2
Bacteria;Verrucomicrobia;Verrucomicrobiae;Verrucomicrobiales;FJ825801_f	FJ825801_f	0	0	0	0	0	0	0	0	0	0	1	0	5	0	0	5	0	0	0	0	0	0
Bacteria;GN04;EU385751_c;EU385751_o;FJ907183_f	FJ907183_f	0	0	0	0	0	0	0	0	0	0	0	0	1	0	0	0	0	0	0	0	0	0
Bacteria;Elusimicrobia;Elusimicrobia_c;Elusimicrobiales;FM204952_f	FM204952_f	0	0	0	0	1	0	0	0	1	0	0	0	0	0	0	1	0	0	0	0	5	0
Bacteria;TM6;TM6_c;Babela_o;FM211807_f	FM211807_f	0	0	5	0	0	0	0	0	0	0	1	0	0	1	0	0	0	0	1	0	1	0
Bacteria;Proteobacteria;Deltaproteobacteria;PAC001922_o;FM253606_f	FM253606_f	0	0	0	0	0	0	0	0	0	0	0	0	2	0	0	1	0	0	0	2	0	0
Bacteria;Chloroflexi;Caldilineae;Caldilineales;FN563196_f	FN563196_f	0	0	1	0	0	0	0	2	0	0	0	1	114	0	1	1	2	0	0	1	26	1
Bacteria;Omnitrophica_OP3;FP245540_c;FN646435_o;FN646435_f	FN646435_f	0	0	0	0	0	0	0	0	0	0	0	0	0	0	0	0	0	0	0	0	1	0
Bacteria;TM6;TM6_c;Babela_o;FN678559_f	FN678559_f	0	0	0	0	0	0	0	0	0	0	0	0	0	0	0	0	0	0	0	0	3	0
Bacteria;Parcubacteria_OD1;Paceibacter_c;EU491249_o;FN820301_f	FN820301_f	0	0	0	0	0	0	0	0	0	0	1	1	0	0	0	0	0	0	0	0	0	1
Bacteria;Omnitrophica_OP3;FP245540_c;FP245538_o;FP245538_f	FP245538_f	0	0	0	0	0	0	0	0	0	0	0	0	0	1	0	0	0	0	0	0	1	0
Bacteria;Omnitrophica_OP3;FP245540_c;FP245540_o;FP245540_o_uc	FP245540_o_uc	0	0	0	0	0	0	0	0	0	0	1	0	2	0	0	0	0	0	0	0	0	0
Bacteria;BRC1;FP245541_c;FP245541_o;FP245541_f	FP245541_f	0	0	0	0	0	0	0	0	0	0	0	0	0	1	0	0	0	0	0	0	0	0
Bacteria;Proteobacteria;Gammaproteobacteria;FP929140_o;FP929140_f	FP929140_f	6	1	3	6	6	2	2	2	3	2	4	4	4	7	2	1	3	8	7	8	1	2
Bacteria;Bacteroidetes;Sphingobacteriia;Sphingobacteriales;FQ032818_f	FQ032818_f	18	7	16	13	25	11	33	20	32	32	36	27	18	18	4	1	2	4	9	11	3	27
Bacteria;Bacteroidetes;Flavobacteria;Flavobacteriales;FQ032823_f	FQ032823_f	12	8	97	33	25	19	27	28	28	18	48	48	26	31	14	17	33	38	46	48	67	19
Bacteria;Microgenomates_OP11;AQSN_c;AQSN_o;FR749797_f	FR749797_f	0	0	0	0	0	0	0	0	0	0	0	0	0	0	1	0	0	0	0	0	0	0
Bacteria;Cyanobacteria;Vampirovibrio_c;FR888536_o;FR888536_f	FR888536_f	0	0	0	0	0	0	2	0	0	0	0	0	0	0	0	0	0	0	0	0	0	0
Bacteria;Proteobacteria;Alphaproteobacteria;Sneathiellales;Ferrovibrio_f	Ferrovibrio_f	5	1	0	7	4	4	3	3	3	0	8	6	8	4	5	5	5	6	8	1	0	0
Bacteria;Fibrobacteres;Fibrobacteria;Fibrobacterales;Fibrobacteraceae	Fibrobacteraceae	1	0	0	0	0	2	1	0	0	1	0	0	2	0	0	0	0	0	0	0	1	0
Bacteria;Fibrobacteres;Fibrobacteria;Fibrobacterales;Fibrobacterales_uc	Fibrobacterales_uc	0	0	0	0	0	0	0	0	0	0	0	1	0	0	0	0	0	0	0	0	1	0
Bacteria;Armatimonadetes;Fimbriimonadia;Fimbriimonadales;Fimbriimonadaceae	Fimbriimonadaceae	0	1	31	4	4	2	4	4	0	6	2	0	14	1	1	5	9	6	5	5	2	1
Bacteria;Bacteroidetes;Flavobacteria;Flavobacteriales;Flavobacteriaceae	Flavobacteriaceae	867	849	58	168	166	314	415	404	291	194	169	115	35	69	47	53	45	45	54	86	417	661
Bacteria;Bacteroidetes;Flavobacteria;Flavobacteriales;Flavobacteriales_uc	Flavobacteriales_uc	0	0	1	1	1	0	1	0	0	2	5	0	0	2	2	3	1	2	1	0	1	1
Bacteria;Proteobacteria;Gammaproteobacteria;Thiotrichales;Francisellaceae	Francisellaceae	0	0	0	0	0	0	0	0	0	0	0	1	0	0	0	0	0	2	1	0	0	0
Bacteria;Fusobacteria;Fusobacteria_c;Fusobacteriales;Fusobacteriaceae	Fusobacteriaceae	14	0	5	1	1	1	1	2	0	3	1	2	16	5	11	0	0	2	1	3	14	2
Bacteria;Chloroflexi;Anaerolineae;Anaerolinaeles;GCA004_f	GCA004_f	0	0	0	0	0	0	0	0	0	1	1	3	197	4	2	1	2	0	0	0	38	0
Bacteria;Proteobacteria;Deltaproteobacteria;Nitrospinales;GQ249553_f	GQ249553_f	0	0	0	0	0	0	0	0	0	0	0	0	2	0	0	0	0	0	0	0	0	0
Bacteria;Chloroflexi;Anaerolineae;Anaerolinaeles;GQ249567_f	GQ249567_f	0	0	0	0	0	0	0	0	0	0	1	0	0	0	0	0	0	0	0	0	0	0
Bacteria;Spirochaetes;Spirochaetia;Spirochaetales;GQ249604_f	GQ249604_f	0	0	0	0	0	0	0	0	0	0	0	0	8	0	2	0	0	0	0	0	5	0
Bacteria;Verrucomicrobia;Kiritimatiellae;Kiritimatiellales;GQ259262_f	GQ259262_f	0	0	0	0	0	0	0	0	0	0	0	1	20	0	3	0	0	1	1	0	8	0
Bacteria;Lentisphaerae;Lentisphaeria;Victivallales;GQ347406_f	GQ347406_f	0	0	0	0	0	1	0	0	0	0	0	0	0	0	0	0	1	1	0	1	4	2
Bacteria;Bacteroidetes;Bacteroidia;Bacteroidales;GQ354920_f	GQ354920_f	1	0	0	0	0	0	0	0	0	0	0	0	27	0	0	0	0	0	0	0	5	1
Bacteria;Latescibacteria_WS3;GQ354951_c;GQ354951_o;GQ354951_f	GQ354951_f	0	0	0	0	0	0	0	0	0	0	0	0	2	0	0	0	0	0	0	0	0	0
Bacteria;Peregrinibacteria;Peribacteria;ASND_o;GQ355005_f	GQ355005_f	0	0	3	0	1	0	0	0	2	0	1	0	1	0	0	0	0	0	1	0	1	0
Bacteria;Peregrinibacteria;Peribacteria;GQ355048_o;GQ355048_f	GQ355048_f	0	0	0	0	0	0	0	0	0	0	0	0	0	0	0	0	0	0	0	0	1	0
Bacteria;Proteobacteria;Deltaproteobacteria;AY214193_o;GQ356959_f	GQ356959_f	0	0	1	0	1	0	0	1	0	0	0	0	20	0	0	0	0	1	0	0	6	2
Bacteria;Bacteroidetes;Bacteroidia;Bacteroidales;GQ357022_f	GQ357022_f	0	0	3	2	2	3	0	0	0	0	1	1	70	4	5	4	2	7	4	5	31	2
Bacteria;Chloroflexi;Anaerolineae;Anaerolinaeles;GQ396824_f	GQ396824_f	4	14	51	5	5	11	8	17	11	10	29	11	13	12	29	49	38	25	35	19	1	4
Bacteria;Chloroflexi;GQ396871_c;GQ396871_o;GQ396871_f	GQ396871_f	22	12	21	11	27	18	21	21	31	14	18	36	58	18	9	3	1	7	7	30	8	8
Bacteria;Bacteroidetes;Bacteroidia;Bacteroidales;GQ441294_f	GQ441294_f	3	7	0	0	2	2	1	0	2	0	0	0	3	0	0	0	0	0	0	0	2	27
Bacteria;Chlorobi;Ignavibacteriae;GQ472436_o;GQ472436_f	GQ472436_f	1	0	0	0	1	0	0	1	0	0	2	0	99	2	1	2	4	0	3	0	28	1
Bacteria;Verrucomicrobia;Verrucomicrobiae;Methylacidiphilales;GQ502666_f	GQ502666_f	0	0	0	0	0	0	0	0	0	0	0	0	0	0	0	2	1	2	4	0	0	0
Bacteria;GU363019_p;FJ716462_c;FJ716462_o;GQ844345_f	GQ844345_f	0	0	0	0	0	0	0	0	0	0	0	0	0	0	0	0	0	0	0	0	4	0
Bacteria;Proteobacteria;Deltaproteobacteria;GU112205_o;GU112205_f	GU112205_f	0	0	0	0	0	0	0	0	0	0	0	0	14	0	0	0	0	0	0	1	4	0
Bacteria;Tenericutes;Mollicutes;PAC001265_o;GU196243_f	GU196243_f	0	0	0	0	0	0	0	0	0	0	0	0	0	0	0	0	0	0	0	0	1	0
Bacteria;Proteobacteria;Betaproteobacteria;Neisseriales;GU199451_f	GU199451_f	18	1	25	50	33	13	40	21	20	26	34	34	11	67	24	36	45	18	56	66	15	1
Bacteria;Proteobacteria;Deltaproteobacteria;PAC001922_o;GU208445_f	GU208445_f	0	0	5	0	0	0	0	0	0	0	0	0	7	0	0	0	0	0	0	0	1	0
Bacteria;GU208502_p;GU208502_c;GU208502_o;GU208502_f	GU208502_f	0	0	0	0	0	0	0	0	0	0	0	0	0	0	0	0	0	0	0	0	1	0
Bacteria;Verrucomicrobia;Verrucomicrobiae;Verrucomicrobiales;GU230460_f	GU230460_f	0	0	0	0	0	0	0	0	0	0	0	0	1	0	6	1	7	2	5	1	0	0
Bacteria;Latescibacteria_WS3;Latescibacter_c;AB530233_o;GU302492_f	GU302492_f	0	0	0	0	0	0	0	0	0	0	0	0	3	0	0	0	0	0	0	0	0	0
Bacteria;Verrucomicrobia;Opitutae;Puniceicoccales;GU305779_f	GU305779_f	39	13	67	108	45	27	61	38	33	50	51	53	21	156	40	7	14	65	42	115	143	50
Bacteria;GU390861_p;GU390861_c;GU390861_o;GU390861_f	GU390861_f	0	0	0	0	0	0	0	0	0	0	0	0	1	0	0	0	0	0	0	0	1	0
Bacteria;Proteobacteria;Gammaproteobacteria;Legionellales;GU444107_f	GU444107_f	0	0	2	0	0	0	0	0	0	0	0	0	0	2	0	0	2	1	0	2	0	0
Bacteria;Bacteroidetes;Bacteroidia;Bacteroidales;GU454901_f	GU454901_f	0	1	2	0	0	2	0	0	0	1	0	1	162	1	0	0	3	1	0	4	134	3
Bacteria;Bacteroidetes;Flavobacteria;Flavobacteriales;GU454927_f	GU454927_f	0	0	0	0	0	0	0	1	0	0	1	0	12	0	0	0	0	1	0	1	0	0
Bacteria;Omnitrophica_OP3;FP245540_c;GU472720_o;GU472720_f	GU472720_f	0	0	0	0	0	0	0	0	0	0	1	2	11	0	0	3	2	2	1	0	28	0
Bacteria;Omnitrophica_OP3;FP245540_c;FN646435_o;GU553739_f	GU553739_f	0	0	0	0	0	0	0	0	0	0	0	0	0	0	0	1	1	0	0	0	0	0
Bacteria;TM6;TM6_c;Babela_o;GU599038_f	GU599038_f	0	0	0	0	0	0	0	0	0	0	0	0	0	0	0	0	0	0	0	0	2	0
Bacteria;Verrucomicrobia;Verrucomicrobiae;Methylacidiphilales;GU936905_f	GU936905_f	78	72	53	230	185	86	157	168	154	125	247	185	91	426	636	1391	1035	723	779	442	0	53
Bacteria;Fibrobacteres;Fibrobacteria;Fibrobacterales;GU983350_f	GU983350_f	0	0	0	0	0	0	0	0	0	0	0	0	0	0	0	0	0	0	0	0	1	0
Bacteria;Actinobacteria;Rubrobacteria;Gaiellales;Gaiellaceae	Gaiellaceae	0	0	0	0	0	0	1	0	0	0	0	1	6	2	1	0	0	1	0	0	3	0
Bacteria;Proteobacteria;Betaproteobacteria;Gallionellales;Gallionellaceae	Gallionellaceae	19	5	1	1	20	11	14	1	46	0	3	8	40	0	4	1	2	0	1	0	31	9
Bacteria;Firmicutes;Bacilli;Bacillales;Gemella_f	Gemella_f	0	0	1	0	4	0	0	0	0	0	0	0	0	0	0	0	0	0	0	0	0	0
Bacteria;Planctomycetes;Planctomycetia;Planctomycetales;Gemmataceae	Gemmataceae	31	77	335	65	38	52	78	124	81	49	95	86	82	52	79	55	55	58	36	45	11	87
Bacteria;Gemmatimonadetes;Gemmatimonadetes_c;Gemmatimonadales;Gemmatimonadaceae	Gemmatimonadaceae	2	3	21	1	5	2	1	6	2	5	13	6	8	4	7	6	5	10	0	15	1	4
Bacteria;Proteobacteria;Deltaproteobacteria;Desulfuromonadales;Geobacteraceae	Geobacteraceae	2	2	1	0	0	4	2	0	3	0	4	0	98	3	3	2	1	1	1	2	257	18
Bacteria;Actinobacteria;Actinobacteria_c;Frankiales;Geodermatophilaceae	Geodermatophilaceae	0	0	0	0	0	0	0	0	0	0	0	0	0	0	0	0	0	1	4	0	0	0
Bacteria;Firmicutes;Clostridia;Clostridiales;Gracilibacteraceae	Gracilibacteraceae	2	0	0	0	0	0	0	0	0	0	0	0	0	0	0	0	0	0	0	0	0	1
Bacteria;Lentisphaerae;Lentisphaeria;Victivallales;HM066548_f	HM066548_f	0	0	0	0	0	0	1	0	0	0	0	0	0	0	0	0	0	0	0	0	0	0
Bacteria;HM128617_p;HM128617_c;HM128617_o;HM128617_f	HM128617_f	0	0	0	0	0	1	0	0	0	1	0	0	0	0	0	0	0	0	0	0	0	0
Bacteria;Parcubacteria_OD1;LCGL_c;LCGL_o;HM186616_f	HM186616_f	0	0	0	0	0	0	0	0	0	0	0	0	1	0	0	0	0	0	0	0	2	0
Bacteria;Acidobacteria;PAC002261_c;HM243779_o;HM243779_f	HM243779_f	0	0	1	0	0	0	0	0	0	0	0	0	28	2	0	0	1	0	1	0	25	0
Bacteria;Omnitrophica_OP3;HM243796_c;HM243796_o;HM243796_f	HM243796_f	5	0	0	2	4	2	3	1	0	2	9	5	25	3	0	17	14	8	4	0	39	6
Bacteria;Acidobacteria;PAC002261_c;HM243779_o;HM243842_f	HM243842_f	0	0	0	0	0	0	0	0	0	0	1	0	1	0	0	0	0	0	0	0	0	0
Bacteria;Proteobacteria;Deltaproteobacteria;AY214193_o;HM243867_f	HM243867_f	0	0	0	0	0	0	0	0	0	0	0	0	0	0	0	0	0	0	0	0	1	0
Bacteria;TM6;TM6_c;Babela_o;HM243873_f	HM243873_f	0	0	0	0	0	0	0	0	0	0	0	0	0	0	0	0	0	0	0	0	2	0
Bacteria;Proteobacteria;Deltaproteobacteria;Desulfobacterales;HM243977_f	HM243977_f	0	0	0	0	0	0	0	0	0	0	1	0	24	0	0	1	0	0	0	0	12	0
Bacteria;HQ003654_p;HQ003654_c;HQ003654_o;HQ003654_f	HQ003654_f	0	0	0	0	0	0	0	0	0	0	0	0	0	0	0	0	0	0	0	0	4	0
Bacteria;Chlorobi;HQ014634_c;HQ014634_o;HQ014634_f	HQ014634_f	1	0	0	0	2	0	0	0	0	2	1	0	57	1	0	0	1	2	1	1	9	1
Bacteria;Proteobacteria;Deltaproteobacteria;HQ114032_o;HQ114032_o_uc	HQ114032_o_uc	0	0	0	0	0	0	0	0	0	0	0	0	0	0	0	0	0	0	1	0	2	0
Bacteria;Acidobacteria;CP011806_c;CP011806_o;HQ166644_f	HQ166644_f	0	0	0	0	0	0	0	0	0	0	0	0	0	1	0	0	0	0	0	0	0	0
Bacteria;Chloroflexi;DQ463736_c;HQ183887_o;HQ183887_f	HQ183887_f	0	0	0	0	0	0	0	0	0	0	0	0	3	0	0	0	0	0	0	0	0	0
Bacteria;Chlorobi;OPB56_c;OPB56_o;HQ190417_f	HQ190417_f	1	0	0	0	0	0	0	0	0	2	0	0	0	0	0	0	0	0	0	0	0	0
Bacteria;Proteobacteria;Gammaproteobacteria;Cellvibrionales;HQ190428_f	HQ190428_f	2	0	1	5	4	3	5	5	5	3	12	9	2	10	5	10	10	6	10	0	1	0
Bacteria;Proteobacteria;Gammaproteobacteria;Oceanospirillales;HQ191045_f	HQ191045_f	0	0	27	4	2	2	3	2	3	6	2	3	25	4	6	9	14	19	10	3	0	3
Bacteria;Proteobacteria;Gammaproteobacteria;HQ191059_o;HQ191059_f	HQ191059_f	0	0	0	0	0	0	0	0	0	0	0	0	1	0	0	0	0	0	0	0	0	0
Bacteria;Verrucomicrobia;Kiritimatiellae;EF436358_o;HQ260945_f	HQ260945_f	0	0	0	0	0	0	0	0	0	0	0	0	4	0	0	0	0	1	0	0	1	0
Bacteria;Proteobacteria;Betaproteobacteria;HQ324854_o;HQ324854_f	HQ324854_f	0	0	0	0	0	0	0	0	0	0	0	0	2	0	0	0	0	0	0	0	0	1
Bacteria;Bacteroidetes;Cytophagia;HQ324883_o;HQ324883_f	HQ324883_f	0	0	0	0	0	0	0	0	0	0	0	0	1	0	0	0	0	0	0	0	0	0
Bacteria;Peregrinibacteria;Peribacteria;ASND_o;HQ324887_f	HQ324887_f	0	0	0	0	1	0	0	0	0	0	0	0	2	0	0	0	0	0	0	0	0	0
Bacteria;Chlorobi;OPB56_c;OPB56_o;HQ343229_f	HQ343229_f	121	48	94	250	250	144	243	263	302	290	340	268	172	320	201	27	47	204	103	279	2	208
Bacteria;Aminicenantes_OP8;AQSP_c;HQ588586_o;HQ588586_f	HQ588586_f	0	0	0	0	0	0	0	0	0	0	1	1	2	0	0	0	0	0	0	0	0	0
Bacteria;WS6;PAC000380_c;HQ640605_o;HQ640605_f	HQ640605_f	0	0	0	0	0	0	0	0	0	0	0	1	1	1	0	0	0	0	1	0	0	0
Bacteria;Chloroflexi;PDJQ_c;EU335161_o;HQ697801_f	HQ697801_f	1	0	0	0	1	0	0	0	6	0	0	0	2	0	1	0	1	0	0	1	0	0
Bacteria;Actinobacteria;Actinobacteria_c;Frankiales;HQ910322_f	HQ910322_f	0	0	0	0	0	0	0	0	0	0	0	0	0	0	1	0	0	0	0	0	0	0
Bacteria;Proteobacteria;Gammaproteobacteria;Enterobacterales;Hafniaceae	Hafniaceae	0	0	0	1	0	0	0	0	0	0	0	0	0	0	0	0	0	0	0	0	0	0
Bacteria;Proteobacteria;Deltaproteobacteria;Myxococcales;Haliangiaceae	Haliangiaceae	0	0	0	4	1	0	0	0	2	1	2	0	34	4	3	2	1	13	3	5	7	0
Bacteria;Proteobacteria;Gammaproteobacteria;Cellvibrionales;Halieaceae	Halieaceae	0	0	0	0	0	0	0	0	0	0	0	0	11	0	2	0	0	0	0	0	1	0
Bacteria;Bacteroidetes;Sphingobacteriia;Saprospirales;Haliscomenobacteraceae	Haliscomenobacteraceae	1	0	0	0	0	0	0	0	0	0	0	0	1	0	0	0	0	0	0	0	0	0
Bacteria;Proteobacteria;Oligoflexia;Bacteriovoracales;Halobacteriovoraceae	Halobacteriovoraceae	0	0	0	0	0	0	0	0	0	0	0	0	0	0	0	1	0	0	0	0	0	0
Bacteria;Proteobacteria;Alphaproteobacteria;Rickettsiales;Hepatincola_f	Hepatincola_f	0	0	0	0	1	0	0	0	0	0	0	0	2	0	0	0	0	0	0	0	1	1
Bacteria;Acidobacteria;Holophagae;Holophagales;Holophagaceae	Holophagaceae	4	3	0	0	2	6	0	2	8	0	3	3	38	2	3	0	0	1	1	2	67	9
Bacteria;Proteobacteria;Alphaproteobacteria;Rickettsiales;Holosporaceae	Holosporaceae	9	47	8	29	18	25	12	20	26	19	7	32	19	14	4	6	7	2	6	6	3	42
Bacteria;Hydrogenedentes_NKB19;Hydrogenedens_c;Hydrogenedens_o;Hydrogenedens_f	Hydrogenedens_f	4	0	1	0	2	1	0	0	5	0	7	1	14	1	7	10	4	3	9	1	3	6
Bacteria;Firmicutes;Negativicutes;Hydrogenispora_o;Hydrogenispora_f	Hydrogenispora_f	0	0	0	0	0	0	0	0	0	0	0	0	9	0	0	0	0	0	0	1	5	1
Bacteria;Proteobacteria;Hydrogenophilalia;Hydrogenophilales;Hydrogenophilaceae	Hydrogenophilaceae	0	0	0	0	0	0	0	0	0	0	0	0	0	0	1	0	0	0	0	0	0	0
Bacteria;Bacteroidetes;Cytophagia;Cytophagales;Hymenobacteraceae	Hymenobacteraceae	0	1	0	0	0	1	0	0	0	0	0	0	0	0	1	0	0	0	0	1	0	0
Bacteria;Proteobacteria;Alphaproteobacteria;Rhizobiales;Hyphomicrobiaceae	Hyphomicrobiaceae	3	0	8	2	1	0	0	0	0	1	1	2	23	3	3	11	8	5	5	4	5	0
Bacteria;Proteobacteria;Alphaproteobacteria;Rhodobacterales;Hyphomonadaceae	Hyphomonadaceae	3	7	53	23	5	2	5	7	10	3	6	6	24	16	39	35	29	39	17	25	0	12
Bacteria;Actinobacteria;Acidimicrobiia;Acidimicrobiales;Iamiaceae	Iamiaceae	8	28	18	7	7	17	5	14	23	11	20	9	14	2	7	15	19	15	12	7	2	63
Bacteria;Chlorobi;Ignavibacteriae;Ignavibacteriales;Ignavibacteriaceae	Ignavibacteriaceae	4	4	0	0	1	4	2	0	4	0	2	1	62	1	1	0	2	1	0	2	43	3
Bacteria;Actinobacteria;Acidimicrobiia;Acidimicrobiales;Ilumatobacter_f	Ilumatobacter_f	282	430	639	1069	675	427	647	912	805	710	1349	1195	855	1148	1250	1110	760	869	951	1416	121	662
Bacteria;Bacteroidetes;Cytophagia;Cytophagales;Imperialibacter_f	Imperialibacter_f	0	0	0	0	0	0	0	0	0	0	0	0	3	0	0	0	0	0	0	0	1	0
Bacteria;Actinobacteria;Actinobacteria_c;Micrococcales;Intrasporangiaceae	Intrasporangiaceae	1	0	0	0	0	0	0	0	0	0	0	0	0	0	0	0	0	0	0	0	1	0
Bacteria;Planctomycetes;Planctomycetia;Planctomycetales;Isosphaeraceae	Isosphaeraceae	12	14	99	6	16	20	16	7	11	7	5	12	8	19	9	14	32	23	20	10	4	19
Bacteria;TM6;TM6_c;Babela_o;JF344625_f	JF344625_f	0	0	0	0	0	0	0	0	0	0	0	0	0	1	0	0	0	0	0	0	0	0
Bacteria;Firmicutes;Bacilli;JF417904_o;JF417904_o_uc	JF417904_o_uc	0	0	0	0	0	0	0	0	0	0	0	0	0	0	0	0	0	0	0	0	0	3
Bacteria;JQ072981_p;JQ072981_c;JF428946_o;JF428946_o_uc	JF428946_o_uc	0	0	0	0	0	1	0	0	0	0	0	0	0	0	5	7	13	9	3	0	0	0
Bacteria;Verrucomicrobia;Verrucomicrobiae;Pedosphaera_o;JF429089_f	JF429089_f	0	0	0	0	0	0	0	0	0	0	0	0	2	1	2	1	0	0	0	0	1	0
Bacteria;Parcubacteria_OD1;LCGL_c;LCGL_o;JF497854_f	JF497854_f	2	0	8	1	1	1	2	0	5	1	0	1	0	0	0	0	1	0	0	0	0	0
Bacteria;Proteobacteria;Epsilonproteobacteria;Campylobacterales;JF747790_f	JF747790_f	5	1	0	0	0	0	0	0	0	0	1	2	1	0	0	0	0	0	0	0	28	0
Bacteria;Bacteroidetes;Bacteroidia;Bacteroidales;JF747991_f	JF747991_f	0	0	0	0	0	0	0	0	0	0	0	0	6	0	0	0	0	0	0	0	2	0
Bacteria;TM6;TM6_c;Babela_o;JF830145_f	JF830145_f	0	1	10	8	1	1	1	1	3	5	3	5	1	4	2	3	10	12	5	3	0	0
Bacteria;WS5;WS5_c;AB286410_o;JF922429_f	JF922429_f	9	35	90	10	11	16	13	8	9	9	11	6	9	8	11	5	4	1	3	9	0	60
Bacteria;JMYB36;JMYB36_c;JMYB36_o;JMYB36_f	JMYB36_f	0	0	0	0	0	0	0	0	0	0	3	0	4	0	0	3	0	0	0	0	7	0
Bacteria;JN107068_p;JN107068_c;JN107068_o;JN107068_f	JN107068_f	1	0	0	0	0	0	0	0	0	0	0	0	0	0	0	0	0	0	0	0	1	0
Bacteria;Proteobacteria;Gammaproteobacteria;Thiotrichales;JN233060_f	JN233060_f	0	0	4	0	2	0	0	0	0	0	0	0	0	0	0	0	0	0	0	0	0	0
Bacteria;Kazan;CP011216_c;JN409172_o;JN409172_o_uc	JN409172_o_uc	0	0	0	0	0	0	0	0	0	2	0	0	0	0	0	0	0	0	0	0	0	0
Bacteria;DQ404824_p;DQ404824_c;DQ404824_o;JN429780_f	JN429780_f	0	0	0	0	0	0	0	0	0	0	0	0	1	0	0	0	0	0	0	0	0	0
Bacteria;JN441182_p;JN441182_c;JN441182_o;JN441182_f	JN441182_f	0	0	0	0	0	0	0	0	0	0	0	0	0	0	0	0	0	0	0	0	1	0
Bacteria;Kazan;CP011216_c;EU246293_o;JN447752_f	JN447752_f	0	0	0	0	0	2	0	0	0	0	0	0	0	0	0	0	0	0	0	0	0	0
Bacteria;Proteobacteria;Deltaproteobacteria;HQ114032_o;JN452622_f	JN452622_f	0	0	0	0	0	0	0	0	0	0	0	0	1	0	0	0	0	0	0	0	1	2
Bacteria;Proteobacteria;Deltaproteobacteria;JN510169_o;JN510169_f	JN510169_f	0	0	0	0	0	0	0	0	0	0	0	0	1	0	0	0	0	0	0	0	0	0
Bacteria;Planctomycetes;PAC001018_c;JN510729_o;JN510729_f	JN510729_f	0	0	0	0	0	0	0	0	0	0	0	0	1	0	0	0	0	0	0	0	0	0
Bacteria;Proteobacteria;Deltaproteobacteria;JN512415_o;JN512415_f	JN512415_f	0	0	0	0	0	0	0	0	0	0	0	0	1	0	0	0	0	0	0	0	1	0
Bacteria;Lentisphaerae;Lentisphaeria;Victivallales;JN535696_f	JN535696_f	0	0	0	0	0	0	0	0	0	0	0	0	0	0	0	0	0	0	0	0	1	0
Bacteria;JN537230_p;JN537230_c;JN537230_o;JN537230_f	JN537230_f	0	0	0	0	0	0	0	0	0	0	0	0	0	0	0	0	0	0	0	0	1	0
Bacteria;JN537925_p;JN537925_c;JN537925_o;JN537925_f	JN537925_f	0	0	0	0	0	0	0	0	0	0	0	0	0	0	0	0	0	0	0	0	5	0
Bacteria;JN537925_p;JN537925_c;JN537925_o;JN537925_o_uc	JN537925_o_uc	0	0	0	0	0	0	0	0	0	0	0	0	0	0	0	0	0	0	0	0	1	0
Bacteria;Planctomycetes;Phycisphaerae;CP019633_o;JN538852_f	JN538852_f	0	0	0	0	0	0	0	0	0	0	0	0	2	0	0	0	0	0	0	0	0	0
Bacteria;Proteobacteria;Deltaproteobacteria;JN510169_o;JN538884_f	JN538884_f	1	0	0	0	0	0	0	0	0	0	0	0	0	0	0	0	0	0	0	0	0	0
Bacteria;Planctomycetes;PAC001018_c;JN539446_o;JN539446_f	JN539446_f	0	0	0	0	0	0	0	0	0	0	0	0	1	0	0	0	0	0	0	0	0	0
Bacteria;Proteobacteria;Deltaproteobacteria;JN609354_o;JN609354_f	JN609354_f	0	0	0	0	0	0	0	0	0	0	0	0	0	0	0	1	1	0	0	0	0	0
Bacteria;Cyanobacteria;DQ520188_c;DQ520188_o;JN656797_f	JN656797_f	0	0	0	0	0	0	0	0	0	0	0	0	0	0	0	1	1	0	0	0	0	0
Bacteria;Fibrobacteres;JN697815_c;JN697815_o;JN697815_f	JN697815_f	1	0	1	0	0	0	0	0	0	0	0	0	4	0	0	0	0	0	0	0	3	0
Bacteria;JQ072929_p;JQ072929_c;JQ072929_o;JQ072929_f	JQ072929_f	0	0	0	0	0	0	0	0	0	0	0	0	1	0	0	2	0	0	1	0	0	0
Bacteria;JQ072981_p;JQ072981_c;JQ072981_o;JQ072981_o_uc	JQ072981_o_uc	0	0	0	0	0	0	0	0	0	0	0	0	0	1	0	1	0	0	0	1	0	0
Bacteria;Bacteroidetes;SM1A07_c;JQ739004_o;JQ739004_o_uc	JQ739004_o_uc	0	0	0	0	0	0	0	1	1	0	0	0	1	0	0	0	0	0	0	0	0	0
Bacteria;JQ817711_p;JQ817711_c;JQ817711_o;JQ817711_f	JQ817711_f	0	0	1	0	0	0	0	0	0	0	0	0	0	0	0	0	0	0	0	0	0	0
Bacteria;Proteobacteria;Alphaproteobacteria;Rickettsiales;JQ941856_f	JQ941856_f	0	0	3	1	0	1	0	0	1	1	0	2	1	1	0	3	0	0	0	3	0	0
Bacteria;Parcubacteria_OD1;Paceibacter_c;AB672277_o;JX000953_f	JX000953_f	0	0	0	0	0	0	0	0	0	0	0	0	1	0	0	0	0	0	0	0	3	0
Bacteria;Caldithrix_p;Caldithrix_c;EU245241_o;JX120381_f	JX120381_f	0	0	0	0	0	0	0	0	0	0	0	0	1	0	0	0	0	0	0	0	0	0
Bacteria;Proteobacteria;Alphaproteobacteria;Rickettsiales;JX570600_f	JX570600_f	0	0	0	0	2	0	0	0	2	0	0	1	1	0	0	0	0	0	0	0	0	0
Bacteria;Firmicutes;Bacilli;KM585593_o;KM585593_f	KM585593_f	0	0	0	0	0	0	0	0	0	0	0	0	1	0	0	0	0	0	0	0	0	0
Bacteria;Actinobacteria;Actinobacteria_c;Kineosporiales;Kineosporiaceae	Kineosporiaceae	1	0	0	0	0	0	0	0	0	0	0	0	0	0	1	0	0	0	0	0	0	0
Bacteria;Verrucomicrobia;Kiritimatiellae;Kiritimatiellales;Kiritimatiellaceae	Kiritimatiellaceae	1	3	1	2	1	0	0	0	0	0	1	1	22	0	0	0	1	4	0	2	2	1
Bacteria;Verrucomicrobia;Kiritimatiellae;Kiritimatiellales;Kiritimatiellales_uc	Kiritimatiellales_uc	0	0	0	0	0	0	0	0	0	0	0	0	0	0	0	0	0	0	0	0	1	0
Bacteria;Chloroflexi;Chloroflexia;Chloroflexales;Kouleothrix_f	Kouleothrix_f	0	0	1	0	0	0	0	0	3	1	0	0	1	0	0	2	0	0	2	1	0	0
Bacteria;Chloroflexi;Ktedonobacteria;Ktedonobacterales;Ktedonobacteraceae	Ktedonobacteraceae	0	0	0	0	0	0	0	0	0	0	0	0	12	0	0	0	1	0	0	0	0	0
Bacteria;Peregrinibacteria;Peribacteria;LBOR_o;LBOR_o_uc	LBOR_o_uc	0	0	0	0	0	0	0	0	0	0	0	0	0	1	2	0	0	0	0	0	1	0
Bacteria;TM6;TM6_c;Babela_o;LBPE_f	LBPE_f	0	0	0	0	0	0	0	0	0	0	1	0	0	0	0	0	0	0	0	0	0	0
Bacteria;Parcubacteria_OD1;Paceibacter_c;LBQD_o;LBQD_f	LBQD_f	1	1	0	2	0	1	1	4	1	1	6	3	56	2	1	9	6	2	0	1	52	2
Bacteria;Parcubacteria_OD1;Paceibacter_c;LBQD_o;LBQD_o_uc	LBQD_o_uc	19	2	17	3	2	8	0	0	11	0	17	15	5	2	3	19	48	21	16	3	8	7
Bacteria;TM6;TM6_c;Babela_o;LBTE_f	LBTE_f	1	0	3	0	1	4	1	2	4	3	4	5	2	2	6	1	2	0	0	2	21	1
Bacteria;Parcubacteria_OD1;LCGL_c;LCGL_o;LBUD_f	LBUD_f	0	0	0	0	0	0	0	0	0	0	1	0	0	0	0	0	0	0	0	0	0	0
Bacteria;Parcubacteria_OD1;LCGL_c;LCGL_o;LBWI_f	LBWI_f	0	0	0	0	0	0	0	0	0	0	0	0	0	0	0	0	0	0	0	1	0	0
Bacteria;Peregrinibacteria;Peribacteria;LBOR_o;LBWJ_f	LBWJ_f	0	0	0	0	0	0	0	0	0	0	0	0	0	0	0	0	0	0	0	0	1	0
Bacteria;WS6;LBWK_c;LBWK_o;LBWK_f	LBWK_f	0	0	0	0	0	0	0	0	0	0	1	0	0	0	0	0	0	0	0	0	1	1
Bacteria;WS6;LBWK_c;LBWK_o;LBWK_o_uc	LBWK_o_uc	0	0	0	0	0	0	0	0	0	0	0	0	1	0	0	0	0	0	0	0	0	0
Bacteria;Parcubacteria_OD1;LCGL_c;LCGL_o;LBYK_f	LBYK_f	0	0	0	0	0	0	0	0	0	0	0	0	1	0	0	1	2	0	0	0	1	0
Bacteria;Parcubacteria_OD1;LCGL_c;LCGL_o;LCBG_f	LCBG_f	3	1	0	0	0	0	0	0	4	0	1	1	0	3	0	0	0	4	0	2	7	0
Bacteria;Parcubacteria_OD1;LCGL_c;LCGL_o;LCEZ_f	LCEZ_f	0	0	0	0	0	0	0	0	0	0	0	0	0	0	0	0	0	0	1	0	1	0
Bacteria;Parcubacteria_OD1;Paceibacter_c;LCFJ_o;LCFJ_f	LCFJ_f	0	0	0	0	0	0	0	0	0	0	1	0	0	0	0	0	1	0	1	0	9	0
Bacteria;Parcubacteria_OD1;Paceibacter_c;LCFJ_o;LCFJ_o_uc	LCFJ_o_uc	0	0	0	0	0	0	0	0	0	0	2	0	0	0	0	0	1	1	0	0	1	0
Bacteria;Microgenomates_OP11;Microgenomatus_c;LCFQ_o;LCFQ_f	LCFQ_f	0	0	0	0	0	0	0	1	0	0	0	0	0	0	0	1	0	0	0	0	2	0
Bacteria;Microgenomates_OP11;Microgenomatus_c;LCFQ_o;LCFQ_o_uc	LCFQ_o_uc	0	0	0	0	0	0	0	0	0	0	0	0	1	0	0	0	0	0	0	0	1	0
Bacteria;Parcubacteria_OD1;LCGL_c;LCGL_o;LCFY_f	LCFY_f	30	26	0	0	21	34	2	1	39	4	2	6	5	1	2	5	4	2	3	1	11	68
Bacteria;Parcubacteria_OD1;LCGL_c;LCGL_o;LCGL_f	LCGL_f	3	0	0	0	0	0	0	0	0	0	2	1	13	2	1	4	3	0	0	1	7	3
Bacteria;Parcubacteria_OD1;LCGL_c;LCGL_o;LCGL_o_uc	LCGL_o_uc	27	4	1	0	14	16	10	0	19	0	5	5	13	1	0	1	3	1	2	0	10	8
Bacteria;Microgenomates_OP11;Microgenomatus_c;CP011212_o;LCHZ_f	LCHZ_f	0	0	0	0	0	0	0	0	0	0	1	0	0	0	1	0	1	0	0	0	2	0
Bacteria;Microgenomates_OP11;Microgenomatus_c;CP011212_o;LCMB_f	LCMB_f	6	1	0	0	2	4	2	0	5	0	0	2	0	0	0	0	0	0	0	0	0	0
Bacteria;WWE3;CP006914_c;LCNT_o;LCNT_f	LCNT_f	0	0	0	0	0	0	0	0	0	0	0	0	0	0	0	0	1	0	0	0	0	0
Bacteria;Parcubacteria_OD1;Paceibacter_c;CP011209_o;LCPG_f	LCPG_f	0	0	0	0	0	0	0	0	0	0	2	0	0	0	0	0	0	0	0	1	10	0
Bacteria;Parcubacteria_OD1;LCGL_c;LCGL_o;LCPQ_f	LCPQ_f	0	0	0	0	0	0	0	0	0	0	1	0	4	0	0	0	2	0	1	0	1	0
Bacteria;Parcubacteria_OD1;Paceibacter_c;CP011209_o;LCQK_f	LCQK_f	0	0	1	0	0	0	0	0	0	0	0	0	0	2	0	2	0	0	0	1	2	0
Bacteria;Proteobacteria;Betaproteobacteria;LRRD_o;LRRD_f	LRRD_f	0	0	0	0	0	0	0	0	0	0	0	0	0	0	0	0	0	0	0	0	5	0
Bacteria;Verrucomicrobia;Verrucomicrobiae;Methylacidiphilales;LT629781_f	LT629781_f	0	0	0	0	0	0	0	0	0	0	0	0	0	0	0	0	0	0	1	0	0	0
Bacteria;Proteobacteria;Alphaproteobacteria;Rhizobiales;Labrys_f	Labrys_f	0	2	0	0	0	0	0	0	1	0	0	0	0	0	0	0	0	0	0	0	0	0
Bacteria;Firmicutes;Clostridia;Clostridiales;Lachnospiraceae	Lachnospiraceae	6	2	0	0	0	0	0	0	0	0	0	0	9	0	2	0	0	0	0	0	6	4
Bacteria;Firmicutes;Bacilli;Lactobacillales;Lactobacillaceae	Lactobacillaceae	0	0	0	0	0	1	0	0	0	0	0	0	0	0	0	0	0	0	0	0	0	0
Bacteria;Latescibacteria_WS3;Latescibacter_c;Latescibacter_o;Latescibacter_f	Latescibacter_f	0	0	0	0	0	0	0	0	0	0	0	0	1	0	0	0	0	0	0	0	2	0
Bacteria;Proteobacteria;Betaproteobacteria;Burkholderiales;Lautropia_f	Lautropia_f	0	0	0	0	0	0	1	0	0	0	0	0	0	0	0	0	0	1	0	0	0	0
Bacteria;Proteobacteria;Gammaproteobacteria;Legionellales;Legionellaceae	Legionellaceae	34	37	112	47	33	34	51	38	38	49	45	37	25	46	52	37	44	46	59	40	4	23
Bacteria;Proteobacteria;Gammaproteobacteria;Legionellales;Legionellales_uc	Legionellales_uc	3	0	0	5	8	7	9	10	10	13	12	9	7	16	2	1	12	19	36	3	0	2
Bacteria;Bacteroidetes;Bacteroidia;Bacteroidales;Lentimicrobiaceae	Lentimicrobiaceae	5	2	1	3	0	0	5	1	2	0	1	4	62	1	2	5	2	0	0	3	129	7
Bacteria;Spirochaetes;Spirochaetia;Leptospirales;Leptospiraceae	Leptospiraceae	13	7	4	2	5	11	11	8	4	12	6	14	25	3	5	8	9	9	10	6	6	10
Bacteria;Fusobacteria;Fusobacteria_c;Fusobacteriales;Leptotrichiaceae	Leptotrichiaceae	0	2	0	0	0	1	0	0	0	0	0	0	0	0	0	0	0	0	0	0	0	0
Bacteria;Firmicutes;Bacilli;Lactobacillales;Leuconostocaceae	Leuconostocaceae	0	1	0	0	0	0	0	0	0	0	0	0	0	0	0	0	0	1	0	0	0	0
Bacteria;Proteobacteria;Betaproteobacteria;Burkholderiales;Limnobacter_f	Limnobacter_f	0	5	3	2	3	4	1	1	3	2	0	3	0	2	0	1	1	1	2	7	0	2
Bacteria;Firmicutes;Limnochordia;Limnochordales;Limnochordaceae	Limnochordaceae	0	0	0	0	0	0	0	0	0	0	0	0	0	0	0	0	0	0	0	0	1	0
Bacteria;Cyanobacteria;Chroobacteria;Oscillatoriales;Limnothrix_f	Limnothrix_f	91	48	136	56	112	95	143	77	77	152	88	96	36	88	137	117	99	152	106	77	9	35
Bacteria;Tenericutes;Mollicutes;Bacilloplasma_o;Lumbricoplasmataceae	Lumbricoplasmataceae	0	0	0	0	0	0	0	0	0	0	0	0	5	0	0	0	0	0	0	0	0	0
Bacteria;Verrucomicrobia;Verrucomicrobiae;Verrucomicrobiales;Luteolibacter_f	Luteolibacter_f	11	4	3	5	11	9	7	47	22	2	4	5	81	2	1	3	1	0	0	1	14	65
Bacteria;Proteobacteria;Alphaproteobacteria;Magnetococcales;Magnetococcaceae	Magnetococcaceae	0	0	0	0	0	0	0	0	0	0	1	0	0	0	0	0	0	0	0	0	1	0
Bacteria;Bacteroidetes;Bacteroidia;Marinilabiliales;Marinilabiliaceae	Marinilabiliaceae	1	0	0	0	0	0	0	0	0	0	0	0	5	1	0	0	0	0	0	0	0	0
Bacteria;Bacteroidetes;Bacteroidia;Marinilabiliales;Marinilabiliales_uc	Marinilabiliales_uc	0	0	0	0	0	0	0	0	0	0	0	0	8	0	0	0	0	0	0	0	0	0
Bacteria;Proteobacteria;Gammaproteobacteria;Alteromonadales;Marinobacter_f	Marinobacter_f	0	0	0	0	0	0	0	0	0	0	0	0	1	0	0	0	0	0	0	0	0	0
Bacteria;Cyanobacteria;Chroobacteria;Chroococcales;Merismopedia_f	Merismopedia_f	37	3	1	29	28	23	24	29	31	97	50	29	14	29	36	11	13	104	30	58	0	28
Bacteria;Proteobacteria;Alphaproteobacteria;Rhizobiales;Methylobacteriaceae	Methylobacteriaceae	5	6	0	0	1	2	0	2	0	3	1	1	1	1	1	1	0	1	1	1	4	2
Bacteria;Proteobacteria;Gammaproteobacteria;Methylococcales;Methylococcaceae	Methylococcaceae	295	62	24	4	83	83	73	131	191	37	520	166	98	17	27	95	135	100	56	15	32	193
Bacteria;Proteobacteria;Gammaproteobacteria;Methylococcales;Methylococcales_uc	Methylococcales_uc	0	2	0	0	0	1	0	0	0	0	0	0	0	0	0	0	0	0	0	0	0	9
Bacteria;Proteobacteria;Alphaproteobacteria;Rhizobiales;Methylocystaceae	Methylocystaceae	45	58	40	26	23	47	32	50	62	29	68	45	43	14	9	19	30	10	19	17	17	108
Bacteria;Proteobacteria;Gammaproteobacteria;Chromatiales;Methylohalomonas_f	Methylohalomonas_f	7	2	26	11	8	11	16	13	5	11	8	15	5	4	14	9	12	6	9	6	0	3
Bacteria;Nitrospirae;Nitrospira_c;Methylomirabilis_o;Methylomirabilis_f	Methylomirabilis_f	0	0	0	0	0	0	0	0	0	0	0	0	27	0	0	1	0	0	0	0	14	0
Bacteria;Proteobacteria;Gammaproteobacteria;Methylococcales;Methylomonas_f	Methylomonas_f	174	13	5	3	20	111	34	70	36	14	104	92	222	5	11	20	31	9	24	7	1516	183
Bacteria;Proteobacteria;Betaproteobacteria;Methylophilales;Methylophilaceae	Methylophilaceae	518	248	268	261	338	362	303	333	407	216	429	403	209	236	190	128	173	159	158	228	681	974
Bacteria;Proteobacteria;Alphaproteobacteria;Rhodospirillales;Micavibrio_f	Micavibrio_f	1	0	0	0	3	0	2	5	0	0	0	0	1	0	0	1	0	0	0	1	0	10
Bacteria;Actinobacteria;Actinobacteria_c;Micrococcales;Microbacteriaceae	Microbacteriaceae	7	11	30	7	3	16	10	56	5	2	0	2	0	2	3	58	66	14	11	3	277	49
Bacteria;Actinobacteria;Actinobacteria_c;Micrococcales;Micrococcaceae	Micrococcaceae	0	0	0	0	0	0	0	0	0	0	0	0	0	0	0	2	0	0	2	0	0	0
Bacteria;Cyanobacteria;Chroobacteria;Chroococcales;Microcystaceae	Microcystaceae	967	342	9	119	631	568	652	485	418	507	230	394	139	137	228	153	242	263	131	231	1	323
Bacteria;Microgenomates_OP11;Microgenomatus_c;Microgenomatus_o;Microgenomatus_f	Microgenomatus_f	0	0	2	0	0	0	0	0	0	0	0	0	0	0	0	1	1	0	1	0	1	0
Bacteria;Actinobacteria;Actinobacteria_c;Micromonosporales;Micromonosporaceae	Micromonosporaceae	0	0	0	0	0	0	0	0	0	0	0	0	0	0	0	0	0	0	0	1	2	0
Bacteria;Proteobacteria;Alphaproteobacteria;Micropepsales;Micropepsaceae	Micropepsaceae	6	1	49	7	19	3	9	6	5	12	8	10	18	18	21	27	23	34	21	15	2	2
Bacteria;Actinobacteria;Acidimicrobiia;Acidimicrobiales;Microthrixaceae	Microthrixaceae	0	5	3	0	0	2	3	0	1	1	5	1	3	3	1	2	1	2	0	1	0	3
Bacteria;Proteobacteria;Alphaproteobacteria;Rickettsiales;Midichloriaceae	Midichloriaceae	3	8	19	8	7	12	3	9	4	7	0	3	0	14	13	9	6	9	3	6	3	0
Bacteria;Firmicutes;Clostridia;Clostridiales;Mogibacterium_f	Mogibacterium_f	0	1	0	0	0	1	0	0	0	0	0	0	1	0	0	0	0	0	0	3	2	3
Bacteria;Proteobacteria;Gammaproteobacteria;Pseudomonadales;Moraxellaceae	Moraxellaceae	22	63	5	6	3	12	19	9	12	36	18	20	9	2	23	30	32	14	22	9	10	23
Bacteria;Proteobacteria;Gammaproteobacteria;Enterobacterales;Morganellaceae	Morganellaceae	0	0	0	0	0	0	3	0	1	0	0	0	0	0	0	0	0	0	0	0	0	4
Bacteria;Bacteroidetes;Bacteroidia;Bacteroidales;Muribaculaceae	Muribaculaceae	2	0	0	0	0	0	0	0	0	0	0	0	0	0	0	0	0	0	0	0	0	1
Bacteria;Actinobacteria;Actinobacteria_c;Corynebacteriales;Mycobacteriaceae	Mycobacteriaceae	34	84	9	17	25	44	34	37	36	20	13	33	13	14	27	28	22	29	28	14	2	118
Bacteria;Tenericutes;Mollicutes;Mycoplasmatales;Mycoplasmataceae	Mycoplasmataceae	0	0	0	0	0	0	0	0	0	0	0	0	0	0	0	0	0	0	1	0	0	0
Bacteria;Proteobacteria;Deltaproteobacteria;Myxococcales;Myxococcaceae	Myxococcaceae	0	0	0	0	0	0	0	0	0	0	0	0	3	0	0	0	0	0	0	0	0	0
Bacteria;Proteobacteria;Deltaproteobacteria;Myxococcales;Myxococcales_uc	Myxococcales_uc	0	0	0	0	3	0	0	0	0	0	0	0	0	0	0	0	0	0	0	3	1	0
Bacteria;Bacteroidetes;Sphingobacteriia;NVQB_o;NVQB_f	NVQB_f	46	82	48	97	72	86	89	47	73	61	65	90	79	107	49	5	16	73	52	106	34	193
Bacteria;Proteobacteria;Deltaproteobacteria;Myxococcales;Nannocystaceae	Nannocystaceae	0	0	0	0	0	0	0	0	0	0	0	0	1	0	0	0	0	0	0	0	0	0
Bacteria;Proteobacteria;Betaproteobacteria;Neisseriales;Neisseriaceae	Neisseriaceae	40	17	5	2	1	10	3	2	8	7	8	4	11	7	3	10	4	4	9	7	6	11
Bacteria;Proteobacteria;Betaproteobacteria;Nitrosomonadales;Nitrosomonadaceae	Nitrosomonadaceae	8	2	0	10	13	6	8	0	11	4	11	31	13	26	8	0	0	7	1	24	1	20
Bacteria;Nitrospirae;Nitrospira_c;Nitrospirales;Nitrospiraceae	Nitrospiraceae	1	0	0	13	7	1	6	0	9	3	10	26	57	25	5	1	0	6	4	14	3	0
Bacteria;Actinobacteria;Actinobacteria_c;Propionibacteriales;Nocardioidaceae	Nocardioidaceae	0	1	0	0	0	0	0	0	0	0	0	0	1	0	0	0	0	0	0	0	1	0
Bacteria;Cyanobacteria;Hormogoneae;Nostocales;Nostocaceae	Nostocaceae	223	77	127	236	385	444	337	206	183	281	269	285	79	256	883	1040	1244	941	920	375	1	47
Bacteria;Proteobacteria;Betaproteobacteria;Burkholderiales;OM156_f	OM156_f	8	11	19	53	21	6	13	18	18	67	102	50	18	84	74	200	172	84	75	69	0	3
Bacteria;Planctomycetes;OM190_c;OM190_o;OM190_f	OM190_f	3	0	2	21	3	1	0	1	5	4	4	10	13	14	25	2	3	29	9	25	0	0
Bacteria;Actinobacteria;OPB41;OPB41_o;OPB41_f	OPB41_f	0	0	0	0	0	0	0	0	0	0	0	0	5	0	0	0	0	0	0	0	1	0
Bacteria;Chlorobi;OPB56_c;OPB56_o;OPB56_o_uc	OPB56_o_uc	0	0	0	0	0	0	0	0	0	0	0	0	0	0	0	0	0	0	0	0	1	1
Bacteria;Proteobacteria;Gammaproteobacteria;Oceanospirillales;Oceanospirillaceae	Oceanospirillaceae	0	0	0	0	0	0	0	0	0	0	0	0	2	0	0	0	0	0	0	0	0	0
Bacteria;Proteobacteria;Gammaproteobacteria;Oceanospirillales;Oceanospirillales_uc	Oceanospirillales_uc	0	0	0	0	0	3	0	0	0	0	0	0	0	0	5	4	0	0	0	2	0	0
Bacteria;Proteobacteria;Oligoflexia;Oligoflexales;Oligoflexaceae	Oligoflexaceae	1	13	73	8	7	10	18	9	10	6	19	18	21	7	4	13	12	12	10	2	6	8
Bacteria;Proteobacteria;Oligoflexia;Oligoflexales;Oligoflexales_uc	Oligoflexales_uc	0	0	9	26	2	0	0	0	0	0	0	4	1	12	7	0	0	6	1	23	0	0
Bacteria;Verrucomicrobia;Opitutae;Opitutales;Opitutaceae	Opitutaceae	82	25	164	231	140	77	115	46	140	107	176	154	82	151	71	33	68	132	101	129	35	55
Bacteria;Cyanobacteria;Chroobacteria;Oscillatoriales;Oscillatoriaceae	Oscillatoriaceae	0	0	0	0	0	0	0	0	0	0	0	0	0	0	0	0	0	1	0	0	0	0
Bacteria;Chloroflexi;Chloroflexia;Chloroflexales;Oscillochloridaceae	Oscillochloridaceae	0	0	0	0	0	0	0	0	1	0	1	0	0	0	4	13	14	3	11	1	0	0
Bacteria;Proteobacteria;Betaproteobacteria;Burkholderiales;Oxalobacteraceae	Oxalobacteraceae	39	44	80	70	53	37	45	113	41	66	57	59	22	84	93	103	80	68	70	81	32	54
Bacteria;Acidobacteria;Blastocatellia;Blastocatellales;PAC000004_f	PAC000004_f	22	10	13	3	8	10	16	14	21	11	7	5	5	8	31	40	34	30	31	6	0	10
Bacteria;Bacteroidetes;Sphingobacteriia;Sphingobacteriales;PAC000006_f	PAC000006_f	12	2	15	3	11	3	6	0	11	2	2	2	5	4	0	2	1	4	2	4	4	19
Bacteria;Saccharibacteria_TM7;Saccharimonas_c;Saccharimonas_o;PAC000016_f	PAC000016_f	14	34	81	6	21	30	20	10	53	6	10	18	53	3	6	6	8	7	3	1	6	99
Bacteria;Planctomycetes;Phycisphaerae;Phycisphaerales;PAC000040_f	PAC000040_f	0	0	0	0	1	1	0	0	3	0	1	0	4	0	2	0	0	0	0	0	0	0
Bacteria;Planctomycetes;PAC000043_c;PAC000043_o;PAC000043_f	PAC000043_f	0	0	0	0	0	0	0	0	1	4	1	1	1	2	0	0	0	1	0	0	0	0
Bacteria;Proteobacteria;Gammaproteobacteria;Legionellales;PAC000044_f	PAC000044_f	0	0	2	0	0	0	0	0	0	0	0	0	0	1	0	0	0	0	0	0	1	0
Bacteria;Cyanobacteria;PAC000053_c;PAC000053_o;PAC000053_f	PAC000053_f	0	1	0	0	0	1	4	0	1	0	2	2	2	0	0	0	0	1	0	0	4	0
Bacteria;Actinobacteria;Rubrobacteria;Gaiellales;PAC000097_f	PAC000097_f	1	2	4	0	1	4	3	3	2	0	5	3	1	0	1	3	2	1	0	1	1	3
Bacteria;WS5;WS5_c;PAC000108_o;PAC000108_f	PAC000108_f	0	0	0	0	0	0	0	0	0	0	0	0	0	0	0	0	0	0	0	0	5	0
Bacteria;Acidobacteria;Solibacteres;PAC000121_o;PAC000121_f	PAC000121_f	0	0	0	0	0	0	0	0	0	0	0	0	5	0	1	0	0	0	0	0	1	0
Bacteria;Proteobacteria;Oligoflexia;Bdellovibrionales;PAC000132_f	PAC000132_f	6	0	28	49	25	7	19	7	26	15	29	33	18	51	13	31	23	45	48	51	20	9
Bacteria;Bacteroidetes;Sphingobacteriia;NVQB_o;PAC000134_f	PAC000134_f	25	10	79	55	40	25	26	34	41	64	86	49	44	59	54	55	58	60	43	57	20	49
Bacteria;Proteobacteria;Alphaproteobacteria;Rhodospirillales;PAC000146_f	PAC000146_f	2	1	2	1	1	0	0	0	1	0	1	1	1	1	0	17	23	18	3	1	6	0
Bacteria;Tenericutes;Mollicutes;PAC001057_o;PAC000197_f	PAC000197_f	1	0	0	0	0	0	0	0	0	0	0	0	0	0	0	0	0	0	0	0	1	1
Bacteria;TM6;TM6_c;Babela_o;PAC000234_f	PAC000234_f	1	0	0	0	0	0	0	0	0	1	1	0	1	1	0	0	0	0	0	0	0	0
Bacteria;Verrucomicrobia;Verrucomicrobiae;Pedosphaera_o;PAC000236_f	PAC000236_f	1	0	1	1	0	0	0	0	0	0	1	0	55	1	0	0	2	0	0	0	10	0
Bacteria;TM6;TM6_c;Babela_o;PAC000239_f	PAC000239_f	0	0	0	0	0	0	0	0	0	0	0	0	3	0	0	0	1	3	0	0	0	0
Bacteria;Bacteroidetes;Sphingobacteriia;Sphingobacteriales;PAC000290_f	PAC000290_f	0	0	0	0	0	0	0	0	0	0	0	0	0	0	0	1	2	0	1	0	6	0
Bacteria;Armatimonadetes;PAC000296_c;PAC000296_o;PAC000296_f	PAC000296_f	0	2	0	0	0	1	0	0	0	0	0	0	0	0	0	0	0	0	0	0	0	0
Bacteria;WS6;PAC000380_c;PAC000380_o;PAC000380_f	PAC000380_f	2	2	1	0	0	1	1	1	3	0	0	0	0	0	0	0	0	0	0	0	1	0
Bacteria;WS6;PAC000380_c;PAC000380_o;PAC000380_o_uc	PAC000380_o_uc	0	0	0	0	0	0	0	0	0	0	0	0	1	0	0	0	0	0	0	0	0	0
Bacteria;TM6;TM6_c;Babela_o;PAC000385_f	PAC000385_f	0	0	0	0	0	0	0	0	0	0	0	0	0	0	0	2	0	0	0	0	0	0
Bacteria;TM6;TM6_c;Babela_o;PAC000386_f	PAC000386_f	0	0	0	0	0	0	0	0	0	0	0	0	1	0	0	0	0	0	0	0	0	0
Bacteria;Elusimicrobia;Elusimicrobia_c;Elusimicrobiales;PAC000391_f	PAC000391_f	0	0	0	0	0	0	0	0	0	0	0	0	0	0	0	0	0	0	0	0	3	0
Bacteria;Cyanobacteria;PAC002560_c;PAC000393_o;PAC000393_f	PAC000393_f	0	0	0	0	0	0	0	0	0	0	0	0	0	0	0	3	1	0	1	0	1	0
Bacteria;Chloroflexi;Ktedonobacteria;Ktedonobacterales;PAC000394_f	PAC000394_f	0	0	0	0	0	0	0	0	0	0	0	0	2	0	0	0	0	0	0	0	0	0
Bacteria;Chloroflexi;Anaerolineae;PAC000395_o;PAC000395_f	PAC000395_f	0	1	0	0	0	0	0	0	0	0	0	0	0	0	0	1	0	0	0	0	0	0
Bacteria;Proteobacteria;Alphaproteobacteria;Rhodospirillales;PAC000428_f	PAC000428_f	0	2	0	0	1	0	0	0	2	1	0	0	2	2	0	0	0	0	0	0	2	0
Bacteria;TM6;TM6_c;Babela_o;PAC000453_f	PAC000453_f	0	0	0	0	1	0	0	0	0	0	0	3	0	0	0	0	0	0	0	2	0	0
Bacteria;Bacteroidetes;Sphingobacteriia;NVQB_o;PAC000536_f	PAC000536_f	19	12	79	38	40	8	21	10	23	56	54	56	54	15	30	10	10	25	19	34	26	29
Bacteria;Elusimicrobia;Elusimicrobia_c;PAC000548_o;PAC000548_f	PAC000548_f	0	0	0	0	0	0	0	0	0	0	0	0	4	0	0	0	1	0	0	0	2	0
Bacteria;TM6;TM6_c;Babela_o;PAC000589_f	PAC000589_f	0	0	1	1	1	0	3	1	0	0	3	1	0	2	8	2	2	1	1	0	0	1
Bacteria;TM6;TM6_c;Babela_o;PAC000590_f	PAC000590_f	3	1	3	11	4	8	1	0	3	1	5	5	2	15	3	11	3	4	7	3	3	0
Bacteria;Cyanobacteria;PAC002560_c;PAC000393_o;PAC000616_f	PAC000616_f	0	0	0	0	0	0	0	0	0	0	1	0	2	0	0	0	1	0	0	0	0	0
Bacteria;Gemmatimonadetes;Gemmatimonadetes_c;Gemmatimonadales;PAC000624_f	PAC000624_f	0	0	0	0	0	0	0	0	0	0	0	0	16	0	0	0	0	0	0	0	3	0
Bacteria;Proteobacteria;Alphaproteobacteria;Rickettsiales;PAC000648_f	PAC000648_f	0	0	0	0	0	0	0	0	0	0	0	0	0	0	2	0	0	0	0	0	0	0
Bacteria;Actinobacteria;Rubrobacteria;Gaiellales;PAC000669_f	PAC000669_f	0	0	0	0	0	0	0	0	0	0	0	0	2	0	0	0	0	0	0	0	0	0
Bacteria;Proteobacteria;Deltaproteobacteria;Myxococcales;PAC000695_f	PAC000695_f	4	0	8	0	3	3	3	2	6	1	5	7	14	1	1	2	4	5	1	1	9	0
Bacteria;Planctomycetes;PAC001018_c;PAC001018_o;PAC001018_f	PAC001018_f	0	0	0	0	0	0	0	0	0	0	0	0	1	0	0	0	0	0	0	0	0	0
Bacteria;Tenericutes;Mollicutes;PAC001057_o;PAC001057_f	PAC001057_f	0	0	0	0	0	0	0	0	0	0	0	0	1	0	0	0	0	0	0	0	1	0
Bacteria;Tenericutes;Mollicutes;PAC001057_o;PAC001057_o_uc	PAC001057_o_uc	0	0	0	0	0	0	0	0	0	0	0	0	0	0	0	0	0	0	0	0	1	0
Bacteria;Lentisphaerae;Lentisphaeria;Victivallales;PAC001406_f	PAC001406_f	0	0	0	0	0	0	0	0	0	0	0	0	0	0	0	0	0	0	0	0	1	0
Bacteria;Cyanobacteria;PAC001562_c;PAC001562_o;PAC001562_f	PAC001562_f	0	0	0	0	0	0	0	0	0	0	0	0	0	0	0	1	0	0	0	0	0	0
Bacteria;Acidobacteria;PAC001813_c;PAC001813_o;PAC001813_f	PAC001813_f	0	0	1	0	0	0	0	0	0	1	0	0	12	0	2	1	0	0	0	0	8	0
Bacteria;Acidobacteria;PAC001852_c;PAC001852_o;PAC001852_f	PAC001852_f	0	0	0	0	0	0	0	0	0	0	0	0	6	0	0	0	0	0	0	0	0	0
Bacteria;Planctomycetes;Brocadia_c;Brocadiales;PAC001893_f	PAC001893_f	0	0	0	0	0	0	0	0	0	0	0	0	1	0	0	0	0	0	0	0	1	0
Bacteria;Proteobacteria;Betaproteobacteria;PAC001907_o;PAC001907_f	PAC001907_f	1	0	1	0	0	2	0	0	0	0	0	1	70	3	0	1	0	1	1	1	10	0
Bacteria;Proteobacteria;Betaproteobacteria;PAC001921_o;PAC001921_f	PAC001921_f	10	27	1	3	6	5	9	7	6	6	3	8	10	1	13	16	7	10	7	1	0	13
Bacteria;Proteobacteria;Deltaproteobacteria;PAC001922_o;PAC001922_f	PAC001922_f	0	0	0	0	0	0	0	0	0	0	0	1	0	0	0	0	0	0	0	0	0	0
Bacteria;Acidobacteria;Solibacteres;Solibacterales;PAC002115_f	PAC002115_f	0	0	0	0	0	0	0	0	0	0	0	0	1	0	0	0	0	0	0	0	0	0
Bacteria;Chloroflexi;Anaerolineae;Anaerolinaeles;PAC002118_f	PAC002118_f	0	0	0	0	0	0	0	0	0	0	0	0	2	0	1	0	0	1	0	1	0	0
Bacteria;Proteobacteria;Alphaproteobacteria;Rhizobiales;PAC002126_f	PAC002126_f	0	0	0	1	0	0	1	0	0	0	0	0	0	0	0	0	0	0	0	0	0	0
Bacteria;Proteobacteria;Betaproteobacteria;PAC002541_o;PAC002248_f	PAC002248_f	2	6	20	5	3	4	2	9	3	6	16	13	6	6	3	4	4	11	8	7	23	4
Bacteria;Proteobacteria;Deltaproteobacteria;PAC002249_o;PAC002249_f	PAC002249_f	0	0	0	0	0	0	0	0	0	0	0	0	4	0	0	0	0	0	0	0	0	0
Bacteria;Proteobacteria;Deltaproteobacteria;PAC002249_o;PAC002249_o_uc	PAC002249_o_uc	0	0	0	0	0	0	0	0	0	0	0	0	0	0	0	1	0	0	0	0	0	0
Bacteria;Acidobacteria;PAC002259_c;PAC002259_o;PAC002259_f	PAC002259_f	0	0	0	0	0	0	0	0	0	0	0	0	7	0	0	0	0	0	0	0	1	0
Bacteria;Acidobacteria;PAC002280_c;PAC002280_o;PAC002280_f	PAC002280_f	0	0	0	0	0	0	0	0	0	0	0	0	3	0	0	0	0	0	0	0	0	0
Bacteria;Acidobacteria;Vicinamibacter_c;Vicinamibacter_o;PAC002281_f	PAC002281_f	4	2	1	0	6	2	0	0	5	0	1	1	32	0	0	0	0	0	0	1	4	2
Bacteria;Actinobacteria;Actinobacteria_c;PAC002290_o;PAC002290_f	PAC002290_f	0	0	0	0	0	0	0	0	0	0	0	0	1	0	0	0	0	0	0	0	0	0
Bacteria;Cyanobacteria;PAC002560_c;PAC002337_o;PAC002337_f	PAC002337_f	0	0	0	0	0	0	0	0	0	0	0	0	3	0	0	0	0	0	0	0	0	0
Bacteria;Proteobacteria;Betaproteobacteria;PAC002541_o;PAC002541_f	PAC002541_f	13	2	32	9	22	6	11	5	20	4	24	24	39	9	6	8	5	9	4	15	17	2
Bacteria;Proteobacteria;Deltaproteobacteria;PAC001922_o;PAC002546_f	PAC002546_f	0	0	0	0	0	0	0	0	0	0	0	0	18	2	0	0	0	0	0	0	2	0
Bacteria;Cyanobacteria;PAC002560_c;PAC002560_o;PAC002560_f	PAC002560_f	0	0	0	0	0	0	0	0	0	0	0	0	1	0	0	0	0	0	0	0	0	0
Bacteria;Planctomycetes;PAC002607_c;PAC002607_o;PAC002607_f	PAC002607_f	0	0	0	0	0	0	0	0	0	0	0	0	1	0	0	0	0	0	0	0	0	0
Bacteria;Planctomycetes;Phycisphaerae;CP019633_o;PAC002608_f	PAC002608_f	0	0	0	0	0	0	0	0	0	0	0	0	19	0	0	3	0	0	0	1	5	0
Bacteria;Chloroflexi;PDJQ_c;PDJQ_o;PDJQ_f	PDJQ_f	0	0	1	0	0	0	0	0	1	0	0	0	0	0	0	0	0	0	0	0	0	0
Bacteria;Parcubacteria_OD1;Paceibacter_c;Paceibacter_o;Paceibacter_f	Paceibacter_f	0	0	0	0	0	0	0	0	0	0	0	0	0	0	0	0	1	0	0	0	2	0
Bacteria;Parcubacteria_OD1;Paceibacter_c;Paceibacter_o;Paceibacter_o_uc	Paceibacter_o_uc	0	0	0	0	0	0	0	1	0	0	2	0	1	3	0	2	2	1	0	1	8	3
Bacteria;Firmicutes;Bacilli;Bacillales;Paenibacillaceae	Paenibacillaceae	14	0	6	21	20	13	40	13	25	18	13	32	25	25	9	7	9	11	6	22	71	0
Bacteria;Proteobacteria;Alphaproteobacteria;Rickettsiales;Paracaedibacteraceae	Paracaedibacteraceae	31	64	197	58	76	42	46	42	40	85	56	74	34	89	62	61	92	84	86	63	29	31
Bacteria;Chlamydiae;Chlamydiae_c;Chlamydiales;Parachlamydiaceae	Parachlamydiaceae	5	3	40	6	7	7	18	31	10	7	14	9	11	28	16	9	3	11	9	11	4	9
Bacteria;Proteobacteria;Alphaproteobacteria;Rhizobiales;Parvibaculum_f	Parvibaculum_f	48	63	39	48	48	42	58	121	78	40	47	45	67	29	42	12	15	28	15	49	19	75
Bacteria;Proteobacteria;Gammaproteobacteria;Pasteurellales;Pasteurellaceae	Pasteurellaceae	0	0	0	0	1	0	1	0	0	0	0	0	0	0	0	0	0	0	0	0	0	0
Bacteria;Proteobacteria;Gammaproteobacteria;Enterobacterales;Pectobacteriaceae	Pectobacteriaceae	1	0	0	0	0	0	0	0	0	0	0	0	0	0	0	1	0	1	0	0	2	0
Bacteria;Verrucomicrobia;Verrucomicrobiae;Pedosphaera_o;Pedosphaera_f	Pedosphaera_f	177	61	695	329	263	170	222	180	276	162	399	263	709	343	260	206	232	383	187	306	504	194
Bacteria;Verrucomicrobia;Verrucomicrobiae;Pedosphaera_o;Pedosphaera_o_uc	Pedosphaera_o_uc	0	0	0	0	0	0	0	0	0	0	0	0	1	0	0	0	0	0	0	0	0	0
Bacteria;Proteobacteria;Alphaproteobacteria;Pelagibacterales;Pelagibacteraceae	Pelagibacteraceae	272	114	34	974	424	247	467	266	343	656	790	617	290	1048	1066	1638	2011	1261	1871	1030	0	124
Bacteria;Firmicutes;Clostridia;Clostridiales;Peptococcaceae	Peptococcaceae	0	0	0	0	0	0	0	0	0	0	0	0	0	0	0	0	0	0	0	0	1	0
Bacteria;Firmicutes;Tissierellia;Tissierellales;Peptoniphilaceae	Peptoniphilaceae	1	1	0	0	0	0	1	0	0	0	0	1	0	0	0	0	0	0	0	0	0	0
Bacteria;Firmicutes;Clostridia;Clostridiales;Peptostreptococcaceae	Peptostreptococcaceae	0	24	2	0	1	2	1	1	0	2	0	0	22	0	0	0	0	0	0	1	5	9
Bacteria;Proteobacteria;Oligoflexia;Bacteriovoracales;Peredibacteraceae	Peredibacteraceae	7	12	23	49	11	9	38	19	13	32	21	10	5	16	8	18	16	9	9	16	10	18
Bacteria;Peregrinibacteria;Peribacteria;Peribacterales;Peribacteraceae	Peribacteraceae	0	0	0	0	0	0	0	0	0	0	0	1	0	2	0	0	1	0	0	1	0	0
Bacteria;Proteobacteria;Alphaproteobacteria;Rhizobiales;Phreatobacter_f	Phreatobacter_f	2	1	3	0	0	1	1	1	0	1	4	0	0	1	0	3	0	4	0	4	4	0
Bacteria;Planctomycetes;Phycisphaerae;Phycisphaerales;Phycisphaeraceae	Phycisphaeraceae	73	12	192	358	206	100	196	112	119	142	174	200	76	527	341	445	470	513	293	391	4	20
Bacteria;Proteobacteria;Alphaproteobacteria;Rhizobiales;Phyllobacteriaceae	Phyllobacteriaceae	0	0	0	0	0	0	0	0	0	0	0	0	1	0	0	0	0	0	0	0	0	0
Bacteria;Planctomycetes;Planctomycetia;Planctomycetales;Planctomycetaceae	Planctomycetaceae	70	142	411	147	189	126	149	167	204	206	323	210	377	255	294	215	204	241	152	159	43	142
Bacteria;Actinobacteria;Actinobacteria_c;Planktophila_o;Planktophila_f	Planktophila_f	1800	790	3926	2888	2084	2004	2702	1660	2236	2164	1792	2402	1329	2525	1946	1770	1636	1717	2415	2170	972	1897
Bacteria;Cyanobacteria;Chroobacteria;Oscillatoriales;Planktothrix_f	Planktothrix_f	3973	6415	6	1308	4326	5789	3381	4134	3733	4000	1913	2595	867	1123	831	331	370	944	986	1195	5	2460
Bacteria;Firmicutes;Bacilli;Bacillales;Planococcaceae	Planococcaceae	0	0	1	0	0	0	0	0	0	0	0	0	7	0	0	0	0	0	0	0	2	0
Bacteria;Proteobacteria;Alphaproteobacteria;Rhizobiales;Pleomorphomonas_f	Pleomorphomonas_f	0	0	0	0	0	0	0	0	0	0	0	0	0	0	0	0	0	0	0	0	1	0
Bacteria;Proteobacteria;Deltaproteobacteria;Myxococcales;Polyangiaceae	Polyangiaceae	15	12	42	42	36	19	33	26	33	21	62	28	73	51	29	26	26	57	23	43	11	27
Bacteria;Bacteroidetes;Bacteroidia;Bacteroidales;Porphyromonadaceae	Porphyromonadaceae	22	10	1	0	4	8	1	1	12	0	0	3	15	0	0	1	0	0	0	0	29	79
Bacteria;Bacteroidetes;Bacteroidia;Bacteroidales;Prevotellaceae	Prevotellaceae	17	8	1	0	1	1	0	0	0	0	0	0	0	0	0	0	1	0	0	0	6	8
Bacteria;Cyanobacteria;Chroobacteria;Chroococcales;Prochlorococcaceae	Prochlorococcaceae	40	21	1129	366	112	52	44	85	99	127	177	158	73	399	814	471	586	611	510	507	37	52
Bacteria;Cyanobacteria;Chroobacteria;Oscillatoriales;Prochlorotrichaceae	Prochlorotrichaceae	68	29	1	216	158	74	105	114	117	282	150	144	43	232	382	282	219	469	302	264	0	31
Bacteria;Bacteroidetes;Bacteroidia;Marinilabiliales;Prolixibacteraceae	Prolixibacteraceae	8	4	0	1	0	0	1	0	0	0	0	0	11	0	1	0	1	1	0	0	127	8
Bacteria;Actinobacteria;Actinobacteria_c;Propionibacteriales;Propionibacteriaceae	Propionibacteriaceae	1	0	4	0	0	0	0	0	0	0	0	0	0	0	1	1	2	1	1	0	0	0
Bacteria;Cyanobacteria;Chroobacteria;Oscillatoriales;Pseudanabaenaceae	Pseudanabaenaceae	12	0	0	7	4	0	1	1	2	7	6	1	1	33	343	481	531	396	380	70	0	0
Bacteria;Proteobacteria;Gammaproteobacteria;Pseudomonadales;Pseudomonadaceae	Pseudomonadaceae	15	45	1	4	3	5	9	4	5	16	16	11	5	3	12	78	3	7	4	4	7	21
Bacteria;Proteobacteria;Gammaproteobacteria;Pseudomonadales;Pseudomonadales_uc	Pseudomonadales_uc	0	0	0	0	0	0	0	0	0	0	0	0	0	0	0	1	0	0	0	0	0	0
Bacteria;Actinobacteria;Actinobacteria_c;Pseudonocardiales;Pseudonocardiaceae	Pseudonocardiaceae	0	0	0	0	0	0	0	0	0	0	0	0	0	0	0	0	0	0	0	0	4	0
Bacteria;Verrucomicrobia;Opitutae;Puniceicoccales;Puniceicoccaceae	Puniceicoccaceae	0	0	0	0	0	0	0	2	2	0	0	0	1	0	0	0	0	0	0	0	0	1
Bacteria;Verrucomicrobia;Opitutae;Puniceicoccales;Puniceicoccales_uc	Puniceicoccales_uc	0	0	0	0	0	0	0	0	0	0	0	0	0	0	0	0	0	0	0	0	2	0
Bacteria;Proteobacteria;Betaproteobacteria;Burkholderiales;Quisquiliibacterium_f	Quisquiliibacterium_f	101	85	406	329	149	91	160	270	130	250	267	221	114	380	464	555	577	478	482	415	11	86
Bacteria;Proteobacteria;Betaproteobacteria;Burkholderiales;Ralstonia_f	Ralstonia_f	127	125	230	182	119	107	167	315	113	127	151	164	124	167	170	241	222	105	184	134	679	158
Bacteria;Bacteroidetes;Cytophagia;Cytophagales;Reichenbachiella_f	Reichenbachiella_f	0	0	0	0	0	0	0	0	0	0	0	0	1	0	0	0	0	0	0	0	0	0
Bacteria;Chlamydiae;Chlamydiae_c;Chlamydiales;Rhabdochlamydiaceae	Rhabdochlamydiaceae	45	38	88	73	70	59	58	40	99	43	66	103	37	96	34	43	61	46	42	45	13	51
Bacteria;Proteobacteria;Alphaproteobacteria;Rhizobiales;Rhizobiaceae	Rhizobiaceae	3	0	0	0	0	1	4	3	0	1	0	5	2	0	0	6	4	0	2	0	2	0
Bacteria;Proteobacteria;Alphaproteobacteria;Rhizobiales;Rhizobiales_uc	Rhizobiales_uc	9	14	7	18	12	11	11	10	13	0	4	9	15	12	17	7	4	8	13	12	3	13
Bacteria;Proteobacteria;Alphaproteobacteria;Rhodobacterales;Rhodobacteraceae	Rhodobacteraceae	54	28	1	2	8	12	8	15	7	1	1	3	26	0	0	2	0	0	1	3	18	31
Bacteria;Proteobacteria;Betaproteobacteria;Rhodocyclales;Rhodocyclaceae	Rhodocyclaceae	9	25	0	1	9	2	0	2	5	0	2	2	31	1	0	1	0	0	0	0	6	13
Bacteria;Proteobacteria;Betaproteobacteria;Rhodocyclales;Rhodocyclales_uc	Rhodocyclales_uc	0	0	0	0	0	0	0	0	0	0	0	0	0	0	0	0	0	0	0	0	1	1
Bacteria;Proteobacteria;Alphaproteobacteria;Rhizobiales;Rhodomicrobium_f	Rhodomicrobium_f	0	0	0	0	0	0	0	0	0	0	0	0	1	0	0	0	0	0	0	0	2	0
Bacteria;Proteobacteria;Alphaproteobacteria;Rhodospirillales;Rhodospirillaceae	Rhodospirillaceae	86	34	59	116	107	57	106	69	129	81	132	175	105	145	111	79	85	149	115	160	22	28
Bacteria;Proteobacteria;Alphaproteobacteria;Rhodospirillales;Rhodospirillales_uc	Rhodospirillales_uc	0	0	0	0	0	0	0	0	0	0	0	0	0	0	0	1	0	0	0	0	0	0
Bacteria;Proteobacteria;Alphaproteobacteria;Rickettsiales;Rickettsiaceae	Rickettsiaceae	23	77	184	70	61	44	70	59	35	79	109	60	29	112	190	218	180	142	229	101	22	35
Bacteria;Proteobacteria;Alphaproteobacteria;Rickettsiales;Rickettsiales_uc	Rickettsiales_uc	0	8	4	29	33	11	13	41	6	121	125	109	149	41	59	53	38	83	100	76	0	5
Bacteria;Bacteroidetes;Bacteroidia;Bacteroidales;Rikenellaceae	Rikenellaceae	0	1	0	0	0	0	0	0	0	0	0	0	0	0	0	0	0	0	0	0	0	0
Bacteria;Bacteroidetes;Cytophagia;Cytophagales;Roseivirga_f	Roseivirga_f	0	0	0	0	0	0	0	0	0	0	0	0	1	0	0	0	0	0	0	0	0	0
Bacteria;Actinobacteria;Rubrobacteria;Rubrobacterales;Rubrobacteraceae	Rubrobacteraceae	0	0	0	0	0	0	0	0	0	0	0	0	0	0	1	0	0	1	0	0	0	0
Bacteria;Firmicutes;Clostridia;Clostridiales;Ruminococcaceae	Ruminococcaceae	10	0	1	0	1	0	0	2	0	0	5	0	27	2	0	1	0	1	2	3	38	10
Bacteria;Chloroflexi;SAR202_c;SAR202_o;SAR202_o_uc	SAR202_o_uc	0	0	0	0	0	0	0	0	0	0	0	0	1	0	0	0	0	0	0	0	0	0
Bacteria;Proteobacteria;Deltaproteobacteria;SAR324;SAR324_f	SAR324_f	0	0	0	0	0	0	0	0	0	0	0	0	0	0	0	2	0	0	0	0	0	0
Bacteria;Saccharibacteria_TM7;Saccharimonas_c;Saccharimonas_o;Saccharimonas_f	Saccharimonas_f	3	5	2	3	1	3	3	2	3	2	5	2	4	5	4	4	6	3	3	5	0	11
Bacteria;Proteobacteria;Deltaproteobacteria;Myxococcales;Sandaracinaceae	Sandaracinaceae	0	0	13	7	0	0	0	1	0	0	0	0	38	9	5	3	6	14	4	7	1	0
Bacteria;Bacteroidetes;Sphingobacteriia;Saprospirales;Saprospiraceae	Saprospiraceae	94	118	165	200	164	171	228	271	169	271	217	120	97	211	351	383	268	227	176	239	1	238
Bacteria;Bacteroidetes;Sphingobacteriia;Saprospirales;Saprospirales_uc	Saprospirales_uc	0	1	0	0	2	0	0	0	0	0	0	0	0	0	0	0	0	0	0	2	0	0
Bacteria;Proteobacteria;Gammaproteobacteria;Chromatiales;Sedimenticola_f	Sedimenticola_f	1	0	0	0	0	0	0	0	0	0	0	0	0	0	0	0	0	0	0	0	0	0
Bacteria;Firmicutes;Negativicutes;Selenomonadales;Selenomonadaceae	Selenomonadaceae	2	1	0	0	0	0	1	0	0	0	0	0	0	0	0	0	0	0	0	0	0	1
Bacteria;Proteobacteria;Gammaproteobacteria;Alteromonadales;Shewanellaceae	Shewanellaceae	0	0	0	1	0	0	0	0	0	0	0	1	0	0	0	0	0	0	0	0	0	0
Bacteria;Proteobacteria;Oligoflexia;Silvanigrellales;Silvanigrellaceae	Silvanigrellaceae	11	60	77	44	54	15	51	117	25	43	120	38	38	37	99	23	24	64	17	115	3	44
Bacteria;Proteobacteria;Oligoflexia;Silvanigrellales;Silvanigrellales_uc	Silvanigrellales_uc	0	0	0	0	0	0	0	0	1	0	0	0	0	0	0	0	0	0	0	0	0	0
Bacteria;Chlamydiae;Chlamydiae_c;Chlamydiales;Simkaniaceae	Simkaniaceae	16	11	252	13	15	11	35	16	30	37	42	31	12	59	62	32	22	37	86	20	4	12
Bacteria;Acidobacteria;Solibacteres;Solibacterales;Solibacteraceae	Solibacteraceae	0	2	9	2	0	0	0	2	0	0	0	0	34	2	0	0	0	0	0	0	20	0
Bacteria;Actinobacteria;Thermoleophilia;Solirubrobacterales;Solirubrobacterales_uc	Solirubrobacterales_uc	5	3	0	3	7	5	9	9	18	2	4	9	3	2	3	3	1	7	2	8	0	7
Bacteria;Bacteroidetes;Sphingobacteriia;Sphingobacteriales;Sphingobacteriaceae	Sphingobacteriaceae	49	66	2	72	23	26	27	21	66	7	9	31	14	13	5	1	1	3	5	21	12	104
Bacteria;Bacteroidetes;Sphingobacteriia;Sphingobacteriales;Sphingobacteriales_uc	Sphingobacteriales_uc	0	1	0	0	0	0	0	0	0	0	0	0	0	0	0	0	0	0	0	0	0	0
Bacteria;Proteobacteria;Alphaproteobacteria;Sphingomonadales;Sphingomonadaceae	Sphingomonadaceae	113	239	8	193	79	123	119	119	69	128	65	86	71	113	61	44	27	38	35	117	37	198
Bacteria;Proteobacteria;Alphaproteobacteria;Sphingomonadales;Sphingomonadales_uc	Sphingomonadales_uc	0	0	0	0	0	0	1	0	0	1	0	0	0	0	0	0	0	0	0	0	0	0
Bacteria;Proteobacteria;Betaproteobacteria;Spirillum_o;Spirillaceae	Spirillaceae	1	0	0	0	0	0	0	0	0	0	0	0	0	0	0	0	0	0	0	0	0	0
Bacteria;Spirochaetes;Spirochaetia;Spirochaetales;Spirochaetaceae	Spirochaetaceae	1	0	0	0	0	0	2	1	1	0	2	0	92	2	1	0	1	2	0	3	51	0
Bacteria;Spirochaetes;Spirochaetia;Spirochaetales;Spirochaetales_uc	Spirochaetales_uc	0	0	0	0	0	0	0	0	0	0	0	0	4	0	0	0	0	0	0	0	0	0
Bacteria;Actinobacteria;Actinobacteria_c;Frankiales;Sporichthyaceae	Sporichthyaceae	0	0	0	0	0	0	0	0	0	0	0	0	4	2	0	0	0	0	0	0	0	0
Bacteria;Firmicutes;Negativicutes;Selenomonadales;Sporomusaceae	Sporomusaceae	2	3	0	0	0	1	1	2	0	0	0	0	1	0	0	0	0	0	0	0	3	10
Bacteria;Firmicutes;Bacilli;Bacillales;Staphylococcaceae	Staphylococcaceae	1	0	0	0	0	0	0	0	0	0	0	0	0	0	0	1	0	0	2	0	0	0
Bacteria;Proteobacteria;Gammaproteobacteria;Steroidobacter_o;Steroidobacter_f	Steroidobacter_f	65	45	97	179	155	85	140	193	160	125	167	192	222	204	167	105	113	154	156	224	141	70
Bacteria;Proteobacteria;Betaproteobacteria;Sterolibacterium_o;Sterolibacteriaceae	Sterolibacteriaceae	145	11	5	0	99	50	26	5	157	3	7	33	277	6	8	6	5	9	2	12	46	90
Bacteria;Firmicutes;Bacilli;Lactobacillales;Streptococcaceae	Streptococcaceae	2	1	1	0	4	0	1	0	0	0	0	0	0	1	0	1	0	1	2	1	1	2
Bacteria;Actinobacteria;Actinobacteria_c;Streptomycetales;Streptomycetaceae	Streptomycetaceae	0	0	0	0	0	0	0	0	0	0	0	0	4	0	0	0	0	0	0	0	27	0
Bacteria;Proteobacteria;Gammaproteobacteria;Aeromonadales;Succinivibrionaceae	Succinivibrionaceae	5	0	0	0	0	0	0	0	1	0	0	0	0	0	0	0	0	0	0	0	0	1
Bacteria;Proteobacteria;Betaproteobacteria;Sulfuricellales;Sulfuricellaceae	Sulfuricellaceae	0	0	0	0	2	0	1	1	0	0	1	0	6	1	1	0	0	0	0	0	2	2
Bacteria;Proteobacteria;Gammaproteobacteria;Chromatiales;Sulfuriflexus_f	Sulfuriflexus_f	0	0	3	0	0	1	2	0	0	3	3	1	0	2	5	1	3	3	2	0	0	0
Bacteria;Proteobacteria;Epsilonproteobacteria;Campylobacterales;Sulfurimonas_f	Sulfurimonas_f	31	0	1	0	6	1	6	3	1	1	0	3	14	0	0	0	2	0	0	0	1350	11
Bacteria;Proteobacteria;Betaproteobacteria;Burkholderiales;Sutterellaceae	Sutterellaceae	7	15	1	1	5	5	7	1	3	12	6	7	61	9	7	1	1	3	1	4	10	4
Bacteria;Cyanobacteria;Chroobacteria;Oscillatoriales;Symploca_f	Symploca_f	0	0	0	0	2	1	0	1	4	0	0	0	0	0	0	1	0	5	0	0	0	0
Bacteria;Synergistetes;Synergistia;Synergistales;Synergistaceae	Synergistaceae	1	3	0	0	0	0	0	0	0	0	0	0	0	0	0	0	0	0	0	0	1	3
Bacteria;Proteobacteria;Deltaproteobacteria;Syntrophaceae_o;Syntrophaceae	Syntrophaceae	1	0	1	0	0	0	0	0	0	0	3	3	165	3	0	3	6	0	1	2	101	1
Bacteria;Proteobacteria;Deltaproteobacteria;Syntrophobacterales;Syntrophobacteraceae	Syntrophobacteraceae	0	0	1	0	0	0	0	0	0	0	0	0	98	1	0	0	1	0	0	1	20	0
Bacteria;Firmicutes;Clostridia;Clostridiales;Syntrophomonadaceae	Syntrophomonadaceae	1	0	0	0	0	0	0	0	0	0	0	0	0	0	0	0	0	0	0	0	0	0
Bacteria;Proteobacteria;Deltaproteobacteria;Syntrophobacterales;Syntrophorhabdaceae	Syntrophorhabdaceae	0	0	0	0	0	0	0	0	0	0	0	0	32	0	0	0	0	0	0	0	36	1
Bacteria;TDNP;TDNP_c;TDNP_o;TDNP_f	TDNP_f	0	0	0	0	0	0	0	0	0	0	1	0	2	0	0	0	0	0	0	0	1	0
Bacteria;Planctomycetes;Phycisphaerae;Phycisphaerales;Tepidisphaeraceae	Tepidisphaeraceae	0	0	0	0	0	0	0	0	0	0	1	0	28	0	0	0	0	0	0	0	8	0
Bacteria;Deinococcus-Thermus;Deinococci;Thermales;Thermaceae	Thermaceae	0	0	0	0	0	0	0	0	0	0	0	0	1	0	0	0	0	0	0	0	0	0
Bacteria;Acidobacteria;Thermoanaerobaculum_c;Thermoanaerobaculum_o;Thermoanaerobaculum_f	Thermoanaerobaculum_f	0	0	0	0	0	0	0	0	0	0	0	0	8	0	0	1	2	0	0	0	0	0
Bacteria;Acidobacteria;Thermoanaerobaculum_c;Thermoanaerobaculum_o;Thermoanaerobaculum_o_uc	Thermoanaerobaculum_o_uc	0	0	0	0	0	0	0	0	0	0	1	0	0	0	0	0	0	0	0	0	0	0
Bacteria;Firmicutes;Clostridia;Thermoanaerobacterales;Thermodesulfobiaceae	Thermodesulfobiaceae	2	0	0	0	0	0	0	0	0	0	0	0	0	0	0	0	0	0	0	0	0	0
Bacteria;Nitrospirae;Nitrospira_c;Thermodesulfovibrio_o;Thermodesulfovibrio_f	Thermodesulfovibrio_f	0	1	0	0	0	0	1	0	0	0	1	0	168	0	1	3	3	0	1	0	58	0
Bacteria;Actinobacteria;Thermoleophilia;Thermoleophilales;Thermoleophilaceae	Thermoleophilaceae	13	17	0	24	26	31	31	51	47	20	37	29	36	31	27	16	28	30	25	39	1	23
Bacteria;Actinobacteria;Thermoleophilia;Thermoleophilales;Thermoleophilales_uc	Thermoleophilales_uc	0	0	0	0	0	4	0	0	0	0	3	0	0	0	0	0	0	0	2	0	0	0
Bacteria;Firmicutes;Thermolithobacteria;Thermolithobacterales;Thermolithobacterales_uc	Thermolithobacterales_uc	0	0	0	0	0	0	0	0	0	0	0	0	0	0	0	1	0	0	0	0	0	0
Bacteria;Proteobacteria;Gammaproteobacteria;Chromatiales;Thioalkalibacteraceae	Thioalkalibacteraceae	2	0	0	0	0	0	0	0	0	0	0	0	0	0	0	0	0	0	0	0	4	0
Bacteria;Proteobacteria;Gammaproteobacteria;Chromatiales;Thioalkalispiraceae	Thioalkalispiraceae	0	0	0	0	0	0	0	0	0	0	0	0	4	0	0	0	0	0	0	0	0	0
Bacteria;Proteobacteria;Betaproteobacteria;Thiobacillus_o;Thiobacillaceae	Thiobacillaceae	45	0	0	0	1	1	0	2	4	1	0	1	22	2	1	0	0	0	1	2	11	14
Bacteria;Proteobacteria;Gammaproteobacteria;Chromatiales;Thiolapillus_f	Thiolapillus_f	0	0	0	0	0	0	0	0	0	0	1	0	0	0	0	0	0	0	0	0	0	0
Bacteria;Proteobacteria;Gammaproteobacteria;Thiotrichales;Thiotrichales_uc	Thiotrichales_uc	0	0	0	0	0	0	0	0	0	0	1	0	0	0	0	0	0	1	0	0	0	0
Bacteria;Proteobacteria;Deltaproteobacteria;OM27;U70713_f	U70713_f	11	0	6	28	24	12	16	4	17	6	20	19	32	55	19	6	6	31	24	28	7	6
Bacteria;Planctomycetes;U81766_c;U81766_o;U81766_f	U81766_f	0	0	0	0	3	0	0	0	0	0	0	0	0	0	0	0	0	0	0	0	0	0
Bacteria;Cyanobacteria;Vampirovibrio_c;Vampirovibrio_o;Vampirovibrio_o_uc	Vampirovibrio_o_uc	0	0	0	0	1	1	0	0	0	2	1	2	0	1	0	7	2	3	1	1	0	0
Bacteria;Firmicutes;Negativicutes;Veillonellales;Veillonellaceae	Veillonellaceae	2	0	0	0	0	0	0	0	0	0	0	0	0	1	0	0	0	0	0	0	1	0
Bacteria;Verrucomicrobia;Verrucomicrobiae;Verrucomicrobiales;Verrucomicrobiaceae	Verrucomicrobiaceae	22	29	17	14	25	22	17	11	39	13	25	31	8	11	16	24	26	21	20	7	8	66
Bacteria;Verrucomicrobia;Verrucomicrobiae;Verrucomicrobiales;Verrucomicrobiales_uc	Verrucomicrobiales_uc	0	0	0	0	0	0	0	0	0	0	0	0	1	0	0	1	0	0	1	0	0	0
Bacteria;Acidobacteria;Vicinamibacter_c;Vicinamibacter_o;Vicinamibacter_f	Vicinamibacter_f	5	3	7	7	7	6	2	0	11	2	8	4	90	12	2	3	5	8	5	6	18	8
Bacteria;Proteobacteria;Deltaproteobacteria;Myxococcales;Vulgatibacteraceae	Vulgatibacteraceae	2	0	0	0	0	0	0	0	2	0	0	0	0	0	0	0	0	0	0	0	0	0
Bacteria;Proteobacteria;Gammaproteobacteria;Chromatiales;Woeseiaceae	Woeseiaceae	0	0	0	0	0	0	0	0	0	0	0	0	1	0	0	0	0	0	0	0	0	0
Bacteria;TM6;TM6_c;Babela_o;X97099_f	X97099_f	0	0	0	1	0	0	0	0	0	0	0	0	0	0	2	0	1	1	0	0	0	0
Bacteria;Proteobacteria;Gammaproteobacteria;Xanthomonadales;Xanthomonadaceae	Xanthomonadaceae	24	309	118	19	6	12	36	37	19	44	23	21	15	5	9	23	10	8	3	11	125	74
Bacteria;Proteobacteria;Gammaproteobacteria;Enterobacterales;Yersiniaceae	Yersiniaceae	0	0	0	0	0	0	1	0	0	0	0	0	0	1	2	0	0	0	0	0	1	0
Bacteria;Proteobacteria;Betaproteobacteria;Rhodocyclales;Zoogloeaceae	Zoogloeaceae	11	7	15	1	6	21	4	2	4	8	1	3	5	2	5	1	5	4	33	0	63	5
Unclassified in higher taxonomic rank	Unclassified in higher taxonomic rank	2	5	20	2	2	2	3	4	8	3	8	2	20	2	9	3	7	4	12	1	15	6

## Sheet: genus
Table 4 supplementary. Count of the individual bottom layer bacterial microbiota of Billings reservoir on a genus level
Taxonomy	Taxon Name	B12F	B10F	B5F	B7F	B8F	B9F	B13F	B14F	B15F	B16F	B18F	B19F	B20F	B21F	B22F	B23F	B24F	B25F	B29F	B30F	B04F	B11F
Bacteria;SR1;CP006913_c;CP006913_o;CP006913_f;AB015542_g	AB015542_g	0	0	0	0	0	0	0	0	0	0	0	0	0	0	0	0	0	0	0	0	1	0
Bacteria;Actinobacteria;Actinobacteria_c;Frankiales;AB021325_f;AB021325_f_uc	AB021325_f_uc	3	0	13	0	0	0	1	0	0	0	0	0	0	0	0	0	0	0	0	0	9	0
Bacteria;Actinobacteria;Actinobacteria_c;Frankiales;AB021325_f;AB021325_g	AB021325_g	40	24	45	61	38	21	41	50	34	44	71	44	38	41	107	75	63	85	87	71	3	24
Bacteria;Elusimicrobia;EU488113_c;AB089107_o;AB089107_f;AB089107_f_uc	AB089107_f_uc	0	0	0	0	0	0	0	1	0	0	0	0	0	0	0	0	0	0	1	0	0	0
Bacteria;Parcubacteria_OD1;Paceibacter_c;CP011209_o;AB179664_f;AB179664_f_uc	AB179664_f_uc	0	0	0	0	0	0	0	0	0	0	0	0	1	0	0	1	0	0	0	0	0	0
Bacteria;Parcubacteria_OD1;LCGL_c;LCGL_o;LCFY_f;AB179673_g	AB179673_g	0	0	0	0	0	0	0	0	0	0	0	0	0	0	0	0	0	0	0	0	1	1
Bacteria;Proteobacteria;Deltaproteobacteria;Bradymonadales;AB185724_f;AB185724_f_uc	AB185724_f_uc	0	0	0	0	0	0	0	0	0	0	0	0	0	0	0	0	0	0	0	1	0	0
Bacteria;Proteobacteria;Betaproteobacteria;Sterolibacterium_o;Sterolibacteriaceae;AB186832_g	AB186832_g	0	0	0	0	1	1	0	0	0	0	0	0	9	0	0	0	0	0	0	0	0	0
Bacteria;Chloroflexi;Dehalococcoidia;Dehalococcoidales;Dehalococcoidaceae;AB189692_g	AB189692_g	0	0	0	0	0	0	0	0	0	0	0	0	0	0	0	0	0	0	0	0	5	0
Bacteria;Parcubacteria_OD1;LCGL_c;LCGL_o;AB193900_f;AB193900_g	AB193900_g	1	0	0	0	0	0	0	0	0	0	0	0	0	0	0	0	0	0	0	0	1	0
Bacteria;Parcubacteria_OD1;Paceibacter_c;CP011209_o;AB193905_f;AB193905_f_uc	AB193905_f_uc	0	0	0	0	0	0	0	0	0	0	1	0	0	0	0	0	0	0	0	0	0	0
Bacteria;TM6;TM6_c;FJ716845_o;AB199581_f;AB199581_f_uc	AB199581_f_uc	0	0	0	0	0	0	0	0	0	0	0	0	0	0	0	1	0	0	0	1	1	0
Bacteria;TM6;TM6_c;FJ716845_o;AB199581_f;AB199581_g	AB199581_g	0	0	0	0	0	0	0	0	0	0	0	0	0	2	0	0	0	0	0	0	1	0
Bacteria;Omnitrophica_OP3;FP245540_c;GU472720_o;GU472720_f;AB232814_g	AB232814_g	0	0	0	0	0	0	0	0	0	0	0	0	0	0	0	0	0	0	0	0	2	0
Bacteria;Firmicutes;Negativicutes;Hydrogenispora_o;Hydrogenispora_f;AB234270_g	AB234270_g	0	0	0	0	0	0	0	0	0	0	0	0	0	0	0	0	0	0	0	0	4	0
Bacteria;Verrucomicrobia;Verrucomicrobiae;Pedosphaera_o;Pedosphaera_f;AB234284_g	AB234284_g	0	0	0	0	0	0	0	0	0	0	0	0	1	0	0	0	0	0	0	0	2	0
Bacteria;Firmicutes;Erysipelotrichi;Erysipelotrichales;Erysipelotrichaceae;AB237727_g	AB237727_g	0	1	0	0	0	1	0	0	0	0	0	0	0	0	0	0	0	0	0	0	0	10
Bacteria;Bacteroidetes;Sphingobacteriia;EF459715_o;AB240236_f;AB240236_g	AB240236_g	0	0	1	0	0	0	0	0	0	0	0	0	1	0	0	0	0	0	0	0	2	0
Bacteria;Chlorobi;OPB56_c;OPB56_o;EF648021_f;AB240289_g	AB240289_g	0	0	0	0	0	0	0	0	0	0	0	0	3	0	0	0	0	0	0	0	0	0
Bacteria;Actinobacteria;Rubrobacteria;AB240334_o;AB240334_f;AB240334_g	AB240334_g	0	3	1	0	2	4	0	1	2	1	1	2	1	1	5	2	0	1	1	3	1	3
Bacteria;Acidobacteria;Vicinamibacter_c;Vicinamibacter_o;Vicinamibacter_f;AB240356_g	AB240356_g	0	0	0	0	0	0	0	0	0	0	0	0	12	0	0	0	0	0	0	0	4	1
Bacteria;Chloroflexi;Anaerolineae;Anaerolinaeles;EU399673_f;AB240366_g	AB240366_g	0	0	0	0	0	0	0	0	0	0	0	0	0	0	0	0	0	2	0	0	0	0
Bacteria;Proteobacteria;Alphaproteobacteria;Rickettsiales;Holosporaceae;AB240378_g	AB240378_g	3	1	4	0	1	1	0	0	2	0	0	0	6	1	0	0	0	1	0	0	0	0
Bacteria;Firmicutes;Clostridia;Clostridiales;Ruminococcaceae;AB240379_g	AB240379_g	0	0	0	0	0	0	0	0	0	0	0	0	5	0	0	0	0	0	0	0	5	0
Bacteria;Proteobacteria;Deltaproteobacteria;Desulfobacterales;AB240382_f;AB240382_g	AB240382_g	0	0	0	0	0	0	0	0	0	0	0	0	22	0	0	0	1	0	0	0	0	0
Bacteria;Bacteroidetes;Bacteroidia;Marinilabiliales;Prolixibacteraceae;AB240481_g	AB240481_g	1	0	0	0	0	0	0	0	0	0	0	0	0	0	0	0	0	0	0	0	5	0
Bacteria;Proteobacteria;Gammaproteobacteria;Xanthomonadales;Xanthomonadaceae;AB240487_g	AB240487_g	0	0	0	0	0	0	0	0	0	0	0	0	2	0	0	0	0	0	0	1	0	0
Bacteria;Cyanobacteria;Vampirovibrio_c;FR888536_o;AB240501_f;AB240501_f_uc	AB240501_f_uc	0	0	0	0	0	0	0	0	0	0	0	0	0	1	0	0	0	0	0	0	0	0
Bacteria;Cyanobacteria;Vampirovibrio_c;FR888536_o;AB240501_f;AB240501_g	AB240501_g	0	0	0	0	0	0	0	0	0	0	0	0	2	0	0	1	0	0	0	0	1	0
Bacteria;Proteobacteria;Deltaproteobacteria;Myxococcales;Polyangiaceae;AB245340_g	AB245340_g	3	0	12	1	1	2	2	0	8	1	16	4	10	4	2	4	4	8	1	1	0	0
Bacteria;Proteobacteria;Gammaproteobacteria;Chromatiales;Chromatiaceae;AB247491_g	AB247491_g	0	0	0	0	0	0	0	0	0	0	0	0	1	0	0	0	0	0	0	0	2	0
Bacteria;Proteobacteria;Gammaproteobacteria;Steroidobacter_o;DQ984612_f;AB252883_g	AB252883_g	0	0	0	0	0	0	0	0	0	0	0	0	3	1	0	0	0	0	0	0	0	0
Bacteria;Gemmatimonadetes;Gemmatimonadetes_c;Gemmatimonadales;Gemmatimonadaceae;AB257643_g	AB257643_g	1	1	0	0	0	0	0	0	0	0	0	0	0	0	0	0	0	0	0	0	0	0
Bacteria;Nitrospirae;Nitrospira_c;Thermodesulfovibrio_o;Thermodesulfovibrio_f;AB262729_g	AB262729_g	0	0	0	0	0	0	0	0	0	0	0	0	21	0	1	0	0	0	0	0	0	0
Bacteria;Proteobacteria;Deltaproteobacteria;Myxococcales;Haliangiaceae;AB286332_g	AB286332_g	0	0	0	0	0	0	0	0	0	0	0	0	4	1	0	0	0	0	0	0	0	0
Bacteria;Proteobacteria;Alphaproteobacteria;Rhizobiales;Bradyrhizobiaceae;AB286367_g	AB286367_g	0	1	0	0	0	0	0	0	0	0	0	0	0	0	0	0	0	0	0	0	0	0
Bacteria;WS5;WS5_c;AB286410_o;AB286410_f;AB286410_g	AB286410_g	0	0	0	0	0	0	0	0	1	0	0	0	1	0	3	1	0	1	1	0	0	0
Bacteria;Bacteroidetes;Bacteroidia;Bacteroidales;Porphyromonadaceae;AB307635_g	AB307635_g	0	0	0	0	0	0	0	0	0	0	0	0	1	0	0	0	0	0	0	0	1	0
Bacteria;Proteobacteria;Betaproteobacteria;Gallionellales;Gallionellaceae;AB354610_g	AB354610_g	0	0	0	0	0	0	0	0	0	0	0	0	0	0	0	0	0	0	0	0	1	0
Bacteria;Acidobacteria;PAC002280_c;PAC002280_o;PAC002280_f;AB355055_g	AB355055_g	0	0	0	0	0	0	0	0	0	0	0	0	3	0	0	0	0	0	0	0	0	0
Bacteria;Parcubacteria_OD1;LCGL_c;LCGL_o;LCGL_f;AB355076_g	AB355076_g	0	0	0	0	0	0	0	0	0	0	0	1	0	0	0	0	0	0	0	0	0	0
Bacteria;Chloroflexi;Dehalococcoidia;Dehalococcoidales;Dehalococcoidaceae;AB364837_g	AB364837_g	0	0	0	0	0	0	0	0	0	0	0	0	0	0	0	0	0	0	0	0	1	0
Bacteria;Chlorobi;Ignavibacteriae;GQ472436_o;GQ472436_f;AB364871_g	AB364871_g	0	0	0	0	0	0	0	0	0	0	0	0	2	0	0	0	0	0	0	0	1	0
Bacteria;JMYB36;JMYB36_c;JMYB36_o;AB364885_f;AB364885_g	AB364885_g	0	0	0	0	0	0	0	0	0	0	0	0	0	0	0	0	0	0	0	0	1	0
Bacteria;Proteobacteria;Oligoflexia;Bdellovibrionales;PAC000132_f;AB425060_g	AB425060_g	0	0	0	0	0	0	0	0	0	0	0	0	0	0	0	0	1	1	0	0	0	0
Bacteria;GN04;EU385751_c;EU385751_o;EF203188_f;AB447638_g	AB447638_g	0	0	0	0	0	0	0	0	0	0	0	0	2	0	0	0	0	0	0	0	0	0
Bacteria;Proteobacteria;Alphaproteobacteria;Rhizobiales;Beijerinckiaceae;AB470422_g	AB470422_g	2	1	1	1	0	2	2	2	6	0	1	0	0	0	0	0	0	0	0	0	5	4
Bacteria;Proteobacteria;Alphaproteobacteria;Rhodospirillales;Micavibrio_f;AB473970_g	AB473970_g	0	0	0	0	2	0	0	0	0	0	0	0	0	0	0	0	0	0	0	1	0	5
Bacteria;Proteobacteria;Alphaproteobacteria;Caulobacterales;Caulobacteraceae;AB476702_g	AB476702_g	0	0	0	0	0	0	0	0	0	0	0	0	0	0	0	4	0	1	1	0	0	0
Bacteria;WS6;PAC000380_c;AB478657_o;AB478657_f;AB478657_f_uc	AB478657_f_uc	0	0	0	0	0	0	2	0	2	0	0	0	3	0	0	0	0	0	0	0	4	0
Bacteria;Proteobacteria;Betaproteobacteria;Sterolibacterium_o;Sterolibacteriaceae;AB485760_g	AB485760_g	6	0	0	0	0	1	1	0	4	0	2	0	142	4	2	1	0	1	0	2	10	4
Bacteria;Proteobacteria;Betaproteobacteria;Burkholderiales;Oxalobacteraceae;AB486719_g	AB486719_g	1	2	10	2	2	1	2	4	1	0	1	5	1	0	0	2	0	0	0	0	0	1
Bacteria;Proteobacteria;Alphaproteobacteria;Rickettsiales;AB491830_f;AB491830_f_uc	AB491830_f_uc	0	0	0	0	0	0	0	0	0	0	0	0	0	0	0	2	0	0	0	0	0	0
Bacteria;Proteobacteria;Deltaproteobacteria;Bradymonadales;AB491846_f;AB491846_f_uc	AB491846_f_uc	3	2	12	30	4	6	13	3	10	9	28	14	18	46	10	3	12	29	23	35	0	4
Bacteria;Microgenomates_OP11;Microgenomatus_c;CP011212_o;CP011212_f;AB510997_g	AB510997_g	0	0	0	0	0	1	0	0	0	0	0	0	0	0	0	0	0	0	0	0	0	0
Bacteria;Proteobacteria;Oligoflexia;Bdellovibrionales;AB511016_f;AB511016_g	AB511016_g	0	0	0	0	0	0	0	0	0	0	0	0	0	0	0	0	0	0	0	0	2	0
Bacteria;Proteobacteria;Oligoflexia;Bacteriovoracales;Bacteriovoracaceae;AB511017_g	AB511017_g	0	0	1	9	0	0	1	2	2	1	4	1	1	3	0	0	4	0	4	3	0	1
Bacteria;Proteobacteria;Gammaproteobacteria;Legionellales;Coxiellaceae;AB522700_g	AB522700_g	0	0	0	0	0	1	0	0	0	0	0	0	0	0	0	0	0	0	0	0	1	0
Bacteria;Proteobacteria;Deltaproteobacteria;AB530223_o;AB530223_f;AB530223_f_uc	AB530223_f_uc	0	0	0	0	0	0	0	0	0	0	1	0	0	0	0	0	0	0	0	0	0	0
Bacteria;Latescibacteria_WS3;Latescibacter_c;AB530233_o;AB530233_f;AB530233_g	AB530233_g	0	0	0	0	0	0	0	0	0	0	0	0	4	0	0	0	0	0	0	0	0	0
Bacteria;Caldithrix_p;Caldithrix_c;Caldithrix_o;Caldithrix_f;AB530234_g	AB530234_g	0	0	0	0	0	0	2	0	0	0	0	0	1	0	0	0	0	0	0	0	0	0
Bacteria;Bacteroidetes;Cytophagia;Cytophagales;AB533980_f;AB533980_f_uc	AB533980_f_uc	0	0	0	0	0	0	1	0	0	0	0	0	0	0	0	0	0	0	0	0	0	0
Bacteria;Proteobacteria;Alphaproteobacteria;Rhizobiales;AB599867_f;AB599867_g	AB599867_g	3	22	0	0	4	7	4	16	11	3	4	5	1	0	0	0	2	0	0	1	0	30
Bacteria;Proteobacteria;Gammaproteobacteria;Chromatiales;Methylohalomonas_f;AB619696_g	AB619696_g	1	0	0	0	1	0	0	0	0	0	0	0	2	0	0	0	0	0	0	0	0	0
Bacteria;Planctomycetes;Planctomycetia;Planctomycetales;Planctomycetaceae;AB630617_g	AB630617_g	0	0	0	0	0	0	0	0	0	0	0	0	2	0	0	0	0	0	0	0	0	0
Bacteria;Proteobacteria;Oligoflexia;Bdellovibrionales;AB630788_f;AB630788_f_uc	AB630788_f_uc	12	2	8	4	14	9	12	11	18	11	14	18	9	10	8	0	4	3	5	12	2	2
Bacteria;WS5;WS5_c;AB286410_o;AB630790_f;AB630790_g	AB630790_g	0	0	0	0	0	0	0	0	0	1	0	0	0	0	0	0	0	0	0	0	0	0
Bacteria;Planctomycetes;Planctomycetia;Planctomycetales;Planctomycetaceae;AB630886_g	AB630886_g	0	0	0	0	0	0	0	0	0	0	0	0	1	0	0	0	0	0	0	0	0	0
Bacteria;Verrucomicrobia;Verrucomicrobiae;Pedosphaera_o;AB661541_f;AB661541_g	AB661541_g	0	0	0	0	0	0	0	0	0	0	0	0	0	0	0	0	0	0	0	0	1	0
Bacteria;UT06;UT06_c;UT06_o;AB661553_f;AB661553_f_uc	AB661553_f_uc	0	0	0	0	0	0	0	0	0	0	0	0	1	0	0	0	0	0	0	0	0	0
Bacteria;Verrucomicrobia;Verrucomicrobiae;Pedosphaera_o;Pedosphaera_f;AB661567_g	AB661567_g	29	7	62	14	27	20	10	4	33	2	25	35	36	20	14	1	8	11	3	8	0	28
Bacteria;Spirochaetes;Spirochaetia;Brevinematales;Brevinemataceae;AB661570_g	AB661570_g	0	0	0	0	0	0	0	0	0	0	1	0	5	0	0	1	1	0	0	0	3	0
Bacteria;Planctomycetes;PAC000043_c;PAC000043_o;AB661576_f;AB661576_g	AB661576_g	0	0	0	0	0	0	0	0	0	0	1	0	1	0	0	0	0	0	0	0	0	0
Bacteria;Parcubacteria_OD1;Paceibacter_c;Paceibacter_o;AB669257_f;AB669257_g	AB669257_g	0	0	1	0	0	0	0	0	0	0	0	0	0	0	0	0	0	0	0	0	1	0
Bacteria;AB672201_p;AB672201_c;AB672201_o;AB672201_f;AB672201_g	AB672201_g	0	0	0	0	0	0	0	0	0	0	0	0	1	0	0	0	0	0	0	0	0	0
Bacteria;Parcubacteria_OD1;LCGL_c;LCGL_o;JF497854_f;AB672242_g	AB672242_g	2	0	0	0	1	1	2	0	5	0	0	1	0	0	0	0	0	0	0	0	0	0
Bacteria;Parcubacteria_OD1;Paceibacter_c;AB672277_o;AB672277_f;AB672277_f_uc	AB672277_f_uc	0	0	8	0	4	2	2	0	4	0	5	2	9	0	2	3	3	0	2	0	9	0
Bacteria;Parcubacteria_OD1;Paceibacter_c;AB672277_o;AB672277_f;AB672277_g	AB672277_g	0	0	0	0	0	0	0	0	0	0	0	0	0	0	0	0	0	0	0	0	2	0
Bacteria;Cloacamonas_p;Cloacamonas_c;Cloacamonas_o;Cloacamonas_f;AB723842_g	AB723842_g	0	0	0	0	0	0	0	0	0	0	0	0	1	0	0	0	0	0	0	0	2	0
Bacteria;WS6;PAC000380_c;PAC000380_o;PAC000380_f;AB930713_g	AB930713_g	2	2	1	0	0	1	1	0	3	0	0	0	0	0	0	0	0	0	0	0	1	0
Bacteria;Parcubacteria_OD1;LCGL_c;LCGL_o;AC160099_f;AC160099_f_uc	AC160099_f_uc	1	0	0	0	0	0	0	0	0	0	0	0	0	0	0	0	0	0	0	0	1	0
Bacteria;Bacteroidetes;Bacteroidia;Bacteroidales;AC160630_f;AC160630_f_uc	AC160630_f_uc	0	0	1	0	0	0	0	0	0	0	0	0	1	0	0	0	0	0	0	0	1	0
Bacteria;Firmicutes;Negativicutes;Hydrogenispora_o;Hydrogenispora_f;AF027087_g	AF027087_g	0	0	0	0	0	0	0	0	0	0	0	0	0	0	0	0	0	0	0	1	0	0
Bacteria;Chloroflexi;Caldilineae;Caldilineales;AF234694_f;AF234694_g	AF234694_g	0	0	0	0	0	0	0	0	0	0	0	0	3	0	0	0	0	0	0	0	0	0
Bacteria;Planctomycetes;Planctomycetia;Planctomycetales;Planctomycetaceae;AF234702_g	AF234702_g	0	0	0	0	0	0	0	0	0	0	0	0	3	0	0	0	0	0	0	0	0	0
Bacteria;Verrucomicrobia;Verrucomicrobiae;Pedosphaera_o;Pedosphaera_f;AF234711_g	AF234711_g	54	9	107	112	78	47	66	56	86	22	62	55	51	87	79	21	32	51	21	74	10	43
Bacteria;Proteobacteria;Alphaproteobacteria;Rhizobiales;Beijerinckiaceae;AF234713_g	AF234713_g	0	0	0	0	0	0	0	0	0	0	0	0	0	0	0	1	0	0	0	0	0	0
Bacteria;Proteobacteria;Betaproteobacteria;Burkholderiales;Comamonadaceae;AF234753_g	AF234753_g	0	0	0	0	0	0	0	0	0	0	0	0	4	1	0	0	0	0	0	0	5	0
Bacteria;Proteobacteria;Alphaproteobacteria;Rhizobiales;Labrys_f;AF235999_g	AF235999_g	0	2	0	0	0	0	0	0	1	0	0	0	0	0	0	0	0	0	0	0	0	0
Bacteria;Proteobacteria;Betaproteobacteria;Rhodocyclales;Azovibrio_f;AF236014_g	AF236014_g	256	118	0	19	81	107	66	142	114	5	6	24	9	2	2	0	1	0	4	0	261	343
Bacteria;TM6;TM6_c;AF268992_o;AF268992_f;AF268992_g	AF268992_g	0	0	12	0	0	0	0	1	0	0	0	0	1	0	0	0	0	0	0	0	0	0
Bacteria;Proteobacteria;Betaproteobacteria;PAC001921_o;PAC001921_f;AF280846_g	AF280846_g	0	0	0	0	0	0	0	0	0	0	0	0	1	0	0	0	0	0	0	0	0	0
Bacteria;Firmicutes;Clostridia;Thermoanaerobacterales;AY221604_f;AF280848_g	AF280848_g	0	0	0	0	0	0	0	0	0	0	0	0	0	0	0	0	0	0	0	0	0	1
Bacteria;Planctomycetes;Planctomycetia;Planctomycetales;Planctomycetaceae;AF280862_g	AF280862_g	0	0	0	0	0	0	1	0	0	0	0	0	26	0	3	0	0	0	0	0	3	0
Bacteria;Firmicutes;Clostridia;Clostridiales;Ruminococcaceae;AF286038_g	AF286038_g	0	0	0	0	0	0	0	0	0	0	0	0	0	0	0	0	0	0	0	0	3	0
Bacteria;UT06;UT06_c;UT06_o;AF323761_f;AF323761_g	AF323761_g	0	0	0	0	0	0	0	0	0	0	1	0	0	0	0	0	0	0	0	0	0	0
Bacteria;Proteobacteria;Alphaproteobacteria;Rhizobiales;Parvibaculum_f;AF370880_g	AF370880_g	48	63	39	48	48	42	58	121	78	39	46	45	66	29	42	12	15	28	15	49	19	75
Bacteria;Bacteroidetes;Bacteroidia;Bacteroidales;Muribaculaceae;AF371911_g	AF371911_g	1	0	0	0	0	0	0	0	0	0	0	0	0	0	0	0	0	0	0	0	0	0
Bacteria;Chloroflexi;Dehalococcoidia;Dehalococcoidales;AF407200_f;AF407200_f_uc	AF407200_f_uc	0	0	0	0	0	0	0	1	0	0	0	0	1	0	0	0	0	0	0	0	2	2
Bacteria;Chloroflexi;Dehalococcoidia;Dehalococcoidales;AF407200_f;AF407200_g	AF407200_g	0	0	0	0	0	0	0	0	0	0	0	0	0	0	0	0	0	0	0	0	1	0
Bacteria;Planctomycetes;OM190_c;OM190_o;AF407728_f;AF407728_g	AF407728_g	6	0	11	12	9	5	1	5	7	6	12	12	8	20	5	9	13	14	11	8	0	0
Bacteria;Proteobacteria;Betaproteobacteria;Burkholderiales;Comamonadaceae;AF418942_g	AF418942_g	0	0	0	0	0	0	0	0	0	0	0	0	1	0	0	0	0	0	0	1	7	0
Bacteria;Planctomycetes;Phycisphaerae;Phycisphaerales;Phycisphaeraceae;AF418943_g	AF418943_g	1	1	8	11	10	1	1	3	4	6	11	9	0	15	8	6	7	22	9	17	1	1
Bacteria;Chloroflexi;Chloroflexia;Chloroflexales;AF418964_f;AF418964_f_uc	AF418964_f_uc	0	0	0	0	0	0	0	0	0	0	0	0	1	0	0	0	0	0	0	0	0	0
Bacteria;Chloroflexi;Chloroflexia;Chloroflexales;AF418964_f;AF418964_g	AF418964_g	4	24	1	2	7	5	12	11	3	5	1	2	0	2	0	1	1	1	4	2	1	29
Bacteria;Chloroflexi;Caldilineae;Caldilineales;AF419699_f;AF419699_g	AF419699_g	0	0	0	0	0	0	0	0	0	0	0	0	2	0	0	0	0	0	0	0	0	0
Bacteria;Planctomycetes;Phycisphaerae;Phycisphaerales;Phycisphaeraceae;AF445645_g	AF445645_g	0	0	0	0	0	0	0	0	0	0	1	0	0	0	0	0	0	0	0	0	0	0
Bacteria;Proteobacteria;Alphaproteobacteria;Rickettsiales;AF445655_f;AF445655_f_uc	AF445655_f_uc	0	0	0	0	0	0	0	0	0	0	0	0	0	0	0	1	0	0	0	0	0	0
Bacteria;Chloroflexi;Anaerolineae;Anaerolinaeles;GQ396824_f;AF445692_g	AF445692_g	0	0	1	0	0	0	0	0	0	0	0	0	1	0	0	0	0	0	0	0	0	0
Bacteria;Planctomycetes;Planctomycetia;Planctomycetales;Planctomycetaceae;AF445727_g	AF445727_g	0	0	0	0	0	0	0	0	0	0	0	0	1	0	0	0	0	0	0	0	0	0
Bacteria;Proteobacteria;Betaproteobacteria;PAC002541_o;PAC002541_f;AF467301_g	AF467301_g	5	1	15	4	11	6	4	3	15	2	11	13	17	5	4	6	5	6	2	9	15	0
Bacteria;Acidobacteria;Acidobacteriia;Acidobacteriales;Acidobacteriaceae;AF498705_g	AF498705_g	0	0	0	0	0	0	0	0	0	0	0	0	1	0	0	0	0	0	0	0	0	0
Bacteria;Actinobacteria;Actinobacteria_c;Streptosporangiales;AF498716_f;AF498716_g	AF498716_g	0	0	0	0	0	0	0	0	0	0	0	0	1	0	0	0	0	0	0	0	0	0
Bacteria;Bacteroidetes;Sphingobacteriia;Saprospirales;Saprospiraceae;AF502208_g	AF502208_g	0	0	0	0	0	0	0	0	0	0	0	0	0	1	0	0	0	0	0	0	0	0
Bacteria;Cyanobacteria;DQ520188_c;DQ520188_o;AF507892_f;AF507892_f_uc	AF507892_f_uc	0	0	0	0	0	0	0	0	0	0	0	0	0	0	0	0	1	0	0	0	0	0
Bacteria;Caldiserica;Caldisericia;Caldisericales;AF507893_f;AF507893_f_uc	AF507893_f_uc	0	0	0	0	0	0	0	0	0	0	0	0	1	0	0	0	0	0	0	0	0	0
Bacteria;Caldiserica;Caldisericia;Caldisericales;AF507893_f;AF507893_g	AF507893_g	0	0	0	0	0	0	0	0	0	0	0	0	1	0	0	0	0	0	0	0	5	0
Bacteria;Chloroflexi;Caldilineae;Caldilineales;AF513086_f;AF513086_f_uc	AF513086_f_uc	0	0	0	0	0	0	0	0	0	0	0	0	1	0	0	0	0	0	0	0	0	0
Bacteria;Proteobacteria;Alphaproteobacteria;Rickettsiales;FJ478621_f;AJ007875_g	AJ007875_g	0	0	0	0	0	1	1	1	0	0	2	1	1	1	4	0	1	1	0	4	0	1
Bacteria;Armatimonadetes;EU266864_c;EU266864_o;AJ009501_f;AJ009501_g	AJ009501_g	0	0	0	0	0	0	0	0	0	0	0	0	1	0	0	0	0	0	0	0	0	0
Bacteria;Peregrinibacteria;Peribacteria;LBOR_o;AJ224539_f;AJ224539_f_uc	AJ224539_f_uc	0	0	0	1	0	0	0	0	0	0	0	0	3	0	0	0	1	0	0	0	5	0
Bacteria;Peregrinibacteria;Peribacteria;LBOR_o;AJ224539_f;AJ224539_g	AJ224539_g	0	0	0	0	0	0	0	0	0	0	1	0	4	0	0	0	0	0	0	0	0	0
Bacteria;Bacteroidetes;Bacteroidia;Marinilabiliales;Prolixibacteraceae;AJ229237_g	AJ229237_g	5	2	0	0	0	0	0	0	0	0	0	0	0	0	0	0	0	0	0	0	5	6
Bacteria;UT06;UT06_c;UT06_o;AJ290978_f;AJ290978_g	AJ290978_g	0	0	0	0	0	0	0	0	0	0	0	0	1	0	0	0	0	0	0	0	0	0
Bacteria;Proteobacteria;Alphaproteobacteria;Rhodospirillales;Micavibrio_f;AJ292610_g	AJ292610_g	1	0	0	0	0	0	0	0	0	0	0	0	0	0	0	0	0	0	0	0	0	0
Bacteria;Proteobacteria;Alphaproteobacteria;Rhodospirillales;Acetobacteraceae;AJ292611_g	AJ292611_g	0	0	0	0	0	0	1	0	0	0	0	0	0	0	0	0	0	0	0	0	0	0
Bacteria;Chloroflexi;Caldilineae;Caldilineales;AJ306740_f;AJ306740_g	AJ306740_g	0	0	0	0	0	0	0	0	0	0	0	0	0	0	0	0	0	0	0	0	1	0
Bacteria;Chloroflexi;Anaerolineae;Anaerolinaeles;DQ394964_f;AJ306742_g	AJ306742_g	0	0	0	0	0	0	0	0	0	0	0	0	1	0	0	0	1	0	0	0	0	0
Bacteria;Chloroflexi;EU181507_c;EU181507_o;AJ306746_f;AJ306746_g	AJ306746_g	0	0	0	0	0	0	0	0	0	0	0	0	2	0	0	0	0	0	0	0	0	0
Bacteria;Proteobacteria;Deltaproteobacteria;Syntrophaceae_o;Syntrophaceae;AJ306773_g	AJ306773_g	0	0	0	0	0	0	0	0	0	0	0	0	1	0	0	0	0	0	0	1	0	0
Bacteria;Proteobacteria;Deltaproteobacteria;AY214193_o;AJ306774_f;AJ306774_g	AJ306774_g	0	0	0	0	0	0	0	0	0	0	1	0	11	0	0	0	0	1	0	0	1	0
Bacteria;Proteobacteria;Deltaproteobacteria;Syntrophaceae_o;Syntrophaceae;AJ306775_g	AJ306775_g	0	0	1	0	0	0	0	0	0	0	1	1	101	3	0	0	3	0	0	0	19	0
Bacteria;TM6;TM6_c;Babela_o;AJ387898_f;AJ387898_f_uc	AJ387898_f_uc	0	0	0	0	0	0	0	0	0	0	0	0	1	0	0	0	0	0	0	0	0	0
Bacteria;TM6;TM6_c;Babela_o;AJ387898_f;AJ387898_g	AJ387898_g	0	0	0	0	0	0	0	0	0	0	0	0	1	0	0	0	0	0	0	0	0	1
Bacteria;Verrucomicrobia;Verrucomicrobiae;Verrucomicrobiales;Verrucomicrobiaceae;AJ401130_g	AJ401130_g	0	0	0	0	0	0	0	0	0	0	0	0	1	0	0	0	0	0	0	0	0	0
Bacteria;Verrucomicrobia;Verrucomicrobiae;Verrucomicrobiales;Luteolibacter_f;AJ441222_g	AJ441222_g	0	0	0	0	0	0	0	0	0	0	0	0	3	0	0	0	0	0	0	0	6	0
Bacteria;Firmicutes;Negativicutes;Acidaminococcales;Acidaminococcaceae;AJ488084_g	AJ488084_g	0	0	0	0	0	0	0	0	0	1	0	0	0	0	0	0	0	0	0	0	0	0
Bacteria;Proteobacteria;Betaproteobacteria;Burkholderiales;Comamonadaceae;AJ565430_g	AJ565430_g	0	1	3	0	0	0	0	0	0	0	0	2	0	0	0	0	0	0	0	0	0	0
Bacteria;Proteobacteria;Betaproteobacteria;Burkholderiales;Oxalobacteraceae;AJ575697_g	AJ575697_g	1	0	0	0	0	0	0	0	0	1	0	1	0	0	0	0	2	0	0	0	0	1
Bacteria;Verrucomicrobia;Spartobacteria;Chthoniobacterales;Chthoniobacteraceae;AJ575732_g	AJ575732_g	0	0	0	0	0	0	0	0	0	0	0	0	0	0	13	1	1	12	1	0	4	0
Bacteria;Planctomycetes;Planctomycetia;Planctomycetales;Planctomycetaceae;AJ616265_g	AJ616265_g	0	0	0	0	0	0	0	0	0	0	0	0	1	0	0	0	0	0	0	0	0	0
Bacteria;Proteobacteria;Deltaproteobacteria;Myxococcales;Polyangiaceae;AJ617907_g	AJ617907_g	0	0	0	0	1	0	1	0	0	0	0	0	4	3	0	0	1	5	1	3	0	0
Bacteria;Proteobacteria;Deltaproteobacteria;Desulfobacterales;Desulfobacteraceae;AJ704684_g	AJ704684_g	0	0	0	0	0	0	0	0	0	0	0	0	8	0	0	0	0	0	0	0	2	0
Bacteria;Cloacamonas_p;Cloacamonas_c;AJ853569_o;AJ853569_f;AJ853569_f_uc	AJ853569_f_uc	0	0	0	0	0	0	0	0	0	0	0	0	0	0	0	0	0	0	0	0	0	1
Bacteria;Bacteroidetes;Bacteroidia;Bacteroidales;AJ853611_f;AJ853611_g	AJ853611_g	0	0	0	0	1	0	0	0	1	0	0	0	0	0	0	0	0	0	0	0	0	1
Bacteria;Actinobacteria;Acidimicrobiia;Acidimicrobiales;Ilumatobacter_f;AJ863237_g	AJ863237_g	0	0	0	0	0	0	0	0	0	0	0	0	0	0	0	0	0	0	0	0	1	0
Bacteria;Proteobacteria;Deltaproteobacteria;Myxococcales;Archangiaceae;AJ867897_g	AJ867897_g	2	2	3	3	2	5	1	0	0	0	0	1	11	14	5	0	0	2	2	9	7	0
Bacteria;Proteobacteria;Alphaproteobacteria;Rickettsiales;Paracaedibacteraceae;AJ867903_g	AJ867903_g	8	33	164	29	49	19	22	11	22	53	32	43	15	32	40	45	67	48	42	37	24	15
Bacteria;Planctomycetes;PAC001018_c;AM056027_o;AM056027_f;AM056027_f_uc	AM056027_f_uc	0	0	0	0	0	0	0	0	0	0	0	0	1	0	0	0	1	1	0	0	0	0
Bacteria;Planctomycetes;PAC001018_c;AM056027_o;AM056027_f;AM056027_g	AM056027_g	0	0	0	0	0	0	0	0	0	0	0	0	3	0	0	0	0	0	0	0	0	0
Bacteria;Proteobacteria;Deltaproteobacteria;Syntrophaceae_o;Syntrophaceae;AM086113_g	AM086113_g	1	0	0	0	0	0	0	0	0	0	0	1	18	0	0	0	0	0	1	0	1	0
Bacteria;Cyanobacteria;DQ520188_c;DQ520188_o;AM086116_f;AM086116_g	AM086116_g	0	0	0	0	0	0	0	0	0	0	0	1	0	0	0	0	0	0	0	0	1	0
Bacteria;Chloroflexi;Dehalococcoidia;Dehalococcoidales;AF407200_f;AM086125_g	AM086125_g	0	0	0	0	0	0	0	0	0	0	0	0	4	0	0	0	0	0	0	0	2	1
Bacteria;Acidobacteria;CP011806_c;CP011806_o;AM086150_f;AM086150_g	AM086150_g	0	0	0	0	0	0	0	0	0	0	0	0	1	0	0	0	1	0	0	0	0	0
Bacteria;Proteobacteria;Gammaproteobacteria;Chromatiales;Chromatiaceae;AM176875_g	AM176875_g	0	1	0	0	0	0	0	0	0	0	0	0	11	0	0	0	0	0	0	0	2	0
Bacteria;Bacteroidetes;Bacteroidia;Bacteroidales;Porphyromonadaceae;AM176897_g	AM176897_g	0	0	0	0	0	0	0	0	0	0	0	0	0	0	0	0	0	0	0	0	1	0
Bacteria;Chloroflexi;Ktedonobacteria;Ktedonobacterales;Ktedonobacteraceae;AM180160_g	AM180160_g	0	0	0	0	0	0	0	0	0	0	0	0	1	0	0	0	0	0	0	0	0	0
Bacteria;Acidobacteria;PAC001813_c;PAC001813_o;PAC001813_f;AM180888_g	AM180888_g	0	0	1	0	0	0	0	0	0	1	0	0	10	0	2	1	0	0	0	0	8	0
Bacteria;Proteobacteria;Betaproteobacteria;Burkholderiales;Comamonadaceae;AM411934_g	AM411934_g	0	0	0	0	0	0	0	0	0	0	0	0	0	0	0	0	0	0	0	0	0	1
Bacteria;Verrucomicrobia;Kiritimatiellae;Kiritimatiellales;Kiritimatiellaceae;AM490661_g	AM490661_g	0	0	0	0	0	0	0	0	0	0	0	0	3	0	0	0	0	0	0	2	1	0
Bacteria;Hydrogenedentes_NKB19;Hydrogenedens_c;Hydrogenedens_o;Hydrogenedens_f;AM490662_g	AM490662_g	0	0	0	0	0	0	0	0	0	0	0	0	1	0	0	0	0	0	0	0	0	0
Bacteria;Hydrogenedentes_NKB19;Hydrogenedens_c;Hydrogenedens_o;AM490666_f;AM490666_f_uc	AM490666_f_uc	0	0	0	0	0	0	0	0	0	0	0	0	2	0	0	0	0	0	0	0	0	0
Bacteria;Planctomycetes;Phycisphaerae;CP019633_o;PAC002608_f;AM490670_g	AM490670_g	0	0	0	0	0	0	0	0	0	0	0	0	4	0	0	0	0	0	0	0	2	0
Bacteria;Planctomycetes;PAC001018_c;AM056027_o;AY532588_f;AM490671_g	AM490671_g	0	0	0	0	0	0	0	0	0	0	0	0	2	0	0	0	0	0	0	0	0	0
Bacteria;Planctomycetes;Planctomycetia;Planctomycetales;Planctomycetaceae;AM490676_g	AM490676_g	0	0	0	0	0	0	0	0	0	0	0	0	12	0	0	0	0	0	0	0	0	0
Bacteria;Microgenomates_OP11;Microgenomatus_c;CP011212_o;CP011212_f;AM490685_g	AM490685_g	0	0	0	0	0	0	0	0	0	0	0	0	2	0	0	0	0	0	0	0	0	0
Bacteria;Caldiserica;Caldisericia;Caldisericales;AM490691_f;AM490691_f_uc	AM490691_f_uc	0	0	0	0	0	0	0	0	0	0	1	0	0	0	0	0	0	0	0	0	0	0
Bacteria;Proteobacteria;Betaproteobacteria;Sterolibacterium_o;Sterolibacteriaceae;AM490698_g	AM490698_g	21	3	0	0	30	10	7	0	41	0	2	5	18	2	0	1	0	4	0	2	5	16
Bacteria;Proteobacteria;Deltaproteobacteria;Myxococcales;Polyangiaceae;AM490753_g	AM490753_g	0	0	0	0	0	0	0	0	0	0	0	0	1	0	0	0	0	0	0	0	0	0
Bacteria;Parcubacteria_OD1;LCGL_c;LCGL_o;LCGL_f;AM490757_g	AM490757_g	0	0	0	0	0	0	0	0	0	0	0	0	0	0	0	0	0	0	0	0	1	0
Bacteria;Actinobacteria;Actinobacteria_c;Frankiales;Sporichthyaceae;AM697007_g	AM697007_g	0	0	0	0	0	0	0	0	0	0	0	0	1	0	0	0	0	0	0	0	0	0
Bacteria;Chloroflexi;Anaerolineae;Anaerolinaeles;GCA004_f;AM745150_g	AM745150_g	0	0	0	0	0	0	0	0	0	0	0	1	118	3	2	0	1	0	0	0	24	0
Bacteria;Proteobacteria;Deltaproteobacteria;Desulfuromonadales;AM745218_f;AM745218_f_uc	AM745218_f_uc	0	0	0	0	0	0	0	0	0	0	0	0	0	0	0	0	0	0	0	0	2	0
Bacteria;Proteobacteria;Betaproteobacteria;Burkholderiales;Comamonadaceae;AM777983_g	AM777983_g	2	4	7	21	15	5	25	24	13	30	22	9	1	19	25	16	15	13	27	26	0	3
Bacteria;Verrucomicrobia;Verrucomicrobiae;Verrucomicrobiales;GU230460_f;AM889150_g	AM889150_g	0	0	0	0	0	0	0	0	0	0	0	0	0	0	6	1	7	2	5	1	0	0
Bacteria;Planctomycetes;Planctomycetia;Planctomycetales;Planctomycetaceae;AM902602_g	AM902602_g	0	0	0	0	0	0	0	0	0	0	0	0	2	0	1	0	0	0	0	0	0	0
Bacteria;Proteobacteria;Deltaproteobacteria;Bradymonadales;EU799406_f;AM935526_g	AM935526_g	0	0	0	0	2	2	0	0	0	0	0	0	1	2	5	0	0	1	0	3	0	2
Bacteria;Proteobacteria;Gammaproteobacteria;Legionellales;Coxiellaceae;AM991172_g	AM991172_g	0	0	0	0	0	0	0	0	0	0	0	0	0	0	0	0	0	0	0	0	2	0
Bacteria;Latescibacteria_WS3;Latescibacter_c;AM991194_o;AM991194_f;AM991194_f_uc	AM991194_f_uc	0	0	0	0	0	0	0	0	0	0	0	0	1	0	0	0	0	0	0	0	0	0
Bacteria;Latescibacteria_WS3;Latescibacter_c;AM991194_o;AM991194_f;AM991194_g	AM991194_g	3	0	103	1	7	3	0	0	5	0	2	3	9	3	0	1	0	1	1	1	1	0
Bacteria;Firmicutes;Clostridia;Clostridiales;Gracilibacteraceae;AM991201_g	AM991201_g	2	0	0	0	0	0	0	0	0	0	0	0	0	0	0	0	0	0	0	0	0	1
Bacteria;Kazan;CP011216_c;PAC000573_o;AM991231_f;AM991231_g	AM991231_g	0	0	0	0	0	0	0	0	0	0	2	0	0	0	0	0	0	0	0	0	7	0
Bacteria;Bacteroidetes;Sphingobacteriia;NVQB_o;PAC000536_f;AM991241_g	AM991241_g	0	0	0	0	0	0	0	0	0	0	0	0	3	0	0	0	0	0	0	0	0	0
Bacteria;Proteobacteria;Deltaproteobacteria;PAC002249_o;PAC002249_f;AM997336_g	AM997336_g	0	0	0	0	0	0	0	0	0	0	0	0	3	0	0	0	0	0	0	0	0	0
Bacteria;Caldithrix_p;Caldithrix_c;AM997407_o;AM997407_f;AM997407_f_uc	AM997407_f_uc	0	0	0	0	0	0	0	0	0	0	0	0	2	0	0	0	0	0	0	0	0	0
Bacteria;TM6;TM6_c;Babela_o;PAC000239_f;AM997772_g	AM997772_g	0	0	0	0	0	0	0	0	0	0	0	0	0	0	0	0	1	0	0	0	0	0
Bacteria;Proteobacteria;Alphaproteobacteria;Rhodospirillales;Rhodospirillaceae;AM997846_g	AM997846_g	0	0	0	3	0	0	0	0	0	0	0	0	0	1	1	0	0	0	1	2	0	0
Bacteria;Acidobacteria;PAC002261_c;AM997925_o;AM997925_f;AM997925_f_uc	AM997925_f_uc	0	0	0	0	0	0	0	0	0	0	0	0	1	0	0	0	0	0	0	0	0	0
Bacteria;Proteobacteria;Deltaproteobacteria;Myxococcales;Polyangiaceae;AP011765_g	AP011765_g	5	2	1	1	3	4	10	5	8	11	24	3	4	7	10	9	4	14	8	10	0	8
Bacteria;Proteobacteria;Betaproteobacteria;Burkholderiales;Sutterellaceae;AP014683_g	AP014683_g	7	14	0	0	4	5	7	1	3	11	6	7	59	5	2	1	1	2	1	4	10	4
Bacteria;Microgenomates_OP11;Microgenomatus_c;AQSF_o;AQSF_f;AQSF_f_uc	AQSF_f_uc	0	0	0	0	0	0	0	0	0	0	1	0	1	0	0	2	0	0	0	0	0	0
Bacteria;Aminicenantes_OP8;AQSP_c;AQSP_o;AQSP_f;AQSP_f_uc	AQSP_f_uc	0	0	0	0	0	0	0	0	0	0	0	0	2	0	0	0	0	0	0	0	0	0
Bacteria;Omnitrophica_OP3;AQSZ_c;AQSZ_o;AQSZ_f;AQSZ_f_uc	AQSZ_f_uc	0	0	0	0	0	0	0	0	0	0	1	0	1	1	0	1	0	0	0	0	7	0
Bacteria;Omnitrophica_OP3;AQSZ_c;AQSZ_o;AQSZ_f;AQSZ_g	AQSZ_g	4	0	0	6	3	1	4	0	2	5	5	4	17	7	11	11	10	5	8	5	75	0
Bacteria;TM6;TM6_c;Babela_o;ARQD_f;ARQD_f_uc	ARQD_f_uc	0	0	0	0	0	0	0	0	0	1	0	0	0	0	0	0	0	0	0	0	0	0
Bacteria;Peregrinibacteria;Peribacteria;ASND_o;ASND_f;ASND_f_uc	ASND_f_uc	1	0	0	0	0	0	0	0	0	0	0	1	0	1	0	0	1	0	0	0	0	0
Bacteria;Acetothermia_OP1;Acetothermus_c;Acetothermus_o;ASOB_f;ASOB_g	ASOB_g	0	0	0	0	0	0	0	0	0	0	0	0	1	0	0	0	0	0	1	0	0	0
Bacteria;Proteobacteria;Betaproteobacteria;Burkholderiales;Alcaligenaceae;ATZQ_g	ATZQ_g	0	0	0	0	0	0	0	0	0	0	0	0	0	0	0	0	0	0	0	0	30	0
Bacteria;Proteobacteria;Deltaproteobacteria;Desulfobacterales;Desulfobacteraceae;AXXL_g	AXXL_g	0	0	0	0	0	0	1	0	0	0	0	0	37	0	0	0	2	0	0	0	12	0
Bacteria;Parcubacteria_OD1;LCGL_c;LCGL_o;LCGL_f;AY188311_g	AY188311_g	1	0	0	0	0	0	0	0	0	0	0	0	0	0	0	0	0	0	0	0	0	1
Bacteria;Acidobacteria;Solibacteres;Solibacterales;Solibacteraceae;AY212581_g	AY212581_g	0	2	0	0	0	0	0	0	0	0	0	0	4	0	0	0	0	0	0	0	0	0
Bacteria;Cyanobacteria;PAC001562_c;PAC001562_o;AY212703_f;AY212703_f_uc	AY212703_f_uc	0	0	0	0	0	0	0	0	0	0	0	0	2	0	0	0	0	0	0	0	0	0
Bacteria;Cyanobacteria;PAC001562_c;PAC001562_o;AY212703_f;AY212703_g	AY212703_g	0	3	0	0	0	1	0	0	0	0	0	0	0	0	0	0	0	0	0	0	0	0
Bacteria;Fibrobacteres;Fibrobacteria;Fibrobacterales;GU983350_f;AY212707_g	AY212707_g	0	0	0	0	0	0	0	0	0	0	0	0	0	0	0	0	0	0	0	0	1	0
Bacteria;Proteobacteria;Deltaproteobacteria;AY214193_o;AY214193_f;AY214193_f_uc	AY214193_f_uc	0	0	0	0	0	0	0	0	0	0	0	0	4	0	0	0	0	0	0	0	0	0
Bacteria;Proteobacteria;Deltaproteobacteria;AY214193_o;AY214193_f;AY214193_g	AY214193_g	0	0	0	0	0	0	0	0	0	0	0	0	8	0	0	0	0	0	0	0	3	0
Bacteria;Chlorobi;Ignavibacteriae;GQ472436_o;GQ472436_f;AY221073_g	AY221073_g	1	0	0	0	1	0	0	0	0	0	0	0	3	1	0	0	0	0	0	0	3	0
Bacteria;Proteobacteria;Alphaproteobacteria;Rhodospirillales;Rhodospirillaceae;AY234741_g	AY234741_g	0	0	0	0	0	0	0	0	0	0	0	0	4	0	0	0	0	0	0	0	0	0
Bacteria;Bacteroidetes;Bacteroidia;Bacteroidales;AY244965_f;AY244965_f_uc	AY244965_f_uc	0	0	0	0	0	0	0	0	0	0	0	0	1	0	0	0	0	0	0	0	0	0
Bacteria;Planctomycetes;Planctomycetia;Planctomycetales;Planctomycetaceae;AY266448_g	AY266448_g	0	0	0	0	0	0	0	0	0	0	0	0	2	0	0	0	0	0	2	0	0	0
Bacteria;Proteobacteria;Alphaproteobacteria;Rickettsiales;AY328720_f;AY328720_f_uc	AY328720_f_uc	0	0	0	2	0	0	0	0	0	3	0	0	0	0	0	0	0	0	0	0	0	0
Bacteria;Proteobacteria;Alphaproteobacteria;Rickettsiales;Paracaedibacteraceae;AY328755_g	AY328755_g	11	1	1	11	3	7	7	3	5	7	7	4	1	9	5	1	0	3	1	1	0	1
Bacteria;Proteobacteria;Alphaproteobacteria;Rickettsiales;AY344373_f;AY344373_f_uc	AY344373_f_uc	1	0	1	7	0	2	0	0	2	1	2	2	0	8	0	0	6	0	7	4	0	0
Bacteria;Actinobacteria;Rubrobacteria;Rubrobacterales;AY345497_f;AY345497_g	AY345497_g	1	0	0	0	0	1	0	0	0	0	1	0	4	1	0	2	0	0	0	0	4	0
Bacteria;AY345499_p;AY345499_c;AY345499_o;AY345499_f;AY345499_f_uc	AY345499_f_uc	0	0	2	0	0	0	0	0	0	0	1	0	8	0	0	0	1	0	0	0	3	0
Bacteria;AY345499_p;AY345499_c;AY345499_o;AY345499_f;AY345499_g	AY345499_g	0	0	1	0	0	0	0	0	0	0	0	0	1	0	0	0	0	1	0	0	7	0
Bacteria;Proteobacteria;Alphaproteobacteria;Rickettsiales;AY345543_f;AY345543_f_uc	AY345543_f_uc	3	3	6	3	3	3	8	7	6	4	4	3	2	2	1	1	0	5	9	1	0	1
Bacteria;Proteobacteria;Deltaproteobacteria;GQ433929_o;AY491566_f;AY491566_g	AY491566_g	0	0	0	0	0	0	0	0	0	0	0	0	2	0	0	0	0	0	0	0	0	0
Bacteria;Cyanobacteria;PAC002560_c;PAC002337_o;PAC002337_f;AY493962_g	AY493962_g	0	0	0	0	0	0	0	0	0	0	0	0	1	0	0	0	0	0	0	0	0	0
Bacteria;Verrucomicrobia;Verrucomicrobiae;Pedosphaera_o;Pedosphaera_f;AY509518_g	AY509518_g	51	19	417	87	76	39	70	57	95	93	212	88	67	129	76	50	97	199	86	62	11	44
Bacteria;Parcubacteria_OD1;Paceibacter_c;CP011215_o;CP011215_f;AY532578_g	AY532578_g	0	0	0	0	0	0	0	0	0	0	0	0	0	0	0	0	0	0	0	0	1	0
Bacteria;Peregrinibacteria;Peribacteria;AY532580_o;AY532580_f;AY532580_f_uc	AY532580_f_uc	0	0	0	0	0	0	0	0	0	0	0	0	6	0	0	0	0	0	0	0	0	0
Bacteria;Bacteroidetes;Flavobacteria;Flavobacteriales;Crocinitomicaceae;AY532584_g	AY532584_g	0	0	0	0	0	0	0	0	0	0	0	0	3	0	0	0	0	0	0	0	0	0
Bacteria;Planctomycetes;PAC001018_c;AM056027_o;AY532588_f;AY532588_f_uc	AY532588_f_uc	0	0	0	0	0	0	0	0	0	0	0	0	2	0	0	0	0	0	0	0	2	0
Bacteria;Planctomycetes;PAC001018_c;AM056027_o;AY532588_f;AY532588_g	AY532588_g	0	0	0	0	0	0	0	0	0	0	0	0	4	0	0	0	0	0	0	0	1	0
Bacteria;Omnitrophica_OP3;AQSZ_c;GQ143761_o;AY532589_f;AY532589_g	AY532589_g	0	0	0	0	0	0	0	0	0	0	0	0	0	0	0	0	1	0	0	0	3	0
Bacteria;Chlorobi;Ignavibacteriae;Ignavibacteriales;Ignavibacteriaceae;AY548932_g	AY548932_g	0	0	0	0	0	0	0	0	0	0	0	0	12	0	0	0	0	0	0	0	27	1
Bacteria;Chloroflexi;Caldilineae;Caldilineales;AY548939_f;AY548939_g	AY548939_g	0	0	0	0	0	0	0	0	0	0	0	0	3	0	2	0	0	0	0	0	1	0
Bacteria;Chloroflexi;Anaerolineae;Anaerolinaeles;Anaerolinaceae;AY548942_g	AY548942_g	0	0	0	0	0	0	0	0	0	0	0	0	2	0	0	0	0	0	0	0	1	0
Bacteria;Chloroflexi;Ardenticatenia;Ardenticatenales;AY548945_f;AY548945_g	AY548945_g	0	0	0	0	0	0	0	0	0	0	0	0	1	0	0	0	0	0	1	0	0	0
Bacteria;Planctomycetes;PAC001018_c;PAC001018_o;AY555803_f;AY555803_g	AY555803_g	0	0	0	0	0	0	0	0	0	0	0	0	3	0	0	0	0	0	0	0	0	0
Bacteria;Proteobacteria;Betaproteobacteria;Methylophilales;Methylophilaceae;AY569284_g	AY569284_g	0	0	0	0	0	0	0	0	0	0	0	0	0	0	0	0	0	0	0	0	2	0
Bacteria;Proteobacteria;Alphaproteobacteria;Rickettsiales;Rickettsiaceae;AY662020_g	AY662020_g	1	0	7	1	1	2	5	0	6	5	5	4	0	1	1	3	4	5	3	3	0	2
Bacteria;Chloroflexi;Ktedonobacteria;AY673403_o;AY673403_f;AY673403_f_uc	AY673403_f_uc	0	0	0	0	0	0	0	0	0	0	0	0	2	0	0	0	0	0	0	0	0	0
Bacteria;Proteobacteria;Betaproteobacteria;Sterolibacterium_o;Sterolibacteriaceae;AY770957_g	AY770957_g	5	0	0	0	5	6	1	0	5	0	0	2	19	0	2	1	0	0	0	0	1	1
Bacteria;Proteobacteria;Deltaproteobacteria;Desulfobulbaceae_o;Desulfobulbaceae;AY771958_g	AY771958_g	0	0	0	0	0	0	1	0	0	0	0	0	0	0	0	0	0	0	0	0	0	0
Bacteria;Saccharibacteria_TM7;Saccharimonas_c;Saccharimonas_o;PAC000016_f;AY792306_g	AY792306_g	0	0	2	0	0	0	0	1	0	1	0	0	16	0	0	0	0	0	0	0	1	0
Bacteria;Armatimonadetes;PAC000296_c;PAC000296_o;PAC000296_f;AY796037_g	AY796037_g	0	2	0	0	0	1	0	0	0	0	0	0	0	0	0	0	0	0	0	0	0	0
Bacteria;Proteobacteria;Deltaproteobacteria;Myxococcales;Anaeromyxobacteraceae;AY921748_g	AY921748_g	0	0	0	0	0	0	0	0	0	0	0	0	2	0	0	0	0	0	0	0	0	0
Bacteria;Latescibacteria_WS3;Latescibacter_c;AM991194_o;EU881351_f;AY921903_g	AY921903_g	0	0	0	0	0	0	0	0	0	0	0	0	1	0	0	0	0	0	0	0	0	0
Bacteria;Proteobacteria;Alphaproteobacteria;Rickettsiales;Paracaedibacteraceae;AY947895_g	AY947895_g	2	0	0	0	0	0	0	0	0	0	0	0	0	0	0	0	3	0	0	0	0	0
Bacteria;Bacteroidetes;Sphingobacteriia;Sphingobacteriales;Chitinophagaceae;AY947928_g	AY947928_g	0	0	0	0	0	0	0	0	2	0	3	0	0	5	0	0	0	1	1	0	60	0
Bacteria;Proteobacteria;Betaproteobacteria;Methylophilales;Methylophilaceae;AY947974_g	AY947974_g	0	0	0	0	0	0	0	0	0	0	1	0	0	0	0	0	0	0	0	0	0	1
Bacteria;Lentisphaerae;Lentisphaeria;Victivallales;GQ347406_f;AY948016_g	AY948016_g	0	0	0	0	0	0	0	0	0	0	0	0	0	0	0	0	1	0	0	0	4	0
Bacteria;Proteobacteria;Alphaproteobacteria;Rhodospirillales;AY957891_f;AY957891_f_uc	AY957891_f_uc	3	2	0	0	0	0	0	0	0	2	0	1	0	1	1	0	0	0	0	0	0	1
Bacteria;Proteobacteria;Alphaproteobacteria;Rhodospirillales;AY957891_f;AY957891_g	AY957891_g	0	0	0	0	0	0	0	1	0	0	0	2	1	0	0	0	0	0	1	0	0	0
Bacteria;Verrucomicrobia;Spartobacteria;Chthoniobacterales;Chthoniobacteraceae;AY963370_g	AY963370_g	1	0	7	0	3	1	0	0	3	0	1	0	0	0	0	0	0	0	0	0	0	0
Bacteria;Proteobacteria;Deltaproteobacteria;Desulfuromonadales;Desulfuromonadaceae;AY998187_g	AY998187_g	0	0	0	0	0	0	2	0	0	0	0	0	4	0	0	0	0	0	0	1	7	0
Bacteria;Proteobacteria;Betaproteobacteria;Burkholderiales;Comamonadaceae;AYMW_g	AYMW_g	22	15	67	19	7	11	10	18	20	10	10	36	12	17	16	4	6	8	15	10	15	16
Bacteria;Actinobacteria;Actinobacteria_c;Planktophila_o;Planktophila_f;AcI_C_g	AcI_C_g	64	48	104	69	91	79	77	87	103	80	122	155	66	85	69	47	47	62	71	81	3	81
Bacteria;Proteobacteria;Betaproteobacteria;Rhodocyclales;Rhodocyclaceae;Accumulibacter	Accumulibacter	2	6	0	0	0	1	0	0	1	0	0	1	17	0	0	1	0	0	0	0	1	2
Bacteria;Firmicutes;Clostridia;Clostridiales;Ruminococcaceae;Acetivibrio	Acetivibrio	0	0	0	0	0	0	0	0	0	0	0	0	1	0	0	0	0	0	0	0	0	0
Bacteria;Firmicutes;Clostridia;Clostridiales;Peptostreptococcaceae;Acetoanaerobium	Acetoanaerobium	0	3	0	0	0	0	0	0	0	0	0	0	0	0	0	0	0	0	0	0	0	1
Bacteria;Bacteroidetes;Bacteroidia;Bacteroidales;Acetobacteroides_f;Acetobacteroides	Acetobacteroides	0	0	0	0	0	0	0	0	0	0	0	0	3	0	0	0	0	0	0	0	0	0
Bacteria;Firmicutes;Negativicutes;Selenomonadales;Sporomusaceae;Acetonema	Acetonema	0	0	0	0	0	0	0	0	0	0	0	0	0	0	0	0	0	0	0	0	0	1
Bacteria;Proteobacteria;Gammaproteobacteria;Chromatiales;Achromatium_f;Achromatium	Achromatium	0	0	0	0	0	0	0	0	0	0	0	0	14	0	0	2	0	0	0	0	0	0
Bacteria;Proteobacteria;Gammaproteobacteria;Chromatiales;Achromatium_f;Achromatium_f_uc	Achromatium_f_uc	0	0	0	0	0	0	0	0	0	0	0	0	4	0	0	0	0	0	0	0	0	0
Bacteria;Proteobacteria;Betaproteobacteria;Burkholderiales;Alcaligenaceae;Achromobacter	Achromobacter	4	42	63	12	1	1	10	11	2	10	9	11	6	1	8	11	2	6	0	4	68	14
Bacteria;Firmicutes;Clostridia;Clostridiales;Acidaminobacter_f;Acidaminobacter	Acidaminobacter	2	1	0	0	0	0	0	0	0	0	0	0	1	0	0	0	0	1	0	0	1	0
Bacteria;Firmicutes;Negativicutes;Acidaminococcales;Acidaminococcaceae;Acidaminococcus	Acidaminococcus	0	3	0	0	0	0	0	0	0	0	0	0	0	0	0	0	0	0	0	0	0	1
Bacteria;Proteobacteria;Gammaproteobacteria;Steroidobacter_o;Steroidobacter_f;Acidibacter	Acidibacter	63	44	77	175	154	85	138	190	158	123	162	185	57	195	162	105	111	146	153	222	71	70
Bacteria;Proteobacteria;Gammaproteobacteria;Acidiferrobacterales;Acidiferrobacteraceae;Acidiferrobacteraceae_uc	Acidiferrobacteraceae_uc	0	0	0	0	0	0	1	0	1	0	0	0	0	0	0	0	0	0	0	0	0	0
Bacteria;Actinobacteria;Acidimicrobiia;Acidimicrobiales;Acidimicrobiaceae;Acidimicrobiaceae_uc	Acidimicrobiaceae_uc	0	0	0	0	0	0	0	0	0	1	0	0	0	0	0	0	0	0	1	0	2	0
Bacteria;Proteobacteria;Alphaproteobacteria;Rhodospirillales;Acetobacteraceae;Acidiphilium	Acidiphilium	0	0	0	0	0	0	0	0	0	0	0	0	1	0	0	0	0	0	0	0	0	0
Bacteria;Proteobacteria;Alphaproteobacteria;Rhodospirillales;Acetobacteraceae;Acidisphaera	Acidisphaera	0	0	1	0	0	0	0	0	0	0	0	0	2	0	0	0	0	0	0	0	8	0
Bacteria;Actinobacteria;Acidimicrobiia;Acidimicrobiales;Acidimicrobiaceae;Aciditerrimonas	Aciditerrimonas	0	0	36	3	0	0	1	0	3	0	3	5	6	4	0	0	1	6	5	3	224	0
Bacteria;Acidobacteria;Acidobacteriia;Acidobacteriales;Acidobacteriaceae;Acidobacteriaceae_uc	Acidobacteriaceae_uc	0	0	0	0	0	0	0	0	0	0	0	0	2	0	0	0	0	0	0	0	0	0
Bacteria;Proteobacteria;Betaproteobacteria;Burkholderiales;Comamonadaceae;Acidovorax	Acidovorax	32	31	63	78	43	33	47	51	42	30	36	70	32	61	44	22	42	41	32	63	39	41
Bacteria;Proteobacteria;Gammaproteobacteria;Pseudomonadales;Moraxellaceae;Acinetobacter	Acinetobacter	15	62	4	5	2	8	19	9	12	33	18	19	6	2	23	30	32	14	22	9	7	18
Bacteria;Actinobacteria;Actinobacteria_c;Pseudonocardiales;Pseudonocardiaceae;Actinokineospora	Actinokineospora	0	0	0	0	0	0	0	0	0	0	0	0	0	0	0	0	0	0	0	0	4	0
Bacteria;Actinobacteria;MarineActino_c;Actinomarinales;Actinomarinaceae;Actinomarina	Actinomarina	0	0	0	0	0	0	0	0	0	0	0	0	1	0	0	0	0	1	0	0	1	0
Bacteria;Proteobacteria;Gammaproteobacteria;Aeromonadales;Aeromonadaceae;Aeromonadaceae_uc	Aeromonadaceae_uc	0	0	0	0	0	0	0	0	0	0	1	0	0	0	0	0	0	0	0	0	1	0
Bacteria;Proteobacteria;Gammaproteobacteria;Aeromonadales;Aeromonadaceae;Aeromonas	Aeromonas	23	77	5	13	18	27	13	12	7	2	1	18	13	7	3	0	2	4	2	24	6	72
Bacteria;Proteobacteria;Alphaproteobacteria;Rhizobiales;Afifella_f;Afifella_f_uc	Afifella_f_uc	0	0	0	0	0	0	1	0	0	0	0	1	0	1	0	2	0	0	3	3	0	0
Bacteria;Proteobacteria;Alphaproteobacteria;Rhizobiales;Bradyrhizobiaceae;Afipia	Afipia	1	0	1	0	0	0	0	0	0	0	0	0	0	0	0	0	0	0	0	0	0	1
Bacteria;Firmicutes;Clostridia;Clostridiales;Lachnospiraceae;Agathobacter	Agathobacter	3	0	0	0	0	0	0	0	0	0	0	0	0	0	0	0	0	0	0	0	0	1
Bacteria;Proteobacteria;Gammaproteobacteria;Pseudomonadales;Moraxellaceae;Agitococcus	Agitococcus	0	0	0	0	0	0	0	0	0	0	0	0	0	0	0	0	0	0	0	0	2	0
Bacteria;Verrucomicrobia;Verrucomicrobiae;Verrucomicrobiales;Akkermansiaceae;Akkermansia	Akkermansia	1	1	0	0	1	0	0	0	0	0	0	0	0	0	0	0	0	0	0	0	1	2
Bacteria;Proteobacteria;Betaproteobacteria;Burkholderiales;Comamonadaceae;Albidiferax	Albidiferax	5	1	10	9	6	3	4	9	2	0	4	7	23	4	5	3	4	4	2	1	51	4
Bacteria;Proteobacteria;Alphaproteobacteria;Rhodobacterales;Rhodobacteraceae;Albidovulum	Albidovulum	5	0	0	0	1	1	0	0	0	0	0	0	0	0	0	0	0	0	0	0	0	0
Bacteria;Proteobacteria;Betaproteobacteria;Burkholderiales;Alcaligenaceae;Alcaligenaceae_uc	Alcaligenaceae_uc	0	0	0	0	0	0	0	0	0	0	0	0	0	0	0	0	0	0	0	0	1	0
Bacteria;Bacteroidetes;Cytophagia;Cytophagales;Cyclobacteriaceae;Algoriphagus	Algoriphagus	4	0	0	9	5	4	4	2	3	4	7	5	2	17	2	4	2	4	3	12	0	2
Bacteria;Firmicutes;Bacilli;Bacillales;Alicyclobacillaceae;Alicyclobacillus	Alicyclobacillus	0	0	0	0	0	0	0	0	0	0	0	0	1	0	0	0	0	0	0	0	0	0
Bacteria;Bacteroidetes;Bacteroidia;Bacteroidales;Rikenellaceae;Alistipes	Alistipes	0	1	0	0	0	0	0	0	0	0	0	0	0	0	0	0	0	0	0	0	0	0
Bacteria;Proteobacteria;Gammaproteobacteria;Pseudomonadales;Moraxellaceae;Alkanindiges	Alkanindiges	1	0	0	0	1	0	0	0	0	0	0	1	0	0	0	0	0	0	0	0	0	2
Bacteria;Bacteroidetes;Bacteroidia;Bacteroidales;Prevotellaceae;Alloprevotella	Alloprevotella	0	0	0	0	0	1	0	0	0	0	0	0	0	0	0	0	0	0	0	0	0	3
Bacteria;Proteobacteria;Alphaproteobacteria;Rhizobiales;Rhizobiaceae;Allorhizobium	Allorhizobium	0	0	0	0	0	0	1	0	0	0	0	0	0	0	0	0	0	0	0	0	0	0
Bacteria;Proteobacteria;Alphaproteobacteria;Rhizobiales;Alsobacter_f;Alsobacter	Alsobacter	13	30	8	4	17	14	23	28	11	7	16	22	14	6	5	3	3	3	1	6	12	12
Bacteria;Proteobacteria;Alphaproteobacteria;Rhizobiales;Alsobacter_f;Alsobacter_f_uc	Alsobacter_f_uc	0	0	0	0	0	0	0	0	0	0	0	0	0	0	0	0	0	0	0	0	1	0
Bacteria;Proteobacteria;Alphaproteobacteria;Rhodobacterales;Rhodobacteraceae;Amaricoccus	Amaricoccus	0	0	0	0	0	0	0	0	0	0	0	0	0	0	0	0	0	0	0	0	1	0
Bacteria;Synergistetes;Synergistia;Synergistales;Synergistaceae;Aminomonas	Aminomonas	1	0	0	0	0	0	0	0	0	0	0	0	0	0	0	0	0	0	0	0	0	0
Bacteria;Firmicutes;Bacilli;Bacillales;Paenibacillaceae;Ammoniphilus	Ammoniphilus	0	0	0	0	0	0	0	0	0	0	0	0	0	0	0	1	0	0	0	0	0	0
Bacteria;Cyanobacteria;Hormogoneae;Nostocales;Nostocaceae;Anabaena	Anabaena	156	59	3	23	255	385	205	140	106	86	64	143	14	33	34	13	13	28	27	33	0	20
Bacteria;Firmicutes;Bacilli;Bacillales;Bacillaceae;Anaerobacillus	Anaerobacillus	0	0	0	0	0	0	0	0	0	0	0	0	2	0	0	0	0	0	0	0	1	0
Bacteria;Firmicutes;Tissierellia;Tissierellales;Peptoniphilaceae;Anaerococcus	Anaerococcus	0	1	0	0	0	0	1	0	0	0	0	1	0	0	0	0	0	0	0	0	0	0
Bacteria;Firmicutes;Clostridia;Clostridiales;Lachnospiraceae;Anaerocolumna	Anaerocolumna	0	0	0	0	0	0	0	0	0	0	0	0	0	0	0	0	0	0	0	0	0	1
Bacteria;Chloroflexi;Anaerolineae;Anaerolinaeles;Anaerolinaceae;Anaerolinaceae_uc	Anaerolinaceae_uc	0	0	0	0	0	0	0	0	0	0	0	0	37	0	2	0	0	0	0	0	12	0
Bacteria;Chloroflexi;Anaerolineae;Anaerolinaeles;Anaerolinaceae;Anaerolinea	Anaerolinea	0	0	0	0	0	0	0	1	0	0	0	0	19	0	0	0	0	0	0	1	6	0
Bacteria;Proteobacteria;Deltaproteobacteria;Myxococcales;Anaeromyxobacteraceae;Anaeromyxobacter	Anaeromyxobacter	0	0	5	0	0	0	0	1	1	0	2	3	125	3	4	0	2	2	1	0	77	0
Bacteria;Proteobacteria;Deltaproteobacteria;Myxococcales;Anaeromyxobacteraceae;Anaeromyxobacteraceae_uc	Anaeromyxobacteraceae_uc	0	0	0	0	0	0	0	0	0	0	0	0	7	0	0	1	0	0	0	0	4	0
Bacteria;Firmicutes;Negativicutes;Selenomonadales;Sporomusaceae;Anaerosinus	Anaerosinus	0	0	0	0	0	0	0	0	0	0	0	0	0	0	0	0	0	0	0	0	0	4
Bacteria;Firmicutes;Negativicutes;Selenomonadales;Sporomusaceae;Anaerosporomusa	Anaerosporomusa	0	0	0	0	0	0	0	0	0	0	0	0	0	0	0	0	0	0	0	0	1	0
Bacteria;Firmicutes;Clostridia;Clostridiales;Mogibacterium_f;Anaerovorax	Anaerovorax	0	0	0	0	0	0	0	0	0	0	0	0	0	0	0	0	0	0	0	2	1	0
Bacteria;Proteobacteria;Alphaproteobacteria;Rickettsiales;Anaplasmataceae;Anaplasmataceae_uc	Anaplasmataceae_uc	0	1	0	0	0	0	0	0	0	1	2	0	0	2	0	0	0	0	0	1	0	0
Bacteria;Proteobacteria;Betaproteobacteria;Thiobacillus_o;Thiobacillaceae;Annwoodia	Annwoodia	0	0	0	0	0	0	0	0	0	0	0	0	2	0	0	0	0	0	0	0	0	0
Bacteria;Proteobacteria;Betaproteobacteria;Burkholderiales;Comamonadaceae;Aquabacterium	Aquabacterium	92	35	1	0	16	17	9	3	1	0	1	1	4	1	0	0	0	2	1	2	2	23
Bacteria;Proteobacteria;Betaproteobacteria;Neisseriales;Neisseriaceae;Aquaspirillum	Aquaspirillum	0	0	0	0	0	1	0	0	0	0	0	0	0	0	0	0	0	0	0	0	0	2
Bacteria;Proteobacteria;Gammaproteobacteria;Legionellales;Coxiellaceae;Aquicella	Aquicella	0	4	0	0	0	0	1	1	1	0	0	0	0	0	0	0	0	0	0	0	1	6
Bacteria;Proteobacteria;Alphaproteobacteria;Caulobacterales;Caulobacteraceae;Aquidulcibacter	Aquidulcibacter	5	28	11	3	2	3	16	22	9	13	9	7	3	1	1	3	0	1	1	7	2	17
Bacteria;Actinobacteria;Acidimicrobiia;Acidimicrobiales;Iamiaceae;Aquihabitans	Aquihabitans	0	0	0	0	0	0	0	0	0	0	2	0	1	0	0	0	0	0	0	0	0	0
Bacteria;Proteobacteria;Betaproteobacteria;Burkholderiales;Comamonadaceae;Aquincola	Aquincola	0	0	0	0	1	0	1	0	0	0	0	0	0	0	0	0	0	0	0	0	0	0
Bacteria;Bacteroidetes;Sphingobacteriia;Saprospirales;Saprospiraceae;Aquirestis	Aquirestis	31	54	7	125	75	76	117	179	77	171	146	70	29	156	247	208	158	121	117	153	0	95
Bacteria;Planctomycetes;Planctomycetia;Planctomycetales;Isosphaeraceae;Aquisphaera	Aquisphaera	0	0	0	0	0	0	0	0	0	0	0	0	2	0	0	0	0	0	0	0	0	0
Bacteria;Proteobacteria;Betaproteobacteria;Neisseriales;Neisseriaceae;Aquitalea	Aquitalea	0	0	0	0	0	0	0	1	0	0	0	0	0	0	0	0	0	0	0	0	0	0
Bacteria;Proteobacteria;Deltaproteobacteria;Myxococcales;Archangiaceae;Archangiaceae_uc	Archangiaceae_uc	0	0	0	0	5	0	0	0	0	0	0	0	9	1	0	0	0	0	0	0	0	0
Bacteria;Proteobacteria;Deltaproteobacteria;Myxococcales;Archangiaceae;Archangium	Archangium	0	0	0	0	0	0	0	0	0	0	0	0	0	0	0	0	0	0	0	0	1	0
Bacteria;Bacteroidetes;Cytophagia;Cytophagales;Cytophagaceae;Arcicella	Arcicella	0	0	1	0	0	0	0	0	0	0	0	0	0	0	0	1	0	0	0	0	0	0
Bacteria;Proteobacteria;Epsilonproteobacteria;Campylobacterales;Campylobacteraceae;Arcobacter	Arcobacter	334	33	1	4	14	45	29	3	9	0	0	3	1	0	5	0	0	0	1	2	238	93
Bacteria;Proteobacteria;Gammaproteobacteria;Xanthomonadales;Xanthomonadaceae;Arenimonas	Arenimonas	0	0	0	0	1	0	0	0	0	0	0	2	4	0	0	0	0	0	0	0	0	7
Bacteria;Armatimonadetes;Armatimonadia;Armatimonadales;Armatimonadaceae;Armatimonadaceae_uc	Armatimonadaceae_uc	0	0	0	0	0	0	0	0	0	0	0	0	0	0	0	0	0	1	0	0	0	0
Bacteria;Armatimonadetes;Armatimonadia;Armatimonadales;Armatimonadaceae;Armatimonas	Armatimonas	3	8	45	20	6	4	10	3	9	6	13	12	6	9	5	8	15	9	8	7	18	36
Bacteria;Proteobacteria;Alphaproteobacteria;Rhodobacterales;Hyphomonadaceae;Asprobacter	Asprobacter	3	7	53	23	5	2	5	7	10	3	6	6	24	16	39	35	29	39	17	25	0	12
Bacteria;Proteobacteria;Alphaproteobacteria;Caulobacterales;Caulobacteraceae;Asticcacaulis	Asticcacaulis	0	0	0	0	0	0	1	0	0	0	0	0	0	0	0	0	0	0	0	0	0	0
Bacteria;Actinobacteria;Actinobacteria_c;Micrococcales;Microbacteriaceae;Aurantimicrobium	Aurantimicrobium	2	0	0	0	1	1	1	1	0	0	0	0	0	0	0	0	0	0	0	0	3	5
Bacteria;Proteobacteria;Alphaproteobacteria;Rhizobiales;Aurantimonadaceae;Aureimonas	Aureimonas	0	0	0	0	0	0	0	0	0	0	0	0	0	0	0	0	0	0	0	0	0	1
Bacteria;Proteobacteria;Betaproteobacteria;Rhodocyclales;Zoogloeaceae;Azoarcus	Azoarcus	0	0	0	0	0	0	0	0	0	0	0	0	0	0	0	0	0	0	0	0	59	0
Bacteria;Proteobacteria;Betaproteobacteria;Burkholderiales;Comamonadaceae;Azohydromonas	Azohydromonas	0	0	0	0	0	0	0	1	0	0	0	0	1	0	0	0	0	1	0	0	1	0
Bacteria;Proteobacteria;Betaproteobacteria;Rhodocyclales;Azonexaceae;Azonexaceae_uc	Azonexaceae_uc	3	1	10	0	1	0	0	0	0	0	2	1	101	1	0	0	0	0	0	0	9	5
Bacteria;Proteobacteria;Betaproteobacteria;Rhodocyclales;Azonexaceae;Azonexus	Azonexus	6	6	1	1	1	3	1	0	2	0	0	0	6	0	0	0	1	0	1	1	16	7
Bacteria;Proteobacteria;Betaproteobacteria;Rhodocyclales;Rhodocyclaceae;Azospira	Azospira	4	12	0	1	8	0	0	2	3	0	2	1	13	1	0	0	0	0	0	0	3	7
Bacteria;Proteobacteria;Alphaproteobacteria;Rhodospirillales;Rhodospirillaceae;Azospirillum	Azospirillum	0	0	0	0	0	0	0	1	0	0	0	0	0	0	0	0	1	0	2	0	1	2
Bacteria;Proteobacteria;Betaproteobacteria;Rhodocyclales;Azovibrio_f;Azovibrio	Azovibrio	4	12	0	1	0	0	1	3	1	3	3	3	2	0	3	4	1	1	5	0	32	4
Bacteria;Bacteroidetes;Bacteroidia;Marinilabiliales;Prolixibacteraceae;BBZD_g	BBZD_g	0	0	0	0	0	0	0	0	0	0	0	0	3	0	1	0	0	0	0	0	13	0
Bacteria;TM6;TM6_c;Babela_o;Babela_f;Babela_f_uc	Babela_f_uc	1	0	2	2	0	0	3	0	1	0	0	2	0	1	0	0	2	3	0	1	0	0
Bacteria;Firmicutes;Bacilli;Bacillales;Bacillaceae;Bacillaceae_uc	Bacillaceae_uc	0	0	0	0	0	0	0	0	0	0	0	0	0	6	5	0	1	5	1	3	0	0
Bacteria;Firmicutes;Bacilli;Bacillales;Bacillaceae;Bacillus	Bacillus	0	1	0	0	1	0	3	0	0	1	0	0	25	0	0	0	0	0	1	0	5	0
Bacteria;Proteobacteria;Oligoflexia;Bacteriovoracales;Bacteriovoracaceae;Bacteriovoracaceae_uc	Bacteriovoracaceae_uc	1	0	0	0	3	1	0	0	2	0	0	2	5	0	0	2	1	1	0	0	1	0
Bacteria;Proteobacteria;Oligoflexia;Bacteriovoracales;Bacteriovoracaceae;Bacteriovorax	Bacteriovorax	14	1	6	0	3	2	4	0	3	0	1	0	3	4	0	0	0	0	2	1	116	9
Bacteria;Bacteroidetes;Bacteroidia;Bacteroidales;Bacteroidaceae;Bacteroides	Bacteroides	13	4	0	0	0	4	1	0	2	0	0	1	1	1	0	0	0	0	0	0	6	7
Bacteria;Proteobacteria;Alphaproteobacteria;Rhizobiales;Bauldia_f;Bauldia	Bauldia	0	0	0	0	0	0	0	0	0	0	0	0	1	0	0	0	0	0	0	0	0	0
Bacteria;Proteobacteria;Oligoflexia;Bdellovibrionales;Bdellovibrionaceae;Bdellovibrio	Bdellovibrio	1	5	1	1	2	2	3	0	1	3	1	1	12	3	6	9	4	1	4	1	66	5
Bacteria;Proteobacteria;Oligoflexia;Bdellovibrionales;Bdellovibrionaceae;Bdellovibrionaceae_uc	Bdellovibrionaceae_uc	2	0	0	0	0	3	0	0	1	0	1	0	7	0	0	2	0	1	0	0	12	4
Bacteria;Proteobacteria;Gammaproteobacteria;Thiotrichales;Beggiatoaceae;Beggiatoaceae_uc	Beggiatoaceae_uc	1	0	0	0	0	0	0	0	0	0	0	0	3	0	0	0	0	0	3	0	1	0
Bacteria;Proteobacteria;Alphaproteobacteria;Rhizobiales;Beijerinckiaceae;Beijerinckia	Beijerinckia	0	0	22	4	1	1	1	1	0	2	4	3	2	1	6	2	0	0	1	3	87	2
Bacteria;Proteobacteria;Alphaproteobacteria;Rhizobiales;Beijerinckiaceae;Beijerinckiaceae_uc	Beijerinckiaceae_uc	1	4	18	9	13	2	6	6	6	0	7	4	2	6	14	2	4	7	11	11	10	5
Bacteria;Proteobacteria;Alphaproteobacteria;Rhodospirillales;Acetobacteraceae;Belnapia	Belnapia	0	0	0	0	0	0	0	0	0	0	0	0	0	1	1	0	0	0	0	0	0	0
Bacteria;Actinobacteria;Actinobacteria_c;Bifidobacteriales;Bifidobacteriaceae;Bifidobacterium	Bifidobacterium	1	0	0	0	0	1	0	0	0	0	0	0	0	0	0	0	0	0	0	0	0	1
Bacteria;Acidobacteria;Blastocatellia;Blastocatellales;Blastocatellaceae;Blastocatella	Blastocatella	0	0	0	0	0	0	0	0	0	0	0	1	1	0	0	0	0	0	0	0	0	0
Bacteria;Actinobacteria;Actinobacteria_c;Frankiales;Geodermatophilaceae;Blastococcus	Blastococcus	0	0	0	0	0	0	0	0	0	0	0	0	0	0	0	0	0	1	3	0	0	0
Bacteria;Proteobacteria;Alphaproteobacteria;Sphingomonadales;Sphingomonadaceae;Blastomonas	Blastomonas	1	3	0	0	2	2	1	0	0	1	0	0	0	0	0	1	0	0	0	0	0	5
Bacteria;Firmicutes;Clostridia;Clostridiales;Lachnospiraceae;Blautia	Blautia	0	0	0	0	0	0	0	0	0	0	0	0	0	0	0	0	0	0	0	0	0	1
Bacteria;Proteobacteria;Betaproteobacteria;Burkholderiales;Alcaligenaceae;Bordetella	Bordetella	0	0	0	0	0	0	0	0	0	0	0	0	0	0	0	0	0	0	0	0	27	0
Bacteria;Proteobacteria;Betaproteobacteria;Burkholderiales;Comamonadaceae;Brachymonas	Brachymonas	0	0	0	0	0	1	0	0	0	0	0	1	0	0	0	0	0	0	0	0	5	0
Bacteria;Proteobacteria;Alphaproteobacteria;Rhizobiales;Bradyrhizobiaceae;Bradyrhizobiaceae_uc	Bradyrhizobiaceae_uc	0	0	0	0	0	0	0	0	0	0	0	0	7	0	0	0	0	0	0	1	1	0
Bacteria;Proteobacteria;Alphaproteobacteria;Rhizobiales;Bradyrhizobiaceae;Bradyrhizobium	Bradyrhizobium	0	0	0	0	0	0	0	0	0	0	0	0	13	0	0	0	0	0	0	0	6	0
Bacteria;Proteobacteria;Gammaproteobacteria;Enterobacterales;Pectobacteriaceae;Brenneria	Brenneria	0	0	0	0	0	0	0	0	0	0	0	0	0	0	0	0	0	0	0	0	1	0
Bacteria;Firmicutes;Bacilli;Bacillales;Paenibacillaceae;Brevibacillus	Brevibacillus	0	0	2	0	0	0	0	0	0	0	0	0	0	0	0	0	0	0	0	0	4	0
Bacteria;Spirochaetes;Spirochaetia;Brevinematales;Brevinemataceae;Brevinemataceae_uc	Brevinemataceae_uc	0	0	0	0	0	0	0	0	0	0	0	0	2	0	0	0	1	0	0	0	0	0
Bacteria;Proteobacteria;Alphaproteobacteria;Caulobacterales;Caulobacteraceae;Brevundimonas	Brevundimonas	1	3	3	1	0	1	3	3	1	0	2	2	1	2	0	0	0	0	2	0	6	2
Bacteria;Firmicutes;Erysipelotrichi;Erysipelotrichales;Erysipelotrichaceae;Breznakia	Breznakia	0	0	0	0	0	0	0	1	0	0	0	0	0	0	0	0	0	0	0	0	0	0
Bacteria;Proteobacteria;Alphaproteobacteria;Rhizobiales;Brucellaceae;Brucellaceae_g	Brucellaceae_g	0	4	0	1	0	0	1	1	0	0	0	3	0	0	0	2	2	0	2	0	0	0
Bacteria;Proteobacteria;Alphaproteobacteria;Rhizobiales;Brucellaceae;Brucellaceae_uc	Brucellaceae_uc	0	0	0	0	0	0	0	0	0	0	0	0	1	0	0	0	0	0	0	0	1	0
Bacteria;Acidobacteria;Solibacteres;Solibacterales;Bryobacteraceae;Bryobacteraceae_uc	Bryobacteraceae_uc	0	0	0	0	0	0	0	0	0	0	0	0	1	0	0	0	0	0	0	0	0	0
Bacteria;Proteobacteria;Betaproteobacteria;Burkholderiales;Burkholderiaceae;Burkholderiaceae_uc	Burkholderiaceae_uc	0	0	0	0	0	0	0	0	0	0	0	0	0	2	0	0	0	0	0	0	0	0
Bacteria;Proteobacteria;Deltaproteobacteria;Myxococcales;Polyangiaceae;Byssovorax	Byssovorax	0	0	0	0	0	0	0	0	0	0	0	0	1	0	0	0	0	0	0	0	0	0
Bacteria;Proteobacteria;Gammaproteobacteria;Plasticicumulans_o;CBTK_f;CBTK_f_uc	CBTK_f_uc	0	0	0	0	0	0	0	0	0	0	0	0	2	0	0	0	4	0	0	0	0	0
Bacteria;Proteobacteria;Gammaproteobacteria;Plasticicumulans_o;CBTK_f;CBTK_g	CBTK_g	0	0	0	0	0	0	0	0	0	0	0	0	47	0	1	0	3	0	0	1	0	2
Bacteria;Cyanobacteria;Chroobacteria;Oscillatoriales;CP003591_f;CP003591_f_uc	CP003591_f_uc	0	0	0	0	0	0	0	0	0	0	0	0	0	0	2	0	1	0	0	0	0	0
Bacteria;SR1;CP006913_c;CP006913_o;CP006913_f;CP006913_f_uc	CP006913_f_uc	0	0	0	0	0	0	0	0	0	0	0	0	1	0	0	0	0	0	0	0	3	2
Bacteria;SR1;CP006913_c;CP006913_o;CP006913_f;CP006913_g	CP006913_g	0	0	0	0	0	0	0	0	0	0	0	0	1	0	0	0	0	0	0	0	0	0
Bacteria;WWE3;CP006914_c;CP006914_o;CP006914_f;CP006914_f_uc	CP006914_f_uc	0	0	0	0	0	2	0	0	0	0	0	0	3	0	0	0	0	1	0	0	0	0
Bacteria;Microgenomates_OP11;Microgenomatus_c;CP011212_o;CP011212_f;CP011212_f_uc	CP011212_f_uc	0	0	1	0	0	0	0	0	0	0	0	0	0	1	2	13	11	4	4	0	0	0
Bacteria;Microgenomates_OP11;Microgenomatus_c;CP011212_o;CP011212_f;CP011212_g	CP011212_g	1	0	0	0	0	0	0	0	0	0	0	0	0	0	0	0	0	0	0	0	0	0
Bacteria;Berkelbacteria;CP011213_c;CP011213_o;CP011213_f;CP011213_f_uc	CP011213_f_uc	0	0	0	0	0	0	0	0	0	0	2	0	0	0	0	0	0	0	0	2	2	0
Bacteria;Parcubacteria_OD1;Paceibacter_c;CP011215_o;CP011215_f;CP011215_f_uc	CP011215_f_uc	97	35	21	28	117	85	37	10	150	31	58	82	55	26	17	23	20	14	13	18	154	51
Bacteria;SR1;CP006913_c;CP006913_o;CP011268_f;CP011268_f_uc	CP011268_f_uc	1	0	0	0	0	0	0	0	0	0	0	0	0	0	0	0	0	0	0	0	0	0
Bacteria;Planctomycetes;Planctomycetia;Planctomycetales;Planctomycetaceae;CP011272_g	CP011272_g	14	48	98	28	40	37	48	55	52	110	131	66	46	54	49	64	57	33	40	20	0	50
Bacteria;Actinobacteria;Acidimicrobiia;Acidimicrobiales;CP011489_f;CP011489_g	CP011489_g	0	0	8	3	3	3	1	2	1	1	5	6	2	2	1	1	3	5	5	2	1	0
Bacteria;Acidobacteria;CP011806_c;CP011806_o;CP011806_f;CP011806_g	CP011806_g	0	0	0	0	0	0	0	0	0	0	1	0	19	2	1	0	0	0	0	0	4	0
Bacteria;Bacteroidetes;Sphingobacteriia;CP012155_o;CP012155_f;CP012155_f_uc	CP012155_f_uc	10	36	36	28	58	93	32	16	56	12	19	42	25	29	15	53	35	9	16	24	5	61
Bacteria;Bacteroidetes;Sphingobacteriia;CP012155_o;CP012155_f;CP012155_g	CP012155_g	64	75	12	9	39	50	39	13	98	96	58	33	19	2	2	4	0	21	3	0	17	66
Bacteria;Proteobacteria;Betaproteobacteria;CP012157_o;CP012157_f;CP012157_g	CP012157_g	19	65	1	9	26	23	18	10	26	23	19	15	8	6	7	5	9	14	11	6	1	27
Bacteria;Firmicutes;Clostridia;Clostridiales;CP014606_f;CP014606_f_uc	CP014606_f_uc	0	0	0	0	0	0	0	0	0	0	0	0	0	0	0	0	0	0	0	0	0	5
Bacteria;Firmicutes;Clostridia;Clostridiales;CP014606_f;CP014606_g	CP014606_g	1	0	0	0	0	0	0	0	0	0	0	0	0	0	0	0	0	0	0	0	0	1
Bacteria;Verrucomicrobia;Opitutae;Opitutales;Opitutaceae;CP016094_g	CP016094_g	2	0	0	0	0	0	0	0	0	0	0	0	1	2	0	0	0	0	0	0	4	0
Bacteria;Planctomycetes;Phycisphaerae;CP019633_o;CP019633_f;CP019633_g	CP019633_g	0	0	0	0	0	0	0	0	0	0	0	0	2	0	0	0	0	0	0	0	0	0
Bacteria;Bacteroidetes;Sphingobacteriia;Sphingobacteriales;FQ032818_f;CU466754_g	CU466754_g	3	0	0	2	3	3	9	10	3	11	2	6	1	1	0	0	1	0	0	1	0	0
Bacteria;Verrucomicrobia;Verrucomicrobiae;Pedosphaera_o;Pedosphaera_f;CU917929_g	CU917929_g	0	0	0	0	0	0	0	0	0	0	0	0	5	0	0	1	0	0	0	0	1	0
Bacteria;Proteobacteria;Alphaproteobacteria;Rhizobiales;AY921699_f;CU921531_g	CU921531_g	0	0	0	0	0	0	0	0	0	0	0	0	1	0	0	0	0	0	0	0	0	0
Bacteria;CU922841_p;CU922841_c;CU922841_o;CU922841_f;CU922841_f_uc	CU922841_f_uc	0	0	0	0	0	1	0	0	0	0	0	0	0	0	0	0	0	0	0	0	1	0
Bacteria;Proteobacteria;Alphaproteobacteria;Rickettsiales;Anaplasmataceae;CU924630_g	CU924630_g	0	36	0	0	0	0	0	0	0	1	0	0	0	0	0	0	0	0	0	0	0	0
Bacteria;Bacteroidetes;Bacteroidia;Bacteroidales;Porphyromonadaceae;CU925324_g	CU925324_g	0	0	0	0	0	0	0	0	0	0	0	0	0	0	0	0	0	0	0	0	0	2
Bacteria;Proteobacteria;Oligoflexia;Bdellovibrionales;CU925466_f;CU925466_f_uc	CU925466_f_uc	2	4	0	0	2	1	0	2	7	0	3	2	7	0	0	9	5	0	4	0	4	2
Bacteria;Proteobacteria;Oligoflexia;Bdellovibrionales;CU925466_f;CU925466_g	CU925466_g	0	0	0	0	0	0	0	0	0	0	0	0	2	0	0	0	0	0	0	0	0	0
Bacteria;Firmicutes;Tissierellia;Tissierellales;Peptoniphilaceae;CYUJ_g	CYUJ_g	1	0	0	0	0	0	0	0	0	0	0	0	0	0	0	0	0	0	0	0	0	0
Bacteria;Proteobacteria;Gammaproteobacteria;Thiotrichales;Francisellaceae;Caedibacter	Caedibacter	0	0	0	0	0	0	0	0	0	0	0	1	0	0	0	0	0	2	1	0	0	0
Bacteria;Proteobacteria;Alphaproteobacteria;Rickettsiales;Holosporaceae;Caedibacter_g1	Caedibacter_g1	0	0	1	14	1	0	1	0	0	0	0	0	1	3	0	0	0	0	3	3	2	0
Bacteria;Chloroflexi;Caldilineae;Caldilineales;Caldilineaceae;Caldilinea	Caldilinea	1	0	2	1	1	1	2	3	7	6	10	4	19	1	12	28	25	18	9	7	1	1
Bacteria;Chloroflexi;Caldilineae;Caldilineales;Caldilineaceae;Caldilineaceae_uc	Caldilineaceae_uc	0	0	0	0	0	0	0	0	0	0	0	0	3	0	0	0	0	0	0	0	0	0
Bacteria;Proteobacteria;Betaproteobacteria;Burkholderiales;Comamonadaceae;Caldimonas	Caldimonas	0	0	0	0	0	0	0	0	0	0	0	0	0	3	4	1	1	2	0	0	0	0
Bacteria;Caldithrix_p;Caldithrix_c;Caldithrix_o;Caldithrix_f;Caldithrix_f_uc	Caldithrix_f_uc	0	0	0	0	0	0	0	0	0	0	0	2	0	0	0	0	0	0	0	0	0	0
Bacteria;Firmicutes;Clostridia;Clostridiales;Clostridiaceae;Caloramator	Caloramator	0	0	0	0	0	0	0	1	0	0	0	0	0	0	0	0	0	0	0	0	0	0
Bacteria;Proteobacteria;Alphaproteobacteria;Rhizobiales;Chelatococcaceae;Camelimonas	Camelimonas	0	1	1	0	0	0	0	0	0	0	0	0	0	0	0	0	0	0	0	0	0	0
Bacteria;Firmicutes;Clostridia;Clostridiales;Ruminococcaceae;Caproiciproducens	Caproiciproducens	0	0	0	0	0	0	0	0	0	0	0	0	0	0	0	0	0	0	0	0	2	0
Bacteria;Proteobacteria;Alphaproteobacteria;Rickettsiales;Paracaedibacteraceae;Captivus	Captivus	0	0	0	0	0	0	0	0	0	0	0	0	0	2	0	0	0	0	0	1	0	1
Bacteria;Firmicutes;Bacilli;Bacillales;Planococcaceae;Caryophanon	Caryophanon	0	0	0	0	0	0	0	0	0	0	0	0	2	0	0	0	0	0	0	0	0	0
Bacteria;Proteobacteria;Betaproteobacteria;Burkholderiales;Alcaligenaceae;Castellaniella	Castellaniella	1	0	0	1	0	0	0	0	0	0	0	2	2	0	0	0	0	0	0	4	0	0
Bacteria;Firmicutes;Erysipelotrichi;Erysipelotrichales;Erysipelotrichaceae;Catenibacterium	Catenibacterium	1	0	0	0	0	0	0	0	0	0	0	0	0	0	0	0	0	0	0	0	0	0
Bacteria;Firmicutes;Erysipelotrichi;Erysipelotrichales;Erysipelotrichaceae;Catenisphaera	Catenisphaera	0	0	0	0	0	0	0	0	0	0	0	0	0	0	0	0	0	0	0	0	0	2
Bacteria;Proteobacteria;Alphaproteobacteria;Caulobacterales;Caulobacteraceae;Caulobacter	Caulobacter	0	1	0	1	0	0	1	3	3	5	0	2	1	0	0	2	1	2	2	0	2	0
Bacteria;Proteobacteria;Alphaproteobacteria;Caulobacterales;Caulobacteraceae;Caulobacteraceae_uc	Caulobacteraceae_uc	0	0	0	0	0	0	0	0	0	0	0	0	0	0	0	0	0	0	1	0	0	0
Bacteria;Proteobacteria;Gammaproteobacteria;Pseudomonadales;Moraxellaceae;Cavicella	Cavicella	0	1	0	0	0	3	0	0	0	0	0	0	0	0	0	0	0	0	0	0	0	2
Bacteria;Actinobacteria;Actinobacteria_c;Micrococcales;Cellulomonadaceae;Cellulomonadaceae_uc	Cellulomonadaceae_uc	0	0	0	0	0	0	0	0	0	0	0	0	2	0	0	0	0	0	0	0	0	0
Bacteria;Proteobacteria;Gammaproteobacteria;Cellvibrionales;Cellvibrionaceae;Cellvibrio	Cellvibrio	3	0	0	0	0	1	10	17	0	8	0	1	8	0	1	0	0	0	0	1	5	0
Bacteria;Proteobacteria;Gammaproteobacteria;Cellvibrionales;Cellvibrionaceae;Cellvibrionaceae_uc	Cellvibrionaceae_uc	0	0	0	2	5	0	2	3	1	0	0	6	5	2	0	0	1	0	0	1	0	0
Bacteria;Bacteroidetes;Cytophagia;Cytophagales;Cesiribacter_f;Cesiribacter_f_uc	Cesiribacter_f_uc	0	0	0	0	0	0	1	0	0	1	1	0	0	1	1	8	11	1	3	0	0	0
Bacteria;Fusobacteria;Fusobacteria_c;Fusobacteriales;Fusobacteriaceae;Cetobacterium	Cetobacterium	0	0	1	1	0	1	0	1	0	1	1	2	6	4	9	0	0	2	0	1	0	0
Bacteria;Proteobacteria;Betaproteobacteria;Neisseriales;Neisseriaceae;Chitinibacter	Chitinibacter	0	0	0	0	0	0	0	0	0	0	0	0	2	0	0	0	0	1	0	0	2	0
Bacteria;Proteobacteria;Betaproteobacteria;Neisseriales;Neisseriaceae;Chitinimonas	Chitinimonas	1	0	0	0	0	0	0	0	0	0	0	0	2	0	0	0	0	0	0	0	0	0
Bacteria;Fibrobacteres;Chitinispirillia;Chitinispirillales;Chitinispirillaceae;Chitinispirillaceae_uc	Chitinispirillaceae_uc	0	0	0	0	0	0	0	0	0	0	1	0	3	0	0	0	1	0	0	0	0	0
Bacteria;Fibrobacteres;Chitinivibrionia;Chitinivibrionales;Chitinivibrionaceae;Chitinivibrionaceae_uc	Chitinivibrionaceae_uc	0	0	0	0	0	0	0	0	0	0	0	0	1	0	0	0	0	0	0	0	2	0
Bacteria;Proteobacteria;Betaproteobacteria;Neisseriales;Neisseriaceae;Chitinivorax	Chitinivorax	16	1	0	0	0	5	0	0	0	0	2	0	1	0	0	0	0	0	0	0	1	0
Bacteria;Bacteroidetes;Sphingobacteriia;Sphingobacteriales;Chitinophagaceae;Chitinophaga	Chitinophaga	0	0	0	0	0	0	0	1	0	0	0	0	0	0	0	0	0	0	0	0	0	0
Bacteria;Bacteroidetes;Sphingobacteriia;Sphingobacteriales;Chitinophagaceae;Chitinophagaceae_uc	Chitinophagaceae_uc	48	39	49	19	55	39	59	37	50	54	101	46	31	9	7	5	27	14	5	10	22	48
Bacteria;Chlamydiae;Chlamydiae_c;Chlamydiales;Chlamydiaceae;Chlamydiaceae_uc	Chlamydiaceae_uc	0	0	0	0	0	0	0	0	0	0	0	0	1	0	0	0	0	0	0	0	0	0
Bacteria;Chlorobi;Chlorobia;Chlorobiales;Chlorobiaceae;Chlorobaculum	Chlorobaculum	0	0	0	0	0	0	0	0	0	0	0	0	0	0	0	0	0	0	0	0	7	0
Bacteria;Chlorobi;Chlorobia;Chlorobiales;Chlorobiaceae;Chlorobium	Chlorobium	0	0	0	0	0	0	0	0	0	0	0	0	0	0	0	0	0	0	0	0	1	0
Bacteria;Firmicutes;Clostridia;Clostridiales;Christensenellaceae;Christensenella	Christensenella	0	0	0	0	0	0	0	0	0	0	0	0	1	0	0	0	0	0	0	0	3	1
Bacteria;Proteobacteria;Gammaproteobacteria;Chromatiales;Chromatiaceae;Chromatiaceae_uc	Chromatiaceae_uc	0	0	0	0	0	0	0	0	0	0	0	0	3	0	0	0	0	0	0	0	0	0
Bacteria;Bacteroidetes;Flavobacteria;Flavobacteriales;Flavobacteriaceae;Chryseobacterium	Chryseobacterium	2	5	0	0	2	0	4	2	1	4	6	4	0	0	0	0	1	4	0	0	0	7
Bacteria;Verrucomicrobia;Spartobacteria;Chthoniobacterales;Chthoniobacteraceae;Chthoniobacter	Chthoniobacter	0	0	0	0	0	0	0	0	0	0	1	0	0	0	0	0	0	0	0	0	2	0
Bacteria;Verrucomicrobia;Spartobacteria;Chthoniobacterales;Chthoniobacteraceae;Chthoniobacteraceae_uc	Chthoniobacteraceae_uc	15	13	166	78	37	33	33	27	37	34	105	44	27	92	94	11	32	41	91	47	0	92
Bacteria;Armatimonadetes;Chthonomonadetes;Chthonomonadales;Chthonomonadaceae;Chthonomonas	Chthonomonas	0	0	0	0	0	0	0	0	1	0	0	0	2	0	0	0	0	0	0	0	0	0
Bacteria;Cloacamonas_p;Cloacamonas_c;Cloacamonas_o;Cloacamonas_f;Cloacamonas	Cloacamonas	0	0	0	0	0	0	0	0	0	0	0	0	0	0	0	0	0	0	0	0	0	1
Bacteria;Cloacamonas_p;Cloacamonas_c;Cloacamonas_o;Cloacamonas_f;Cloacamonas_f_uc	Cloacamonas_f_uc	0	0	0	0	0	0	0	0	0	0	0	0	4	0	0	0	0	0	0	0	2	0
Bacteria;Bacteroidetes;Flavobacteria;Flavobacteriales;Flavobacteriaceae;Cloacibacterium	Cloacibacterium	259	63	1	2	10	43	31	1	3	0	0	2	0	0	0	0	0	0	0	0	15	177
Bacteria;Firmicutes;Clostridia;Clostridiales;Clostridiaceae;Clostridium	Clostridium	1	15	4	0	1	4	1	5	1	0	7	2	52	1	3	3	0	0	0	2	22	14
Bacteria;Firmicutes;Clostridia;Clostridiales;Ruminococcaceae;Clostridium_g13	Clostridium_g13	0	0	0	0	0	0	0	0	0	0	0	0	0	0	0	0	0	0	0	0	1	0
Bacteria;Firmicutes;Clostridia;Clostridiales;Ruminococcaceae;Clostridium_g26	Clostridium_g26	0	0	0	0	0	0	0	0	0	0	0	0	0	0	0	0	0	0	0	1	0	0
Bacteria;Firmicutes;Clostridia;Clostridiales;Lachnospiraceae;Clostridium_g32	Clostridium_g32	0	0	0	0	0	0	0	0	0	0	0	0	0	0	0	0	0	0	0	0	0	1
Bacteria;Firmicutes;Clostridia;Clostridiales;Lachnospiraceae;Clostridium_g34	Clostridium_g34	0	0	0	0	0	0	0	0	0	0	0	0	0	0	0	0	0	0	0	0	1	0
Bacteria;Firmicutes;Bacilli;Bacillales;Paenibacillaceae;Cohnella	Cohnella	0	0	1	0	0	0	0	0	0	0	0	0	0	0	0	0	0	0	0	0	0	0
Bacteria;Proteobacteria;Betaproteobacteria;Burkholderiales;Comamonadaceae;Comamonadaceae_uc	Comamonadaceae_uc	69	178	20	33	56	65	45	43	64	33	25	37	27	32	31	27	14	23	17	22	73	64
Bacteria;Proteobacteria;Betaproteobacteria;Burkholderiales;Comamonadaceae;Comamonas	Comamonas	19	123	14	4	8	9	11	7	8	41	16	11	1	4	15	37	15	2	3	3	5	34
Bacteria;Actinobacteria;Thermoleophilia;Solirubrobacterales;Conexibacteraceae;Conexibacter	Conexibacter	13	17	13	17	14	22	24	20	46	12	27	17	13	17	18	9	13	18	23	21	1	21
Bacteria;Actinobacteria;Thermoleophilia;Solirubrobacterales;Conexibacteraceae;Conexibacteraceae_uc	Conexibacteraceae_uc	2	1	0	0	0	2	1	3	1	2	1	1	1	0	0	0	0	0	0	0	0	9
Bacteria;Actinobacteria;Coriobacteriia;Coriobacteriales;Coriobacteriaceae;Coriobacteriaceae_uc	Coriobacteriaceae_uc	0	0	0	0	0	0	0	0	0	0	0	0	0	0	2	0	0	0	0	0	0	0
Bacteria;Actinobacteria;Actinobacteria_c;Corynebacteriales;Corynebacteriaceae;Corynebacterium	Corynebacterium	1	1	0	0	0	1	0	0	0	0	0	1	2	0	0	5	0	0	1	0	0	0
Bacteria;Actinobacteria;Actinobacteria_c;Micromonosporales;Micromonosporaceae;Couchioplanes	Couchioplanes	0	0	0	0	0	0	0	0	0	0	0	0	0	0	0	0	0	0	0	1	1	0
Bacteria;Proteobacteria;Gammaproteobacteria;Legionellales;Coxiellaceae;Coxiella	Coxiella	0	1	2	1	1	0	0	0	0	0	0	0	0	0	1	1	0	1	0	0	0	1
Bacteria;Proteobacteria;Gammaproteobacteria;Legionellales;Coxiellaceae;Coxiellaceae_uc	Coxiellaceae_uc	0	5	36	17	2	2	6	3	1	10	13	13	21	18	14	21	30	26	19	20	6	3
Bacteria;Proteobacteria;Alphaproteobacteria;Rhodospirillales;Acetobacteraceae;Craurococcus	Craurococcus	0	0	0	0	0	0	0	0	0	0	0	0	0	0	0	2	0	0	0	0	0	0
Bacteria;Proteobacteria;Gammaproteobacteria;Methylococcales;Methylomonas_f;Crenothrix	Crenothrix	2	1	1	0	3	2	1	3	2	0	32	15	2	0	0	0	0	0	0	0	14	4
Bacteria;Chlamydiae;Chlamydiae_c;Chlamydiales;Criblamydiaceae;Criblamydiaceae_uc	Criblamydiaceae_uc	0	0	0	0	0	0	0	0	0	0	0	0	0	0	0	0	0	3	0	0	0	0
Bacteria;Bacteroidetes;Flavobacteria;Flavobacteriales;Crocinitomicaceae;Crocinitomicaceae_uc	Crocinitomicaceae_uc	1	5	22	29	25	21	7	2	2	16	8	11	5	30	7	0	2	1	7	24	17	11
Bacteria;Bacteroidetes;Flavobacteria;Flavobacteriales;Cryomorphaceae;Cryomorphaceae_uc	Cryomorphaceae_uc	0	0	9	16	13	7	8	3	6	4	5	11	0	0	5	0	1	7	1	13	3	0
Bacteria;Actinobacteria;Actinobacteria_c;Frankiales;Cryptosporangiaceae;Cryptosporangium	Cryptosporangium	0	0	0	0	0	0	0	0	0	0	0	0	0	0	6	6	2	1	2	1	0	0
Bacteria;Proteobacteria;Betaproteobacteria;Burkholderiales;Ralstonia_f;Cupriavidus	Cupriavidus	0	2	1	0	0	0	0	0	0	1	0	1	0	0	0	0	1	0	0	0	0	0
Bacteria;Proteobacteria;Betaproteobacteria;Burkholderiales;Comamonadaceae;Curvibacter	Curvibacter	162	173	31	26	47	69	43	48	83	21	24	39	45	20	6	15	11	13	20	30	211	198
Bacteria;Actinobacteria;Actinobacteria_c;Propionibacteriales;Propionibacteriaceae;Cutibacterium	Cutibacterium	1	0	4	0	0	0	0	0	0	0	0	0	0	0	1	1	2	1	1	0	0	0
Bacteria;Cyanobacteria;Chroobacteria;Chroococcales;Cyanobacteriaceae;Cyanobacterium	Cyanobacterium	0	0	0	0	0	0	0	0	0	0	0	0	0	0	0	0	0	0	1	0	0	0
Bacteria;Bacteroidetes;Cytophagia;Cytophagales;Cytophagaceae;Cytophaga	Cytophaga	0	0	0	0	0	0	0	0	1	0	0	0	0	0	0	0	0	0	0	0	0	0
Bacteria;Bacteroidetes;Bacteroidia;Marinilabiliales;Marinilabiliaceae;Cytophaga_g2	Cytophaga_g2	0	0	0	0	0	0	0	0	0	0	0	0	1	0	0	0	0	0	0	0	0	0
Bacteria;Bacteroidetes;Cytophagia;Cytophagales;Cytophagaceae;Cytophagaceae_uc	Cytophagaceae_uc	12	11	0	7	16	13	11	1	9	7	9	8	6	9	1	0	1	8	1	3	1	6
Bacteria;Proteobacteria;Betaproteobacteria;Burkholderiales;Comamonadaceae;D84645_g	D84645_g	0	0	0	0	0	0	0	0	0	0	0	0	0	0	0	0	0	0	0	1	1	0
Bacteria;Proteobacteria;Deltaproteobacteria;OM27;U70713_f;DQ017948_g	DQ017948_g	1	0	0	4	2	0	1	0	2	1	3	0	5	7	4	1	1	6	1	3	0	0
Bacteria;Proteobacteria;Gammaproteobacteria;Legionellales;Coxiellaceae;DQ083100_g	DQ083100_g	0	0	0	0	0	0	0	0	0	0	0	1	0	0	0	0	0	0	2	0	0	0
Bacteria;Proteobacteria;Betaproteobacteria;Sulfuricellales;Sulfuricellaceae;DQ083112_g	DQ083112_g	0	0	0	0	0	0	0	0	0	0	0	0	1	0	0	0	0	0	0	0	0	0
Bacteria;Cyanobacteria;PAC001562_c;PAC001562_o;DQ128639_f;DQ128639_g	DQ128639_g	0	0	0	1	0	0	0	0	0	0	0	0	5	1	0	0	0	0	0	0	0	0
Bacteria;TM6;TM6_c;Babela_o;ARQD_f;DQ129127_g	DQ129127_g	0	0	0	0	0	0	0	0	0	0	0	0	0	0	0	0	0	0	0	0	1	0
Bacteria;Chloroflexi;Thermomicrobia;DQ129389_o;DQ129389_f;DQ129389_f_uc	DQ129389_f_uc	1	0	1	0	0	0	0	0	0	0	0	0	1	0	0	0	0	0	0	0	0	0
Bacteria;Nitrospirae;Nitrospira_c;EU335197_o;DQ138964_f;DQ138964_f_uc	DQ138964_f_uc	0	0	0	0	0	0	0	0	0	0	0	0	0	0	0	0	0	0	0	0	1	0
Bacteria;Nitrospirae;Nitrospira_c;EU335197_o;DQ138964_f;DQ138964_g	DQ138964_g	0	0	0	0	0	0	0	0	0	0	0	0	1	0	0	0	0	0	0	0	0	0
Bacteria;Proteobacteria;Oligoflexia;Bdellovibrionales;DQ154854_f;DQ154854_f_uc	DQ154854_f_uc	0	0	0	0	0	0	0	0	0	0	0	0	3	0	0	0	0	0	0	0	1	0
Bacteria;Fusobacteria;Fusobacteria_c;Fusobacteriales;Fusobacteriaceae;DQ206413_g	DQ206413_g	14	0	0	0	0	0	0	0	0	0	0	0	1	0	2	0	0	0	0	0	10	1
Bacteria;Proteobacteria;Epsilonproteobacteria;Campylobacterales;Campylobacteraceae;DQ234177_g	DQ234177_g	0	1	0	0	0	1	0	0	0	0	0	0	1	0	0	0	0	0	0	0	49	2
Bacteria;Proteobacteria;Epsilonproteobacteria;Campylobacterales;AKKQ_f;DQ295692_g	DQ295692_g	1	0	0	0	0	0	0	0	0	0	0	0	0	0	0	0	0	0	0	0	0	0
Bacteria;Microgenomates_OP11;Microgenomatus_c;CP011212_o;DQ298007_f;DQ298007_f_uc	DQ298007_f_uc	0	0	0	0	0	0	0	0	0	0	1	0	0	0	0	0	0	0	0	0	0	0
Bacteria;Proteobacteria;Gammaproteobacteria;Pseudomonadales;DQ337067_f;DQ337067_g	DQ337067_g	0	0	0	0	0	0	0	0	0	0	0	0	1	0	1	0	0	0	0	0	0	0
Bacteria;Latescibacteria_WS3;Latescibacter_c;AM991194_o;DQ351773_f;DQ351773_f_uc	DQ351773_f_uc	0	0	0	0	0	0	0	0	0	0	0	0	2	0	0	0	1	0	0	0	0	0
Bacteria;Latescibacteria_WS3;Latescibacter_c;AM991194_o;DQ351773_f;DQ351773_g	DQ351773_g	0	0	0	0	0	0	0	0	0	0	0	0	7	0	0	0	0	0	0	0	1	0
Bacteria;Proteobacteria;Betaproteobacteria;Gallionellales;Gallionellaceae;DQ386858_g	DQ386858_g	0	0	0	0	0	0	0	0	0	0	0	0	0	0	0	0	0	0	0	0	2	0
Bacteria;Proteobacteria;Deltaproteobacteria;EU246214_o;EU246214_f;DQ394922_g	DQ394922_g	0	0	0	0	0	0	0	0	0	0	1	2	0	0	0	0	0	0	0	0	0	0
Bacteria;Chloroflexi;Ardenticatenia;Ardenticatenales;DQ394955_f;DQ394955_g	DQ394955_g	0	0	0	0	0	0	0	0	0	0	0	0	4	0	0	1	0	0	0	0	0	0
Bacteria;Chloroflexi;Anaerolineae;Anaerolinaeles;DQ394964_f;DQ394964_g	DQ394964_g	0	0	0	0	0	0	0	0	0	0	0	0	0	0	0	0	0	0	1	0	0	0
Bacteria;Proteobacteria;Deltaproteobacteria;DQ394969_o;DQ394969_f;DQ394969_f_uc	DQ394969_f_uc	0	0	0	0	0	0	0	0	0	0	0	0	0	0	0	0	0	0	1	0	0	0
Bacteria;Acidobacteria;Thermoanaerobaculum_c;Thermoanaerobaculum_o;Thermoanaerobaculum_f;DQ395019_g	DQ395019_g	0	0	0	0	0	0	0	0	0	0	0	0	1	0	0	0	0	0	0	0	0	0
Bacteria;Chloroflexi;Ktedonobacteria;Ktedonobacterales;Ktedonobacteraceae;DQ395967_g	DQ395967_g	0	0	0	0	0	0	0	0	0	0	0	0	1	0	0	0	0	0	0	0	0	0
Bacteria;Proteobacteria;Gammaproteobacteria;Legionellales;Coxiellaceae;DQ404604_g	DQ404604_g	0	0	0	0	0	0	0	0	0	0	0	0	1	0	0	0	0	0	0	0	0	0
Bacteria;Peregrinibacteria;Peribacteria;FJ205371_o;FJ205371_f;DQ404613_g	DQ404613_g	0	0	0	0	0	0	0	0	0	0	0	0	3	0	0	0	0	0	0	0	5	0
Bacteria;Acidobacteria;Solibacteres;Solibacterales;Solibacteraceae;DQ404617_g	DQ404617_g	0	0	0	0	0	0	0	0	0	0	0	0	1	0	0	0	0	0	0	0	1	0
Bacteria;Bacteroidetes;Sphingobacteriia;NVQB_o;NVQB_f;DQ404664_g	DQ404664_g	22	58	2	8	17	56	36	19	15	14	13	13	15	7	4	0	0	1	0	2	2	113
Bacteria;Proteobacteria;Deltaproteobacteria;Nitrospinales;DQ404777_f;DQ404777_f_uc	DQ404777_f_uc	0	0	0	0	0	0	0	0	0	0	0	0	1	0	0	0	0	0	0	0	0	0
Bacteria;Proteobacteria;Deltaproteobacteria;Nitrospinales;DQ404777_f;DQ404777_g	DQ404777_g	0	0	0	0	0	0	0	0	0	0	0	2	51	3	1	0	0	1	0	2	5	0
Bacteria;Chlorobi;Ignavibacteriae;Ignavibacteriales;Ignavibacteriaceae;DQ404821_g	DQ404821_g	0	0	0	0	0	0	0	0	0	0	0	0	0	0	0	0	0	0	0	0	1	0
Bacteria;Microgenomates_OP11;Microgenomatus_c;LCFQ_o;LCFQ_f;DQ404831_g	DQ404831_g	0	0	0	0	0	0	0	1	0	0	0	0	0	0	0	0	0	0	0	0	0	0
Bacteria;Proteobacteria;Deltaproteobacteria;Desulfobacca_o;Desulfobacca_f;DQ404843_g	DQ404843_g	0	0	0	0	0	1	0	0	0	0	0	0	21	0	0	1	0	0	0	2	2	0
Bacteria;Peregrinibacteria;Peribacteria;ASND_o;DQ413083_f;DQ413083_f_uc	DQ413083_f_uc	1	1	0	0	0	0	0	1	0	0	0	0	1	0	0	0	0	0	0	0	0	4
Bacteria;WS6;LBWK_c;DQ415748_o;DQ415748_f;DQ415748_g	DQ415748_g	0	0	0	0	0	0	0	0	0	0	1	0	2	0	0	0	0	0	0	0	0	0
Bacteria;Bacteroidetes;Bacteroidia;Bacteroidales;DQ415754_f;DQ415754_f_uc	DQ415754_f_uc	1	0	0	0	0	0	0	0	0	0	0	0	0	0	0	0	0	0	0	0	0	0
Bacteria;Bacteroidetes;Sphingobacteriia;Saprospirales;Saprospiraceae;DQ415764_g	DQ415764_g	0	0	0	0	0	0	0	0	0	0	0	0	4	0	0	0	0	0	0	0	1	0
Bacteria;Bacteroidetes;Bacteroidia;Bacteroidales;GQ357022_f;DQ415815_g	DQ415815_g	0	0	0	0	0	0	0	0	0	0	0	0	2	0	0	1	0	0	0	1	7	0
Bacteria;Proteobacteria;Deltaproteobacteria;Syntrophobacterales;Syntrophobacteraceae;DQ415855_g	DQ415855_g	0	0	0	0	0	0	0	0	0	0	0	0	6	0	0	0	0	0	0	0	0	0
Bacteria;Actinobacteria;OPB41;EU385697_o;EU385697_f;DQ463692_g	DQ463692_g	0	0	0	0	0	0	0	0	0	0	0	0	8	0	0	0	0	0	0	0	3	0
Bacteria;Verrucomicrobia;Verrucomicrobiae;Pedosphaera_o;PAC000236_f;DQ463705_g	DQ463705_g	1	0	0	1	0	0	0	0	0	0	1	0	36	1	0	0	1	0	0	0	1	0
Bacteria;Proteobacteria;Alphaproteobacteria;DQ486506_o;DQ486506_f;DQ486506_f_uc	DQ486506_f_uc	0	0	1	0	0	0	0	0	0	0	0	0	0	7	0	0	0	0	0	2	0	0
Bacteria;Bacteroidetes;Flavobacteria;Flavobacteriales;Crocinitomicaceae;DQ501310_g	DQ501310_g	3	0	0	3	4	1	4	4	2	6	8	4	1	0	0	0	0	0	0	0	2	3
Bacteria;Verrucomicrobia;Kiritimatiellae;Kiritimatiellales;Kiritimatiellaceae;DQ513023_g	DQ513023_g	0	0	1	0	0	0	0	0	0	0	1	0	0	0	0	0	1	0	0	0	0	1
Bacteria;Cyanobacteria;PAC002560_c;PAC000393_o;DQ520181_f;DQ520181_f_uc	DQ520181_f_uc	0	0	0	0	0	0	0	0	0	0	0	0	1	0	0	0	0	0	0	0	0	0
Bacteria;Cyanobacteria;PAC002560_c;PAC000393_o;DQ520181_f;DQ520181_g	DQ520181_g	0	0	0	0	0	0	0	0	0	0	0	0	1	0	0	0	0	0	0	0	0	0
Bacteria;Cyanobacteria;DQ520188_c;DQ520188_o;DQ520188_f;DQ520188_f_uc	DQ520188_f_uc	1	0	1	5	4	3	0	0	4	0	4	11	5	7	1	4	6	2	4	4	1	3
Bacteria;Cyanobacteria;DQ520188_c;DQ520188_o;DQ520188_f;DQ520188_g	DQ520188_g	0	2	0	1	18	8	4	5	0	1	3	5	0	3	0	0	0	1	1	0	0	1
Bacteria;Proteobacteria;Oligoflexia;Bacteriovoracales;Bacteriovoracaceae;DQ640654_g	DQ640654_g	0	0	0	0	0	0	0	0	0	0	0	0	0	0	0	0	0	1	2	0	0	0
Bacteria;Proteobacteria;Gammaproteobacteria;Steroidobacter_o;DQ984612_f;DQ640695_g	DQ640695_g	4	0	0	0	3	1	0	0	5	0	0	0	5	0	0	0	0	0	0	0	0	1
Bacteria;Acidobacteria;Solibacteres;Solibacterales;Bryobacteraceae;DQ648914_g	DQ648914_g	7	2	49	14	9	16	10	15	12	14	22	22	18	12	12	6	6	10	5	12	0	12
Bacteria;TM6;TM6_c;Babela_o;DQ676348_f;DQ676348_f_uc	DQ676348_f_uc	0	0	0	0	0	0	0	0	0	0	0	0	1	0	0	0	0	0	0	0	0	0
Bacteria;TM6;TM6_c;Babela_o;LBTE_f;DQ676349_g	DQ676349_g	0	0	0	0	0	0	0	0	0	0	0	0	0	0	0	0	0	0	0	0	4	0
Bacteria;Verrucomicrobia;Kiritimatiellae;Kiritimatiellales;GQ259262_f;DQ676359_g	DQ676359_g	0	0	0	0	0	0	0	0	0	0	0	0	1	0	0	0	0	0	0	0	0	0
Bacteria;Elusimicrobia;Elusimicrobia_c;PAC000548_o;DQ676361_f;DQ676361_f_uc	DQ676361_f_uc	0	0	0	0	0	0	0	0	0	0	0	0	5	0	0	0	0	0	0	0	2	0
Bacteria;Verrucomicrobia;Kiritimatiellae;Kiritimatiellales;Kiritimatiellaceae;DQ676362_g	DQ676362_g	0	2	0	0	0	0	0	0	0	0	0	0	0	0	0	0	0	0	0	0	0	0
Bacteria;Proteobacteria;Deltaproteobacteria;EU246214_o;EU246214_f;DQ676370_g	DQ676370_g	0	1	0	0	0	0	0	0	0	0	1	0	0	0	0	0	0	0	0	0	1	0
Bacteria;Proteobacteria;Epsilonproteobacteria;Campylobacterales;JF747790_f;DQ676376_g	DQ676376_g	3	0	0	0	0	0	0	0	0	0	0	0	0	0	0	0	0	0	0	0	0	0
Bacteria;Fibrobacteres;Fibrobacteria;Fibrobacterales;Fibrobacteraceae;DQ676420_g	DQ676420_g	0	0	0	0	0	0	0	0	0	0	0	0	2	0	0	0	0	0	0	0	0	0
Bacteria;Parcubacteria_OD1;LCGL_c;LCGL_o;LCGL_f;DQ676449_g	DQ676449_g	0	0	0	0	0	0	0	0	0	0	0	0	1	0	0	0	0	0	0	0	2	0
Bacteria;Parcubacteria_OD1;LCGL_c;LCGL_o;DQ676451_f;DQ676451_f_uc	DQ676451_f_uc	0	0	0	0	0	0	0	0	0	0	0	0	0	0	0	0	0	0	0	0	2	0
Bacteria;Parcubacteria_OD1;LCGL_c;LCGL_o;DQ676451_f;DQ676451_g	DQ676451_g	0	0	0	0	0	0	0	0	0	0	0	0	1	0	0	0	0	0	0	0	1	0
Bacteria;Parcubacteria_OD1;LCGL_c;LCGL_o;DQ676460_f;DQ676460_f_uc	DQ676460_f_uc	0	0	0	0	0	0	0	0	0	0	0	0	1	0	0	0	1	0	1	0	1	2
Bacteria;Parcubacteria_OD1;LCGL_c;LCGL_o;DQ676460_f;DQ676460_g	DQ676460_g	0	0	0	0	0	0	0	0	0	0	0	0	0	0	0	0	0	0	0	0	1	1
Bacteria;Parcubacteria_OD1;LCGL_c;LCGL_o;LCGL_f;DQ676472_g	DQ676472_g	0	0	0	0	0	0	0	0	0	0	0	0	0	0	1	0	0	0	0	0	0	0
Bacteria;Parcubacteria_OD1;LCGL_c;LCGL_o;LCGL_f;DQ676475_g	DQ676475_g	2	0	0	0	0	0	0	0	0	0	1	0	0	0	0	0	0	0	0	0	0	1
Bacteria;Bacteroidetes;Bacteroidia;Bacteroidales;AC160630_f;DQ677001_g	DQ677001_g	2	16	0	0	2	4	1	0	2	0	0	0	0	0	0	0	0	0	0	0	1	85
Bacteria;Firmicutes;Clostridia;Clostridiales;Ruminococcaceae;DQ777889_g	DQ777889_g	0	0	0	0	0	0	0	0	0	0	0	0	0	0	0	0	0	0	0	0	2	0
Bacteria;Acidobacteria;Vicinamibacter_c;Vicinamibacter_o;Vicinamibacter_f;DQ787713_g	DQ787713_g	0	0	0	0	0	0	0	0	0	0	1	0	40	3	0	0	0	0	1	1	9	0
Bacteria;Chloroflexi;Caldilineae;Caldilineales;DQ787716_f;DQ787716_g	DQ787716_g	0	0	0	0	0	0	0	0	0	0	0	0	2	0	0	0	0	0	0	0	0	0
Bacteria;Proteobacteria;Deltaproteobacteria;AY214193_o;DQ787719_f;DQ787719_g	DQ787719_g	0	0	0	0	0	0	0	0	0	0	0	0	55	0	0	0	0	0	0	0	14	0
Bacteria;Proteobacteria;Deltaproteobacteria;DQ811796_o;DQ811809_f;DQ811809_f_uc	DQ811809_f_uc	0	0	0	0	0	0	0	0	0	0	0	0	3	0	0	0	0	0	0	0	0	0
Bacteria;Proteobacteria;Deltaproteobacteria;Syntrophobacterales;DQ811814_f;DQ811814_g	DQ811814_g	0	0	0	0	0	0	0	0	0	0	0	0	3	0	0	0	0	0	0	0	1	0
Bacteria;Proteobacteria;Deltaproteobacteria;Desulfobacterales;DQ811827_f;DQ811827_f_uc	DQ811827_f_uc	0	0	0	0	1	0	0	0	0	0	0	0	0	0	20	0	0	0	0	0	0	0
Bacteria;Chloroflexi;Anaerolineae;Anaerolinaeles;GCA004_f;DQ811856_g	DQ811856_g	0	0	0	0	0	0	0	0	0	1	1	2	21	0	0	0	0	0	0	0	0	0
Bacteria;Chloroflexi;Anaerolineae;Anaerolinaeles;GCA004_f;DQ811858_g	DQ811858_g	0	0	0	0	0	0	0	0	0	0	0	0	23	1	0	1	0	0	0	0	3	0
Bacteria;Chloroflexi;Dehalococcoidia;Dehalococcoidales;DQ811888_f;DQ811888_g	DQ811888_g	0	0	0	0	0	0	0	0	0	0	0	0	0	0	0	0	0	0	0	0	1	0
Bacteria;Poribacteria_p;DQ811929_c;DQ811929_o;DQ811929_f;DQ811929_f_uc	DQ811929_f_uc	0	0	0	0	0	0	0	0	0	0	0	0	2	0	0	0	0	0	0	0	2	0
Bacteria;Proteobacteria;Gammaproteobacteria;FN820314_o;DQ833471_f;DQ833471_f_uc	DQ833471_f_uc	0	0	0	0	0	0	0	0	0	0	0	0	1	0	0	0	0	0	0	0	0	0
Bacteria;DQ833500_p;DQ833500_c;DQ833500_o;DQ833500_f;DQ833500_f_uc	DQ833500_f_uc	0	0	0	0	0	0	0	0	0	0	0	0	2	0	0	0	0	0	0	0	0	0
Bacteria;Proteobacteria;Betaproteobacteria;Sterolibacterium_o;Sterolibacteriaceae;DQ836748_g	DQ836748_g	0	0	0	0	0	0	0	0	0	0	0	0	0	0	0	0	0	0	0	0	0	1
Bacteria;Verrucomicrobia;Verrucomicrobiae;Verrucomicrobiales;DQ856525_f;DQ856525_g	DQ856525_g	0	0	0	0	0	0	0	0	0	0	0	0	0	0	0	2	3	0	0	0	0	0
Bacteria;Chlamydiae;Chlamydiae_c;Chlamydiales;DQ903996_f;DQ903996_f_uc	DQ903996_f_uc	0	0	2	0	0	0	0	0	0	0	0	0	0	0	0	0	0	0	0	0	0	0
Bacteria;Proteobacteria;Deltaproteobacteria;Myxococcales;Archangiaceae;DQ906827_g	DQ906827_g	0	0	0	3	0	0	0	0	0	1	0	1	3	0	4	1	3	4	11	0	0	0
Bacteria;Chloroflexi;Chloroflexia;Chloroflexales;DQ906857_f;DQ906857_f_uc	DQ906857_f_uc	0	0	0	0	0	0	0	2	0	0	0	0	0	0	0	0	0	0	0	0	0	0
Bacteria;Proteobacteria;Betaproteobacteria;Neisseriales;GU199451_f;DQ984558_g	DQ984558_g	0	0	0	0	0	0	0	0	2	0	5	0	0	2	0	0	1	1	0	3	0	0
Bacteria;Proteobacteria;Gammaproteobacteria;Steroidobacter_o;DQ984612_f;DQ984612_g	DQ984612_g	0	0	0	0	0	0	0	0	0	0	0	0	0	0	0	0	0	0	0	0	1	0
Bacteria;Proteobacteria;Alphaproteobacteria;Rhodospirillales;Rhodospirillaceae;DQ984631_g	DQ984631_g	0	0	1	0	0	0	0	0	0	0	1	1	0	0	0	0	0	0	0	0	0	0
Bacteria;Proteobacteria;Alphaproteobacteria;Rhodospirillales;Acetobacteraceae;Dankookia	Dankookia	0	0	0	0	0	0	0	0	0	0	0	0	1	0	0	0	0	0	0	0	0	0
Bacteria;Proteobacteria;Betaproteobacteria;Rhodocyclales;Azonexaceae;Dechloromonas	Dechloromonas	196	66	1	0	8	45	9	3	19	6	3	0	585	4	4	1	4	2	0	2	159	238
Bacteria;Proteobacteria;Betaproteobacteria;Neisseriales;Neisseriaceae;Deefgea	Deefgea	0	0	0	0	0	0	0	0	0	0	0	0	0	0	0	0	0	1	0	0	0	0
Bacteria;Proteobacteria;Deltaproteobacteria;Deferrisoma_o;Deferrisoma_f;Deferrisoma	Deferrisoma	0	0	0	0	0	0	0	0	0	0	0	2	11	1	0	0	0	0	0	0	6	0
Bacteria;Proteobacteria;Alphaproteobacteria;Rhodobacterales;Rhodobacteraceae;Defluviimonas	Defluviimonas	0	0	0	0	0	0	0	0	0	0	0	0	1	0	0	0	0	0	0	0	0	0
Bacteria;Chloroflexi;Dehalococcoidia;Dehalococcoidales;Dehalococcoidaceae;Dehalococcoidaceae_uc	Dehalococcoidaceae_uc	0	0	0	0	0	0	0	0	0	0	1	0	4	0	0	0	1	0	0	0	18	0
Bacteria;Deinococcus-Thermus;Deinococci;Deinococcales;Deinococcaceae;Deinococcus	Deinococcus	1	0	0	0	0	0	0	0	0	0	0	0	0	0	0	0	0	0	1	0	0	0
Bacteria;Proteobacteria;Betaproteobacteria;Burkholderiales;Comamonadaceae;Delftia	Delftia	1	5	0	0	0	0	0	2	0	2	1	0	1	0	0	2	0	0	0	0	51	1
Bacteria;Actinobacteria;Actinobacteria_c;Micrococcales;Demequinaceae;Demequina	Demequina	0	0	0	0	0	0	0	0	0	0	0	0	0	0	0	0	0	0	0	0	1	0
Bacteria;Proteobacteria;Betaproteobacteria;Sterolibacterium_o;Sterolibacteriaceae;Denitratisoma	Denitratisoma	0	2	0	0	0	1	0	0	0	0	0	0	0	0	0	0	0	0	0	0	3	2
Bacteria;Proteobacteria;Betaproteobacteria;Burkholderiales;Derxia_f;Derxia	Derxia	0	0	1	0	0	0	0	1	0	0	0	0	0	0	0	0	0	0	0	0	0	0
Bacteria;Proteobacteria;Betaproteobacteria;Burkholderiales;Derxia_f;Derxia_f_uc	Derxia_f_uc	0	0	0	0	0	0	0	0	0	0	0	0	0	0	1	1	0	0	0	0	0	0
Bacteria;Proteobacteria;Deltaproteobacteria;Desulfobacterales;Desulfobacteraceae;Desulfamplus	Desulfamplus	0	0	0	0	0	0	0	0	1	0	0	0	0	0	0	0	0	0	0	0	0	0
Bacteria;Proteobacteria;Deltaproteobacteria;Desulfobacterales;Desulfatiglans_f;Desulfatiglans	Desulfatiglans	0	0	0	3	1	0	0	0	1	0	1	0	35	1	0	1	2	1	0	3	13	0
Bacteria;Proteobacteria;Deltaproteobacteria;Desulfobacterales;Desulfatiglans_f;Desulfatiglans_f_uc	Desulfatiglans_f_uc	0	0	0	0	0	0	0	0	0	0	0	0	0	0	0	3	0	0	0	0	0	0
Bacteria;Proteobacteria;Deltaproteobacteria;Desulfobacterales;Desulfobacteraceae;Desulfatirhabdium	Desulfatirhabdium	0	0	0	0	0	0	0	0	0	0	0	0	10	2	0	0	0	0	0	1	1	0
Bacteria;Proteobacteria;Deltaproteobacteria;Desulfobacca_o;Desulfobacca_f;Desulfobacca	Desulfobacca	0	0	0	0	0	0	0	1	0	0	0	0	15	0	0	0	0	0	0	0	2	0
Bacteria;Proteobacteria;Deltaproteobacteria;Desulfobacca_o;Desulfobacca_f;Desulfobacca_f_uc	Desulfobacca_f_uc	0	0	0	0	0	0	0	0	0	0	0	0	1	0	0	0	0	0	0	0	0	0
Bacteria;Proteobacteria;Deltaproteobacteria;Desulfobacterales;Desulfobacteraceae;Desulfobacteraceae_uc	Desulfobacteraceae_uc	0	0	0	0	0	0	0	0	0	0	1	0	1	0	0	0	0	0	0	0	0	0
Bacteria;Proteobacteria;Deltaproteobacteria;Desulfobacterales;Desulfobacteraceae;Desulfobacterium	Desulfobacterium	0	0	0	0	1	0	0	0	0	0	0	0	3	0	0	0	0	0	0	0	0	0
Bacteria;Proteobacteria;Deltaproteobacteria;Desulfobacterales;Desulfobacteraceae;Desulfobotulus	Desulfobotulus	1	0	0	0	0	0	0	0	0	0	0	0	0	0	0	0	0	0	0	0	0	0
Bacteria;Proteobacteria;Deltaproteobacteria;Desulfobulbaceae_o;Desulfobulbaceae;Desulfobulbaceae_uc	Desulfobulbaceae_uc	0	0	0	0	0	0	0	0	0	0	0	0	2	0	0	0	0	0	0	0	1	0
Bacteria;Proteobacteria;Deltaproteobacteria;Desulfobulbaceae_o;Desulfobulbaceae;Desulfobulbus	Desulfobulbus	1	0	0	0	0	0	0	0	0	0	0	0	3	0	0	0	0	0	0	2	6	1
Bacteria;Proteobacteria;Deltaproteobacteria;Desulfovibrionales;Desulfohalobiaceae;Desulfohalobiaceae_uc	Desulfohalobiaceae_uc	0	0	0	0	0	0	0	0	0	0	0	0	0	1	0	0	0	0	0	0	0	0
Bacteria;Proteobacteria;Deltaproteobacteria;Desulfovibrionales;Desulfomicrobiaceae;Desulfomicrobium	Desulfomicrobium	0	0	0	0	0	0	0	0	0	0	0	0	0	0	0	0	0	0	0	0	2	0
Bacteria;Proteobacteria;Deltaproteobacteria;Desulfomonile_o;Desulfomonile_f;Desulfomonile	Desulfomonile	0	0	0	0	0	0	0	0	0	1	0	1	27	1	0	0	0	0	0	0	7	0
Bacteria;Proteobacteria;Deltaproteobacteria;Desulfobacterales;Desulfobacteraceae;Desulforegula	Desulforegula	0	0	0	0	0	0	0	0	0	0	0	0	0	0	0	0	0	0	0	0	0	2
Bacteria;Proteobacteria;Deltaproteobacteria;Syntrophobacterales;Syntrophobacteraceae;Desulforhabdus	Desulforhabdus	0	0	0	0	0	0	0	0	0	0	0	0	8	0	0	0	0	0	0	0	2	0
Bacteria;Proteobacteria;Deltaproteobacteria;Desulfobulbaceae_o;Desulfobulbaceae;Desulforhopalus	Desulforhopalus	0	0	0	0	0	0	0	0	0	0	0	0	0	0	0	0	0	0	0	0	5	1
Bacteria;Firmicutes;Clostridia;Clostridiales;Desulfitobacterium_f;Desulfosporosinus	Desulfosporosinus	0	0	0	0	0	0	0	0	0	0	0	0	2	0	0	0	0	0	0	0	0	0
Bacteria;Proteobacteria;Deltaproteobacteria;Desulfovibrionales;Desulfovibrionaceae;Desulfovibrio	Desulfovibrio	0	3	0	0	0	1	1	0	0	0	0	0	0	0	0	0	0	0	0	0	0	6
Bacteria;Proteobacteria;Deltaproteobacteria;Desulfovibrionales;Desulfovibrionaceae;Desulfovibrio_g2	Desulfovibrio_g2	0	0	0	0	0	0	0	1	0	0	0	0	1	0	0	0	0	1	0	0	0	0
Bacteria;Proteobacteria;Deltaproteobacteria;Desulfovibrionales;Desulfovibrionaceae;Desulfovibrio_g9	Desulfovibrio_g9	0	0	0	0	0	0	0	0	0	0	0	0	0	0	0	0	0	1	0	0	0	0
Bacteria;Proteobacteria;Deltaproteobacteria;Desulfovibrionales;Desulfovibrionaceae;Desulfovibrionaceae_uc	Desulfovibrionaceae_uc	0	0	0	0	0	0	0	0	0	1	0	0	0	0	0	0	0	0	0	0	0	0
Bacteria;Proteobacteria;Deltaproteobacteria;Syntrophobacterales;Syntrophobacteraceae;Desulfovirga	Desulfovirga	0	0	0	0	0	0	0	0	0	0	0	0	2	0	0	0	0	0	0	0	0	0
Bacteria;Proteobacteria;Deltaproteobacteria;Desulfuromonadales;Desulfuromonadaceae;Desulfuromonadaceae_uc	Desulfuromonadaceae_uc	3	0	0	4	0	0	2	2	0	0	1	0	2	2	0	0	4	34	0	11	0	0
Bacteria;Proteobacteria;Alphaproteobacteria;Rhizobiales;Devosia_f;Devosia	Devosia	0	0	1	0	0	0	0	0	0	0	0	0	0	0	0	0	0	0	0	0	0	0
Bacteria;Proteobacteria;Alphaproteobacteria;Rhizobiales;Devosia_f;Devosia_f_uc	Devosia_f_uc	0	0	2	0	0	0	0	0	0	0	0	0	0	3	1	3	2	0	0	0	0	8
Bacteria;Firmicutes;Negativicutes;Veillonellales;Veillonellaceae;Dialister	Dialister	1	0	0	0	0	0	0	0	0	0	0	0	0	0	0	0	0	0	0	0	0	0
Bacteria;Proteobacteria;Betaproteobacteria;Burkholderiales;Comamonadaceae;Diaphorobacter	Diaphorobacter	6	5	0	11	10	1	11	20	4	12	5	3	3	0	1	0	1	4	10	1	1	4
Bacteria;Proteobacteria;Gammaproteobacteria;Enterobacterales;Pectobacteriaceae;Dickeya	Dickeya	1	0	0	0	0	0	0	0	0	0	0	0	0	0	0	1	0	1	0	0	0	0
Bacteria;Verrucomicrobia;Opitutae;Opitutales;Opitutaceae;Diplosphaera	Diplosphaera	3	1	31	1	2	1	0	2	1	0	0	2	2	3	1	14	25	1	3	0	0	0
Bacteria;Proteobacteria;Gammaproteobacteria;Xanthomonadales;Xanthomonadaceae;Dokdonella	Dokdonella	0	0	0	1	0	0	0	0	0	0	0	0	0	0	0	0	0	0	0	0	0	0
Bacteria;Proteobacteria;Alphaproteobacteria;Rhodospirillales;Rhodospirillaceae;Dongia	Dongia	0	2	0	0	0	0	0	0	0	0	0	0	7	0	0	0	0	0	0	0	0	0
Bacteria;Bacteroidetes;Bacteroidia;Marinilabiliales;Prolixibacteraceae;Draconibacterium	Draconibacterium	0	1	0	0	0	0	1	0	0	0	0	0	6	0	0	0	1	0	0	0	20	1
Bacteria;Proteobacteria;Betaproteobacteria;Burkholderiales;Oxalobacteraceae;Duganella	Duganella	1	0	1	0	0	0	0	1	0	1	0	1	0	0	0	0	0	0	0	0	2	2
Bacteria;Bacteroidetes;Bacteroidia;Bacteroidales;Porphyromonadaceae;Dysgonomonas	Dysgonomonas	0	0	0	0	0	0	0	1	0	0	0	0	0	0	0	0	0	0	0	0	0	0
Bacteria;Chloroflexi;PDJQ_c;EU335161_o;HQ697801_f;EF018430_g	EF018430_g	1	0	0	0	1	0	0	0	6	0	0	0	2	0	1	0	0	0	0	1	0	0
Bacteria;Cyanobacteria;PAC002560_c;PAC000393_o;PAC000393_f;EF018810_g	EF018810_g	0	0	0	0	0	0	0	0	0	0	0	0	0	0	0	0	0	0	0	0	1	0
Bacteria;Kazan;CP011216_c;PAC000573_o;AM991231_f;EF019223_g	EF019223_g	0	0	0	0	0	0	0	0	0	0	0	1	0	0	0	0	0	0	0	0	6	0
Bacteria;EF019318_p;EF019318_c;EF019318_o;EF019318_f;EF019318_f_uc	EF019318_f_uc	0	0	0	0	0	1	1	2	0	0	1	2	1	1	0	1	0	0	2	0	0	0
Bacteria;Parcubacteria_OD1;LCGL_c;LCGL_o;EF019684_f;EF019684_f_uc	EF019684_f_uc	0	0	0	0	0	0	0	0	0	0	0	0	0	0	0	0	0	0	0	0	1	0
Bacteria;Planctomycetes;EU385896_c;EU385896_o;EF019689_f;EF019689_f_uc	EF019689_f_uc	0	0	0	0	0	0	0	0	0	0	3	0	7	0	0	0	2	0	0	0	3	0
Bacteria;Planctomycetes;EU385896_c;EU385896_o;EF019689_f;EF019689_g	EF019689_g	0	0	0	0	0	0	0	0	0	0	0	0	0	0	1	0	0	0	0	0	1	0
Bacteria;Latescibacteria_WS3;Latescibacter_c;AB530233_o;GU302492_f;EF029834_g	EF029834_g	0	0	0	0	0	0	0	0	0	0	0	0	1	0	0	0	0	0	0	0	0	0
Bacteria;Chloroflexi;Anaerolineae;Anaerolinaeles;PAC002118_f;EF061968_g	EF061968_g	0	0	0	0	0	0	0	0	0	0	0	0	1	0	0	0	0	0	0	0	0	0
Bacteria;Proteobacteria;Deltaproteobacteria;Desulfobacterales;EF125424_f;EF125424_g	EF125424_g	0	0	0	0	0	0	0	0	0	0	0	0	1	0	0	0	0	0	0	0	0	0
Bacteria;Proteobacteria;Deltaproteobacteria;Myxococcales;EF125442_f;EF125442_g	EF125442_g	0	0	0	0	0	0	0	0	0	0	0	0	3	0	0	0	0	0	0	0	0	0
Bacteria;Bacteroidetes;SM1A07_c;JQ739004_o;EF126251_f;EF126251_f_uc	EF126251_f_uc	0	0	0	0	0	0	0	0	0	4	0	0	0	0	2	1	2	2	2	0	0	0
Bacteria;Chlorobi;OPB56_c;OPB56_o;EF126256_f;EF126256_g	EF126256_g	1	1	0	0	0	0	0	0	1	0	0	0	0	1	0	0	0	0	0	0	0	0
Bacteria;TM6;TM6_c;Babela_o;LBTE_f;EF126265_g	EF126265_g	0	0	0	0	0	0	0	0	1	0	0	0	0	0	0	0	0	0	0	0	1	0
Bacteria;Bacteroidetes;Bacteroidia;Bacteroidales;EF148839_f;EF148839_g	EF148839_g	0	0	0	0	1	0	0	0	0	0	0	0	0	0	0	0	0	0	0	0	0	0
Bacteria;Proteobacteria;Gammaproteobacteria;Chromatiales;EF157132_f;EF157132_f_uc	EF157132_f_uc	0	0	0	0	0	0	0	0	0	0	0	0	0	0	1	0	0	0	0	0	14	0
Bacteria;Proteobacteria;Betaproteobacteria;PAC002541_o;EF157188_f;EF157188_g	EF157188_g	0	0	2	1	3	0	0	0	3	0	0	0	0	2	0	0	0	1	0	0	0	0
Bacteria;Verrucomicrobia;Verrucomicrobiae;Pedosphaera_o;Pedosphaera_f;EF203179_g	EF203179_g	0	0	0	0	0	0	0	0	0	0	0	0	2	0	0	0	0	0	0	0	0	0
Bacteria;GN04;EU385751_c;EU385751_o;EF203188_f;EF203188_g	EF203188_g	0	0	0	0	0	0	0	0	0	0	0	0	2	0	0	0	0	0	0	0	1	0
Bacteria;Verrucomicrobia;Verrucomicrobiae;Pedosphaera_o;Pedosphaera_f;EF203195_g	EF203195_g	0	0	0	0	0	0	0	0	0	0	0	0	0	0	0	0	0	0	0	0	15	0
Bacteria;Chlorobi;HQ014634_c;HQ014634_o;HQ014634_f;EF203202_g	EF203202_g	0	0	0	0	0	0	0	0	0	1	0	0	10	0	0	0	1	0	1	1	0	0
Bacteria;Proteobacteria;Gammaproteobacteria;Plasticicumulans_o;CBTK_f;EF203209_g	EF203209_g	0	0	0	0	0	0	0	0	0	0	0	0	0	0	1	0	0	0	0	0	0	0
Bacteria;Proteobacteria;Deltaproteobacteria;Syntrophobacterales;EF205540_f;EF205540_f_uc	EF205540_f_uc	0	0	0	0	0	0	0	0	0	0	0	0	0	0	0	0	0	0	0	0	1	0
Bacteria;Proteobacteria;Deltaproteobacteria;Syntrophaceae_o;EF205549_f;EF205549_g	EF205549_g	0	0	0	0	0	0	0	0	0	0	0	0	21	0	0	0	1	0	0	0	5	0
Bacteria;Chlorobi;OPB56_c;OPB56_o;EF648021_f;EF205569_g	EF205569_g	0	0	0	0	0	0	0	0	0	0	0	0	2	0	0	0	0	0	0	0	0	0
Bacteria;Proteobacteria;Gammaproteobacteria;Oceanospirillales;EF379881_f;EF379881_f_uc	EF379881_f_uc	0	0	0	0	0	0	0	0	0	0	0	0	0	1	0	0	0	0	0	0	0	0
Bacteria;Proteobacteria;Gammaproteobacteria;Legionellales;Coxiellaceae;EF492925_g	EF492925_g	0	0	1	0	0	0	0	0	0	0	0	0	1	0	0	0	0	0	0	0	0	0
Bacteria;Acidobacteria;CP011806_c;CP011806_o;EF515323_f;EF515323_g	EF515323_g	0	0	0	0	0	0	0	0	0	0	0	0	2	0	0	0	0	0	0	0	1	0
Bacteria;Proteobacteria;Deltaproteobacteria;EU287146_o;EF515953_f;EF515953_f_uc	EF515953_f_uc	0	0	0	0	0	0	0	0	0	0	0	0	4	0	0	0	0	0	0	0	2	0
Bacteria;Proteobacteria;Deltaproteobacteria;Myxococcales;Sandaracinaceae;EF515980_g	EF515980_g	0	0	1	0	0	0	0	0	0	0	0	0	2	1	0	0	0	0	0	0	0	0
Bacteria;Proteobacteria;Deltaproteobacteria;Myxococcales;Polyangiaceae;EF516308_g	EF516308_g	0	0	0	0	0	0	0	0	0	0	0	0	2	0	0	0	0	0	0	0	0	0
Bacteria;Proteobacteria;Deltaproteobacteria;Myxococcales;EU589314_f;EF516387_g	EF516387_g	0	0	0	0	0	0	0	0	0	0	0	0	0	0	0	0	0	0	0	0	16	0
Bacteria;Proteobacteria;Oligoflexia;Bdellovibrionales;EF516458_f;EF516458_f_uc	EF516458_f_uc	1	0	0	0	0	0	0	0	0	0	0	0	0	0	0	0	0	0	0	0	1	0
Bacteria;Proteobacteria;Oligoflexia;Bdellovibrionales;EF516458_f;EF516458_g	EF516458_g	0	0	0	0	0	0	0	0	0	0	0	0	1	0	0	0	0	0	0	0	0	0
Bacteria;Verrucomicrobia;Spartobacteria;Chthoniobacterales;Chthoniobacteraceae;EF516525_g	EF516525_g	0	2	5	7	9	5	11	18	5	24	4	12	0	18	9	0	2	12	1	14	0	2
Bacteria;Actinobacteria;Rubrobacteria;Gaiellales;PAC000097_f;EF520360_g	EF520360_g	1	2	4	0	1	4	3	3	2	0	5	3	1	0	1	3	2	1	0	1	1	3
Bacteria;Actinobacteria;Actinobacteria_c;Planktophila_o;Planktophila_f;EF520366_g	EF520366_g	56	23	70	11	81	53	40	17	90	11	7	49	21	359	4	2	0	1	8	8	20	48
Bacteria;Proteobacteria;Alphaproteobacteria;Rickettsiales;Rickettsiaceae;EF520403_g	EF520403_g	0	0	1	4	0	0	0	0	1	0	0	0	0	0	0	0	0	1	0	0	1	0
Bacteria;Proteobacteria;Alphaproteobacteria;Sneathiellales;EF520407_f;EF520407_g	EF520407_g	0	0	0	0	0	0	0	0	0	0	0	0	0	0	0	0	1	0	0	0	0	0
Bacteria;Proteobacteria;Alphaproteobacteria;Rickettsiales;EF520427_f;EF520427_f_uc	EF520427_f_uc	0	0	0	0	0	1	0	0	1	0	0	0	0	0	1	4	1	3	2	0	0	0
Bacteria;Proteobacteria;Alphaproteobacteria;Rickettsiales;EF520427_f;EF520427_g	EF520427_g	0	0	0	0	0	0	0	0	0	0	0	0	0	0	0	1	1	0	0	0	0	0
Bacteria;Proteobacteria;Betaproteobacteria;Burkholderiales;Quisquiliibacterium_f;EF520450_g	EF520450_g	0	0	12	0	0	0	0	0	0	0	0	0	0	2	1	2	3	2	5	0	2	0
Bacteria;Elusimicrobia;EF520538_c;EF520538_o;EF520538_f;EF520538_f_uc	EF520538_f_uc	0	0	0	0	0	0	0	0	0	0	0	0	0	0	0	0	0	0	0	0	1	0
Bacteria;Elusimicrobia;EF520538_c;EF520538_o;EF520538_f;EF520538_g	EF520538_g	0	0	0	0	0	0	0	0	0	0	0	0	0	0	0	0	0	0	0	0	1	0
Bacteria;Proteobacteria;Deltaproteobacteria;Bradymonadales;EU799406_f;EF520543_g	EF520543_g	0	0	0	0	0	0	0	0	0	0	0	0	0	0	0	2	3	0	0	1	0	0
Bacteria;Planctomycetes;JQ278812_c;JQ278812_o;EF520584_f;EF520584_f_uc	EF520584_f_uc	0	0	0	0	0	0	0	0	0	0	0	0	0	0	0	1	0	0	0	0	0	0
Bacteria;Bacteroidetes;Sphingobacteriia;NVQB_o;NVQB_f;EF520590_g	EF520590_g	0	0	0	0	0	0	0	0	0	0	0	0	3	0	0	0	0	0	0	0	0	0
Bacteria;Bacteroidetes;Sphingobacteriia;FJ612278_o;EF520601_f;EF520601_f_uc	EF520601_f_uc	0	25	0	0	0	1	0	0	0	0	0	0	0	0	0	0	0	0	0	0	1	3
Bacteria;Bacteroidetes;Sphingobacteriia;FJ612278_o;EF520601_f;EF520601_g	EF520601_g	0	1	1	1	0	0	0	2	1	3	3	2	1	1	0	1	3	3	1	1	15	7
Bacteria;Bacteroidetes;Sphingobacteriia;Sphingobacteriales;FQ032818_f;EF520602_g	EF520602_g	0	0	9	3	0	1	4	0	11	2	6	5	3	0	3	1	0	1	1	3	3	4
Bacteria;Bacteroidetes;Bacteroidia;Bacteroidales;Lentimicrobiaceae;EF562574_g	EF562574_g	1	0	1	0	0	0	0	0	1	0	1	3	17	1	1	2	0	0	0	0	69	0
Bacteria;Proteobacteria;Gammaproteobacteria;EF573277_o;EF573277_f;EF573277_f_uc	EF573277_f_uc	1	0	0	2	0	0	2	1	0	1	0	1	0	0	0	0	0	0	0	1	0	0
Bacteria;Proteobacteria;Deltaproteobacteria;Bradymonadales;EF574244_f;EF574244_f_uc	EF574244_f_uc	1	0	0	0	0	0	1	0	1	0	0	0	0	0	0	0	0	1	0	0	0	1
Bacteria;Proteobacteria;Deltaproteobacteria;Bradymonadales;EF574244_f;EF574830_g	EF574830_g	0	0	0	2	0	0	0	0	0	1	0	0	0	0	0	1	0	1	0	5	0	0
Bacteria;Planctomycetes;Planctomycetia;Planctomycetales;Gemmataceae;EF580943_g	EF580943_g	0	0	1	0	0	0	0	0	0	0	0	0	17	0	0	0	0	0	0	0	2	0
Bacteria;Planctomycetes;Planctomycetia;Planctomycetales;Gemmataceae;EF580956_g	EF580956_g	0	0	1	0	0	0	0	0	0	0	0	0	2	0	0	0	0	0	0	0	0	0
Bacteria;Chloroflexi;Anaerolineae;Anaerolinaeles;Anaerolinaceae;EF590020_g	EF590020_g	0	0	0	0	0	0	0	0	0	0	0	0	2	0	0	0	0	0	0	0	0	0
Bacteria;Firmicutes;Clostridia;Clostridiales;Ruminococcaceae;EF590062_g	EF590062_g	0	0	0	0	0	0	0	0	0	0	0	0	6	0	0	0	0	0	2	0	6	0
Bacteria;Omnitrophica_OP3;HM243796_c;HM243796_o;HM243796_f;EF602487_g	EF602487_g	0	0	0	0	0	0	0	0	0	0	0	0	0	0	0	1	0	0	0	0	0	0
Bacteria;Actinobacteria;Acidimicrobiia;Acidimicrobiales;Iamiaceae;EF632905_g	EF632905_g	8	28	18	7	7	17	5	14	23	11	18	9	11	2	7	15	19	15	12	6	2	63
Bacteria;Chlorobi;OPB56_c;OPB56_o;EF648021_f;EF648021_f_uc	EF648021_f_uc	2	0	0	0	0	1	0	0	0	0	0	0	9	0	0	0	0	0	1	0	2	2
Bacteria;Planctomycetes;Phycisphaerae;Phycisphaerales;Phycisphaeraceae;EF648043_g	EF648043_g	0	0	0	0	0	0	0	0	0	0	0	0	3	0	0	0	0	0	0	0	0	0
Bacteria;Bacteroidetes;Flavobacteria;Flavobacteriales;Cryomorphaceae;EF648062_g	EF648062_g	11	3	88	41	18	9	22	32	25	42	34	28	24	31	41	2	1	25	6	43	0	9
Bacteria;Microgenomates_OP11;Microgenomatus_c;CP011212_o;EF648163_f;EF648163_f_uc	EF648163_f_uc	0	0	0	0	0	0	0	0	0	0	0	0	4	0	0	0	0	0	0	0	1	0
Bacteria;Microgenomates_OP11;Microgenomatus_c;CP011212_o;EF648163_f;EF648163_g	EF648163_g	0	0	0	0	0	0	0	0	0	0	0	0	1	0	0	0	0	0	0	0	1	0
Bacteria;Proteobacteria;Alphaproteobacteria;Rickettsiales;Paracaedibacteraceae;EF667926_g	EF667926_g	4	20	24	12	16	11	13	12	12	15	13	19	5	27	10	11	19	27	26	19	0	4
Bacteria;Aminicenantes_OP8;AQSP_c;HQ588586_o;HQ588586_f;EF688191_g	EF688191_g	0	0	0	0	0	0	0	0	0	0	1	1	0	0	0	0	0	0	0	0	0	0
Bacteria;Chloroflexi;Anaerolineae;Anaerolinaeles;EF688367_f;EF688367_f_uc	EF688367_f_uc	0	0	0	0	0	0	0	0	0	0	0	0	2	0	0	0	0	0	0	0	0	0
Bacteria;Proteobacteria;Deltaproteobacteria;Myxococcales;EF999368_f;EF999368_f_uc	EF999368_f_uc	0	0	0	0	0	0	0	0	0	0	0	0	1	0	0	0	0	0	0	1	0	0
Bacteria;Proteobacteria;Deltaproteobacteria;Myxococcales;EF999368_f;EF999368_g	EF999368_g	0	0	0	0	0	0	0	0	0	0	0	0	2	0	0	0	0	0	0	0	0	0
Bacteria;Proteobacteria;Gammaproteobacteria;Steroidobacter_o;Steroidobacter_f;EF999376_g	EF999376_g	0	0	0	0	0	0	0	0	0	0	0	0	20	0	0	0	0	2	0	0	2	0
Bacteria;Proteobacteria;Betaproteobacteria;Sterolibacterium_o;Sterolibacteriaceae;EF999377_g	EF999377_g	9	0	0	0	2	0	0	0	3	0	1	1	5	0	1	0	0	2	0	1	0	4
Bacteria;Cyanobacteria;Chroobacteria;Oscillatoriales;Planktothrix_f;EU010166_g	EU010166_g	37	0	0	0	0	39	74	0	0	58	31	93	37	60	0	0	0	35	0	0	0	0
Bacteria;Proteobacteria;Deltaproteobacteria;Desulfobulbaceae_o;Desulfobulbaceae;EU016437_g	EU016437_g	0	0	0	0	0	0	0	0	0	0	0	0	0	1	0	0	0	0	0	0	0	0
Bacteria;Planctomycetes;Planctomycetia;Planctomycetales;Planctomycetaceae;EU037330_g	EU037330_g	0	0	0	0	0	0	0	0	0	0	0	0	0	1	0	0	0	0	0	0	0	0
Bacteria;A3DB;A3DB_c;A3DB_o;EU043668_f;EU043668_f_uc	EU043668_f_uc	0	0	0	0	0	0	0	0	0	0	0	0	1	0	0	0	0	0	0	0	0	0
Bacteria;Chloroflexi;Ktedonobacteria;Ktedonobacterales;Ktedonobacteraceae;EU043754_g	EU043754_g	0	0	0	0	0	0	0	0	0	0	0	0	2	0	0	0	0	0	0	0	0	0
Bacteria;Caldithrix_p;Caldithrix_c;EU245241_o;EU048684_f;EU048684_f_uc	EU048684_f_uc	0	0	0	0	0	0	0	0	0	0	0	0	4	0	0	0	0	0	0	0	1	0
Bacteria;Caldithrix_p;Caldithrix_c;EU245241_o;EU048684_f;EU048684_g	EU048684_g	0	0	0	0	0	0	0	0	0	0	0	0	0	0	0	0	0	0	0	0	1	0
Bacteria;Caldiserica;Caldisericia;EU050690_o;EU050690_f;EU050690_f_uc	EU050690_f_uc	0	0	0	0	0	0	0	0	0	0	0	0	0	0	0	1	0	0	0	0	0	0
Bacteria;Bacteroidetes;Sphingobacteriia;Sphingobacteriales;EU234264_f;EU104008_g	EU104008_g	0	0	0	0	0	0	0	0	0	0	0	0	0	0	0	0	0	0	0	0	1	0
Bacteria;Bacteroidetes;Sphingobacteriia;Saprospirales;Saprospiraceae;EU104080_g	EU104080_g	0	3	0	0	0	1	1	0	0	0	0	0	0	0	0	0	0	0	0	0	0	2
Bacteria;Bacteroidetes;Bacteroidia;Marinilabiliales;Marinilabiliaceae;EU104115_g	EU104115_g	0	0	0	0	0	0	0	0	0	0	0	0	4	1	0	0	0	0	0	0	0	0
Bacteria;Proteobacteria;Gammaproteobacteria;Xanthomonadales;Xanthomonadaceae;EU104217_g	EU104217_g	1	0	0	0	0	1	1	0	0	0	0	0	3	0	0	0	0	0	0	0	0	3
Bacteria;Proteobacteria;Oligoflexia;Bdellovibrionales;Bdellovibrionaceae;EU104230_g	EU104230_g	0	0	0	1	0	0	0	0	0	0	0	0	0	0	0	0	0	0	0	0	0	0
Bacteria;Proteobacteria;Alphaproteobacteria;Rhodospirillales;EU131034_f;EU131034_g	EU131034_g	0	0	0	0	0	0	0	0	0	0	0	0	0	0	0	2	0	0	0	0	0	0
Bacteria;Proteobacteria;Alphaproteobacteria;Rhodospirillales;EU131043_f;EU131043_f_uc	EU131043_f_uc	0	2	0	0	5	2	7	5	2	1	1	0	0	0	0	0	0	0	0	0	0	1
Bacteria;Proteobacteria;Alphaproteobacteria;Rhodospirillales;Rhodospirillaceae;EU133483_g	EU133483_g	1	0	0	0	0	0	7	2	0	4	2	0	0	0	0	0	0	0	0	0	0	0
Bacteria;Chloroflexi;Anaerolineae;PAC000395_o;EU134013_f;EU134013_f_uc	EU134013_f_uc	0	0	0	0	0	0	0	0	0	1	0	0	0	0	0	0	2	0	2	0	0	0
Bacteria;Chloroflexi;Anaerolineae;PAC000395_o;EU134013_f;EU134013_g	EU134013_g	2	0	0	0	0	0	0	0	0	0	0	0	1	0	0	0	0	0	0	0	0	1
Bacteria;Chloroflexi;Ktedonobacteria;Ktedonobacterales;Ktedonobacteraceae;EU134184_g	EU134184_g	0	0	0	0	0	0	0	0	0	0	0	0	4	0	0	0	1	0	0	0	0	0
Bacteria;Proteobacteria;Deltaproteobacteria;Myxococcales;Polyangiaceae;EU134489_g	EU134489_g	1	6	7	5	12	3	11	15	6	3	3	10	2	11	4	2	2	6	4	10	0	1
Bacteria;Proteobacteria;Deltaproteobacteria;Myxococcales;Sandaracinaceae;EU134561_g	EU134561_g	0	0	0	1	0	0	0	0	0	0	0	0	0	1	0	2	5	5	1	4	0	0
Bacteria;Proteobacteria;Deltaproteobacteria;Bradymonadales;EF574244_f;EU134572_g	EU134572_g	2	0	5	18	4	2	1	1	2	1	4	2	5	15	26	3	4	25	5	21	0	5
Bacteria;Elusimicrobia;Elusimicrobia_c;PAC000548_o;EU134603_f;EU134603_f_uc	EU134603_f_uc	0	0	0	0	0	0	0	0	0	0	1	0	1	0	0	0	0	0	0	0	1	0
Bacteria;Elusimicrobia;Elusimicrobia_c;PAC000548_o;EU134603_f;EU134603_g	EU134603_g	0	0	0	0	0	0	0	0	0	0	0	0	1	0	0	0	1	0	0	0	1	0
Bacteria;DQ499300_p;DQ499300_c;EU134912_o;EU134912_f;EU134912_f_uc	EU134912_f_uc	0	0	0	0	0	0	0	0	0	0	0	0	0	0	0	0	0	0	0	0	1	0
Bacteria;DQ499300_p;DQ499300_c;EU134912_o;EU134912_f;EU134912_g	EU134912_g	0	0	0	0	0	0	0	0	0	0	0	0	1	0	0	0	0	0	0	0	0	0
Bacteria;Saccharibacteria_TM7;Saccharimonas_c;Saccharimonas_o;EU135366_f;EU135366_f_uc	EU135366_f_uc	0	0	0	0	1	0	0	0	0	0	0	0	0	0	0	0	0	0	0	0	0	0
Bacteria;Verrucomicrobia;Verrucomicrobiae;Pedosphaera_o;Pedosphaera_f;EU135452_g	EU135452_g	0	0	0	0	0	0	0	0	0	0	0	0	0	0	0	0	0	0	0	0	1	0
Bacteria;Verrucomicrobia;Verrucomicrobiae;Pedosphaera_o;EU135466_f;EU135466_f_uc	EU135466_f_uc	0	0	0	0	0	0	0	0	0	0	1	0	0	0	0	0	0	0	0	0	0	0
Bacteria;Verrucomicrobia;Verrucomicrobiae;Pedosphaera_o;EU135466_f;EU135466_g	EU135466_g	0	0	0	0	0	0	0	0	0	0	2	0	3	0	0	0	0	0	0	0	0	0
Bacteria;Verrucomicrobia;Verrucomicrobiae;Pedosphaera_o;Pedosphaera_f;EU135478_g	EU135478_g	0	0	0	0	0	0	0	0	0	0	0	0	2	0	0	0	0	0	0	0	0	0
Bacteria;Verrucomicrobia;Verrucomicrobiae;Pedosphaera_o;Pedosphaera_f;EU135503_g	EU135503_g	0	0	0	0	0	0	0	0	0	0	0	0	2	0	0	0	0	0	0	0	0	0
Bacteria;Verrucomicrobia;Verrucomicrobiae;Pedosphaera_o;Pedosphaera_f;EU135508_g	EU135508_g	0	0	0	0	0	0	0	0	0	0	0	0	1	0	2	0	0	0	0	0	0	0
Bacteria;Bacteroidetes;Sphingobacteriia;Sphingobacteriales;EU234264_f;EU234264_g	EU234264_g	3	2	0	5	4	4	7	2	2	3	1	1	2	2	2	0	2	3	2	1	1	24
Bacteria;Proteobacteria;Deltaproteobacteria;Myxococcales;PAC000695_f;EU234271_g	EU234271_g	1	0	8	0	1	1	0	0	0	0	0	4	2	0	0	0	0	5	0	0	0	0
Bacteria;Planctomycetes;Planctomycetia;Planctomycetales;Gemmataceae;EU234279_g	EU234279_g	24	52	89	58	33	44	69	95	62	41	77	71	39	41	47	1	4	14	7	25	1	66
Bacteria;Caldithrix_p;Caldithrix_c;EU245241_o;EU245241_f;EU245241_f_uc	EU245241_f_uc	0	0	0	0	0	0	0	0	0	0	0	0	2	0	0	0	0	0	0	0	0	0
Bacteria;Omnitrophica_OP3;AB015559_c;AB015559_o;EU245642_f;EU245642_f_uc	EU245642_f_uc	0	0	0	0	0	0	1	0	1	0	1	0	0	0	1	0	0	2	2	0	6	0
Bacteria;Parcubacteria_OD1;Paceibacter_c;EU245687_o;EU245687_f;EU245687_g	EU245687_g	0	0	0	0	0	0	0	0	0	0	0	0	0	0	2	92	69	11	8	1	0	0
Bacteria;Planctomycetes;Phycisphaerae;CP019633_o;PAC002608_f;EU245727_g	EU245727_g	0	0	0	0	0	0	0	0	0	0	0	0	3	0	0	0	0	0	0	0	2	0
Bacteria;EU245920_p;EU245920_c;EU245920_o;EU245920_f;EU245920_f_uc	EU245920_f_uc	0	0	0	0	0	0	0	0	0	0	0	0	2	0	0	0	0	0	0	0	0	0
Bacteria;BRC1;EU246057_c;EU246057_o;EU246057_f;EU246057_g	EU246057_g	0	0	0	0	0	0	0	0	0	0	0	0	1	0	0	0	0	0	0	0	0	0
Bacteria;Planctomycetes;Phycisphaerae;CP019633_o;EU246070_f;EU246070_f_uc	EU246070_f_uc	0	0	0	1	0	0	0	0	0	0	0	0	0	0	0	0	0	0	0	0	4	0
Bacteria;Peregrinibacteria;Peribacteria;LBOR_o;EU246208_f;EU246208_f_uc	EU246208_f_uc	0	0	0	0	0	0	0	0	0	0	0	0	0	0	0	0	0	0	0	0	2	0
Bacteria;Proteobacteria;Deltaproteobacteria;EU246214_o;EU246214_f;EU246214_f_uc	EU246214_f_uc	0	0	0	0	0	0	0	0	1	0	0	0	1	0	0	2	1	0	0	0	0	0
Bacteria;Proteobacteria;Deltaproteobacteria;EU246214_o;EU246214_f;EU246214_g	EU246214_g	0	0	0	0	0	0	0	0	0	0	0	0	0	0	0	0	0	0	0	0	1	0
Bacteria;Chloroflexi;Anaerolineae;Anaerolinaeles;Anaerolinaceae;EU246234_g	EU246234_g	0	0	0	0	0	0	0	0	0	0	0	0	0	0	0	0	0	0	0	0	1	0
Bacteria;Proteobacteria;Alphaproteobacteria;Rhodospirillales;Rhodospirillaceae;EU266785_g	EU266785_g	1	0	0	1	1	0	1	0	0	0	0	1	0	1	2	0	0	1	3	3	0	0
Bacteria;Proteobacteria;Betaproteobacteria;Sulfuricellales;Sulfuricellaceae;EU266800_g	EU266800_g	0	0	0	0	0	0	1	0	0	0	1	0	3	0	1	0	0	0	0	0	0	0
Bacteria;Caldiserica;Caldisericia;Caldisericales;EU266853_f;EU266853_f_uc	EU266853_f_uc	0	0	0	0	0	0	0	0	0	0	0	0	0	0	0	0	0	0	0	0	5	0
Bacteria;Caldiserica;Caldisericia;Caldisericales;EU266853_f;EU266853_g	EU266853_g	1	0	0	0	0	0	0	0	0	0	0	0	0	0	0	0	0	0	0	0	0	0
Bacteria;Chloroflexi;Dehalococcoidia;Dehalococcoidales;Dehalococcoidaceae;EU266855_g	EU266855_g	0	0	0	0	0	0	0	0	0	0	0	0	1	0	0	0	0	0	0	0	1	0
Bacteria;EU266861_p;EU266861_c;EU266861_o;EU266861_f;EU266861_f_uc	EU266861_f_uc	0	0	0	0	0	0	0	0	0	0	0	0	2	0	0	0	0	0	0	0	0	0
Bacteria;EU266861_p;EU266861_c;EU266861_o;EU266861_f;EU266861_g	EU266861_g	1	0	0	0	0	0	0	0	0	0	0	0	3	0	0	0	0	0	0	0	0	0
Bacteria;Armatimonadetes;EU266864_c;EU266864_o;EU266864_f;EU266864_f_uc	EU266864_f_uc	0	0	0	0	0	0	0	0	0	0	0	0	2	0	0	0	0	0	0	0	0	0
Bacteria;Armatimonadetes;EU266864_c;EU266864_o;EU266864_f;EU266864_g	EU266864_g	0	0	0	0	0	0	0	0	0	0	0	0	2	0	0	0	0	0	0	0	3	0
Bacteria;Actinobacteria;OPB41;OPB41_o;OPB41_f;EU266869_g	EU266869_g	0	0	0	0	0	0	0	0	0	0	0	0	2	0	0	0	0	0	0	0	0	0
Bacteria;Proteobacteria;Betaproteobacteria;Burkholderiales;Oxalobacteraceae;EU266905_g	EU266905_g	0	0	0	0	0	0	0	0	0	0	0	0	0	0	0	0	0	0	0	0	0	1
Bacteria;Proteobacteria;Deltaproteobacteria;Myxococcales;EU589314_f;EU283371_g	EU283371_g	0	0	0	0	0	0	0	0	0	0	0	0	1	0	0	0	0	0	0	0	1	0
Bacteria;Bacteroidetes;Sphingobacteriia;Saprospirales;Saprospiraceae;EU283409_g	EU283409_g	0	0	0	0	0	0	0	0	0	0	0	0	1	0	0	0	0	0	0	0	0	0
Bacteria;Parcubacteria_OD1;LCGL_c;LCGL_o;EU283580_f;EU283580_f_uc	EU283580_f_uc	0	0	0	0	0	0	0	0	0	0	0	0	0	0	0	0	0	1	0	0	0	0
Bacteria;Proteobacteria;Alphaproteobacteria;Rhizobiales;Beijerinckiaceae;EU289441_g	EU289441_g	0	0	0	0	0	0	0	0	0	0	0	0	0	0	0	0	0	0	0	0	1	0
Bacteria;Chloroflexi;PDJQ_c;EU335161_o;EU335161_f;EU335161_f_uc	EU335161_f_uc	0	0	0	0	0	0	0	0	0	0	0	0	0	0	0	0	0	1	0	0	0	0
Bacteria;Proteobacteria;Deltaproteobacteria;EU335163_o;EU335163_f;EU335163_g	EU335163_g	0	0	0	0	0	0	0	0	0	0	0	0	10	0	0	0	0	0	1	0	4	0
Bacteria;Omnitrophica_OP3;FP245540_c;FP245538_o;FP245538_f;EU335171_g	EU335171_g	0	0	0	0	0	0	0	0	0	0	0	0	0	1	0	0	0	0	0	0	0	0
Bacteria;Proteobacteria;Deltaproteobacteria;Myxococcales;Haliangiaceae;EU335179_g	EU335179_g	0	0	0	0	0	0	0	0	0	0	0	0	1	0	0	0	0	0	0	0	0	0
Bacteria;Nitrospirae;Nitrospira_c;Methylomirabilis_o;Methylomirabilis_f;EU335192_g	EU335192_g	0	0	0	0	0	0	0	0	0	0	0	0	24	0	0	1	0	0	0	0	12	0
Bacteria;Nitrospirae;Nitrospira_c;EU335197_o;EU335197_f;EU335197_g	EU335197_g	0	0	1	0	0	0	0	0	0	0	0	0	63	0	0	0	2	0	1	0	9	0
Bacteria;Verrucomicrobia;Verrucomicrobiae;Pedosphaera_o;Pedosphaera_f;EU335227_g	EU335227_g	0	0	0	0	0	0	0	0	0	0	0	0	3	0	0	0	0	0	0	0	0	0
Bacteria;Chlamydiae;Chlamydiae_c;Chlamydiales;EU363464_f;EU363464_f_uc	EU363464_f_uc	16	6	34	20	16	10	15	9	18	8	26	21	17	15	9	13	26	7	20	9	28	23
Bacteria;Chlamydiae;Chlamydiae_c;Chlamydiales;EU363464_f;EU363464_g	EU363464_g	0	1	5	0	1	4	0	1	4	0	3	1	4	0	0	0	2	0	0	0	5	0
Bacteria;GN04;EU385751_c;EU385751_o;EU385751_f;EU385751_f_uc	EU385751_f_uc	0	0	0	0	0	0	0	0	0	0	0	0	8	0	0	0	0	0	0	0	0	0
Bacteria;GN04;EU385751_c;EU385751_o;EU385751_f;EU385751_g	EU385751_g	0	0	0	0	0	0	0	0	0	0	0	0	17	1	0	0	0	0	0	0	0	0
Bacteria;Parcubacteria_OD1;Paceibacter_c;Paceibacter_o;EU385773_f;EU385773_f_uc	EU385773_f_uc	0	0	0	0	0	0	0	0	0	0	0	0	0	0	0	1	1	0	0	0	0	0
Bacteria;Chloroflexi;Dehalococcoidia;Dehalococcoidales;EU385821_f;EU385821_g	EU385821_g	0	0	0	0	0	0	0	0	0	0	0	0	0	0	0	0	1	0	0	0	1	0
Bacteria;Cyanobacteria;PAC002560_c;PAC002337_o;EU385890_f;EU385890_f_uc	EU385890_f_uc	0	0	0	0	0	0	0	0	0	0	0	0	0	0	0	0	0	0	0	0	1	0
Bacteria;GN04;EU385751_c;EU385751_o;EU385915_f;EU385915_f_uc	EU385915_f_uc	0	0	0	0	0	0	0	0	0	0	0	0	3	0	0	0	0	0	0	0	0	0
Bacteria;Elusimicrobia;Elusimicrobia_c;PAC000548_o;EU386017_f;EU386017_f_uc	EU386017_f_uc	0	0	0	0	0	0	0	0	0	0	0	0	2	0	0	0	0	0	0	0	0	0
Bacteria;Omnitrophica_OP3;JQ086826_c;JQ086826_o;EU386033_f;EU386033_f_uc	EU386033_f_uc	0	0	0	0	0	0	0	0	0	0	0	0	0	0	0	1	0	0	0	0	0	0
Bacteria;Elusimicrobia;Elusimicrobia_c;PAC000548_o;EU386053_f;EU386053_f_uc	EU386053_f_uc	0	0	0	0	0	0	0	0	0	0	0	0	1	0	0	0	0	0	0	0	1	0
Bacteria;Proteobacteria;Deltaproteobacteria;Syntrophaceae_o;Syntrophaceae;EU399668_g	EU399668_g	0	0	0	0	0	0	0	0	0	0	0	0	0	0	0	0	0	0	0	0	1	0
Bacteria;Proteobacteria;Gammaproteobacteria;Thiotrichales;EU400612_f;EU400612_f_uc	EU400612_f_uc	0	0	0	0	0	0	0	0	0	4	2	1	0	2	4	7	8	10	5	0	0	0
Bacteria;Caldithrix_p;Caldithrix_c;EU245241_o;EU245241_f;EU407206_g	EU407206_g	0	0	0	0	0	0	0	0	0	0	0	0	3	0	0	1	0	0	0	0	1	0
Bacteria;Actinobacteria;Rubrobacteria;Rubrobacterales;EU407208_f;EU407208_g	EU407208_g	0	0	0	0	0	0	0	0	0	0	0	0	10	1	0	0	0	0	0	0	10	1
Bacteria;Proteobacteria;Deltaproteobacteria;OM27;U70713_f;EU431778_g	EU431778_g	7	0	3	14	19	7	9	2	11	1	7	15	11	23	6	1	2	12	6	17	1	2
Bacteria;Bacteroidetes;Sphingobacteriia;NVQB_o;NVQB_f;EU431801_g	EU431801_g	0	0	0	1	4	0	5	0	3	4	4	3	2	11	1	0	0	10	0	19	0	1
Bacteria;Proteobacteria;Gammaproteobacteria;Cellvibrionales;Cellvibrionaceae;EU464870_g	EU464870_g	0	0	1	0	0	0	0	0	0	1	0	0	10	0	0	0	0	0	0	0	0	0
Bacteria;Cyanobacteria;PAC002560_c;PAC002337_o;EU487906_f;EU487906_f_uc	EU487906_f_uc	0	0	0	0	0	0	0	0	0	0	0	0	0	0	0	0	0	0	0	0	1	0
Bacteria;Chlamydiae;Chlamydiae_c;Chlamydiales;EU488135_f;EU488135_f_uc	EU488135_f_uc	0	0	0	0	0	0	0	0	0	0	0	0	0	0	0	0	0	0	0	0	1	0
Bacteria;Latescibacteria_WS3;Latescibacter_c;EU491142_o;EU491142_f;EU491142_f_uc	EU491142_f_uc	0	0	0	0	0	0	0	0	0	0	0	0	1	0	0	0	0	0	0	0	0	0
Bacteria;Chlamydiae;Chlamydiae_c;Chlamydiales;EU491566_f;EU491566_f_uc	EU491566_f_uc	0	0	0	0	0	0	0	0	0	0	0	0	0	0	0	0	0	0	0	0	2	0
Bacteria;Acidobacteria;CP011806_c;CP011806_o;EU542511_f;EU542511_f_uc	EU542511_f_uc	0	0	0	0	0	0	0	0	0	0	0	0	5	0	0	0	0	0	0	0	0	0
Bacteria;Acidobacteria;CP011806_c;CP011806_o;EU542511_f;EU542511_g	EU542511_g	0	0	0	0	0	0	0	0	0	0	0	0	6	0	1	0	0	0	0	0	10	0
Bacteria;Proteobacteria;Alphaproteobacteria;Rickettsiales;Rickettsiaceae;EU570831_g	EU570831_g	0	0	0	0	0	0	0	0	0	2	0	0	0	0	0	0	0	0	0	0	0	0
Bacteria;JMYB36;JMYB36_c;JMYB36_o;EU570909_f;EU570909_f_uc	EU570909_f_uc	0	0	0	0	0	0	0	0	0	0	0	0	0	0	0	0	1	0	0	0	0	0
Bacteria;Proteobacteria;Alphaproteobacteria;Sphingomonadales;Sphingomonadaceae;EU580479_g	EU580479_g	12	1	0	41	17	18	29	43	6	31	8	18	8	28	10	6	14	8	9	23	2	19
Bacteria;Acidobacteria;Solibacteres;Solibacterales;Solibacteraceae;EU589264_g	EU589264_g	0	0	1	0	0	0	0	0	0	0	0	0	10	0	0	0	0	0	0	0	2	0
Bacteria;Proteobacteria;Alphaproteobacteria;Rhodospirillales;Rhodospirillaceae;EU589272_g	EU589272_g	0	0	0	0	2	2	3	3	3	1	8	8	5	8	1	1	0	6	4	4	0	0
Bacteria;Elusimicrobia;Elusimicrobia_c;PAC000548_o;EU589308_f;EU589308_f_uc	EU589308_f_uc	0	0	0	0	0	0	0	0	0	0	0	0	1	1	0	0	0	0	0	0	3	0
Bacteria;Elusimicrobia;Elusimicrobia_c;PAC000548_o;EU589308_f;EU589308_g	EU589308_g	0	0	0	0	0	0	0	0	0	0	0	0	3	1	0	0	0	0	0	0	2	0
Bacteria;Proteobacteria;Deltaproteobacteria;Myxococcales;EU589314_f;EU589314_f_uc	EU589314_f_uc	4	0	3	0	0	0	5	0	0	4	3	2	6	0	0	0	2	0	2	2	0	0
Bacteria;Proteobacteria;Deltaproteobacteria;Myxococcales;EU589314_f;EU589314_g	EU589314_g	0	0	0	0	0	1	0	0	0	0	0	0	0	0	0	10	0	0	0	0	0	0
Bacteria;Proteobacteria;Gammaproteobacteria;Legionellales;Coxiellaceae;EU592425_g	EU592425_g	0	0	0	0	0	0	0	0	0	0	0	0	1	0	0	0	0	0	0	0	2	1
Bacteria;Latescibacteria_WS3;Latescibacter_c;EU592470_o;EU592470_f;EU592470_g	EU592470_g	0	0	0	0	0	0	0	0	0	0	0	0	1	0	0	0	0	0	0	0	0	0
Bacteria;Proteobacteria;Deltaproteobacteria;EU617831_o;EU617831_f;EU617831_f_uc	EU617831_f_uc	0	0	0	0	0	0	0	0	0	0	0	0	15	1	0	0	0	0	0	0	1	0
Bacteria;Proteobacteria;Oligoflexia;Oligoflexales;Oligoflexaceae;EU617864_g	EU617864_g	0	0	0	0	0	0	0	0	0	0	0	0	0	0	0	0	0	0	0	0	1	0
Bacteria;Actinobacteria;Actinobacteria_c;Frankiales;Sporichthyaceae;EU644212_g	EU644212_g	0	0	0	0	0	0	0	0	0	0	0	0	1	0	0	0	0	0	0	0	0	0
Bacteria;Chlorobi;Ignavibacteriae;GQ472436_o;GQ472436_f;EU644261_g	EU644261_g	0	0	0	0	0	0	0	0	0	0	0	0	3	0	0	0	0	0	0	0	5	0
Bacteria;Acidobacteria;CP011806_c;CP011806_o;EU652507_f;EU652507_f_uc	EU652507_f_uc	0	0	0	0	0	0	0	0	0	0	0	0	1	0	0	0	0	0	0	0	0	0
Bacteria;Acidobacteria;CP011806_c;CP011806_o;EU652507_f;EU652507_g	EU652507_g	0	0	0	0	0	0	0	0	0	0	0	0	1	0	0	0	0	0	0	0	0	0
Bacteria;Chloroflexi;Ktedonobacteria;Ktedonobacterales;EU680443_f;EU680443_f_uc	EU680443_f_uc	0	0	0	0	0	0	0	0	0	0	0	0	1	0	0	0	0	0	0	0	0	0
Bacteria;Chloroflexi;Ktedonobacteria;Ktedonobacterales;EU680443_f;EU680443_g	EU680443_g	0	0	0	0	0	0	0	0	0	0	0	0	3	0	0	0	0	0	0	0	0	0
Bacteria;Proteobacteria;Gammaproteobacteria;Chromatiales;EU700150_f;EU700150_g	EU700150_g	0	0	0	0	0	0	0	0	0	0	0	0	39	0	0	0	1	0	0	0	0	2
Bacteria;EU700159_p;EU700159_c;EU700159_o;EU700159_f;EU700159_f_uc	EU700159_f_uc	0	0	0	0	0	0	0	0	0	0	0	0	2	0	0	0	0	0	0	0	3	0
Bacteria;Acidobacteria;Vicinamibacter_c;Vicinamibacter_o;Vicinamibacter_f;EU700165_g	EU700165_g	0	0	0	0	0	0	0	0	0	0	0	0	6	0	0	0	0	0	0	0	0	0
Bacteria;Bacteroidetes;Flavobacteria;Flavobacteriales;Cryomorphaceae;EU703423_g	EU703423_g	0	0	0	0	0	0	0	0	0	0	0	0	0	0	5	36	19	9	3	2	0	0
Bacteria;Proteobacteria;Betaproteobacteria;Burkholderiales;Comamonadaceae;EU735703_g	EU735703_g	0	0	0	0	0	2	5	0	0	0	1	6	5	0	0	1	0	0	0	3	0	0
Bacteria;Firmicutes;Clostridia;Clostridiales;Ruminococcaceae;EU753609_g	EU753609_g	0	0	1	0	0	0	0	0	0	0	1	0	0	0	0	0	0	0	0	0	0	0
Bacteria;Proteobacteria;Gammaproteobacteria;Chromatiales;Methylohalomonas_f;EU753674_g	EU753674_g	2	1	11	8	2	1	5	2	1	6	4	6	1	4	10	4	6	2	4	5	0	0
Bacteria;Proteobacteria;Deltaproteobacteria;Bradymonadales;EU799406_f;EU799406_f_uc	EU799406_f_uc	2	0	12	2	0	1	2	0	6	1	0	2	5	2	1	1	0	0	1	1	6	6
Bacteria;Proteobacteria;Alphaproteobacteria;Rhodospirillales;Rhodospirillaceae;EU799766_g	EU799766_g	0	0	0	0	0	0	1	0	0	0	2	1	0	0	1	1	0	2	0	1	1	0
Bacteria;Bacteroidetes;Flavobacteria;Flavobacteriales;Crocinitomicaceae;EU800805_g	EU800805_g	15	7	47	110	43	21	67	65	27	46	50	48	31	94	85	63	64	72	116	129	62	35
Bacteria;Proteobacteria;Betaproteobacteria;EU800906_o;EU800906_f;EU800906_g	EU800906_g	0	0	6	0	0	0	0	1	1	2	1	2	1	0	0	0	0	2	0	0	0	0
Bacteria;Bacteroidetes;Flavobacteria;Flavobacteriales;Cryomorphaceae;EU800913_g	EU800913_g	1	0	0	1	0	1	10	6	0	2	4	1	5	18	2	3	3	3	4	3	0	2
Bacteria;Proteobacteria;Alphaproteobacteria;Rhodospirillales;Rhodospirillaceae;EU800921_g	EU800921_g	0	0	0	0	1	0	0	0	1	4	1	1	2	0	0	0	0	1	0	4	0	0
Bacteria;Proteobacteria;Gammaproteobacteria;Chromatiales;Methylohalomonas_f;EU800981_g	EU800981_g	0	0	0	0	0	0	0	0	0	1	0	0	0	0	0	0	0	0	0	0	0	0
Bacteria;Proteobacteria;Alphaproteobacteria;Rhizobiales;Beijerinckiaceae;EU801149_g	EU801149_g	0	0	1	5	0	3	0	3	3	1	1	0	1	3	2	0	2	1	2	1	33	4
Bacteria;Actinobacteria;Actinobacteria_c;Frankiales;AB021325_f;EU801210_g	EU801210_g	1	0	87	1	0	0	3	1	2	0	0	0	0	0	0	0	0	0	0	0	36	0
Bacteria;Proteobacteria;Alphaproteobacteria;Rhodospirillales;Rhodospirillaceae;EU801583_g	EU801583_g	35	4	12	60	64	22	42	26	73	33	49	111	53	76	35	16	25	53	40	80	0	6
Bacteria;Proteobacteria;Betaproteobacteria;Burkholderiales;Comamonadaceae;EU801607_g	EU801607_g	5	4	0	2	3	0	0	5	4	1	0	0	0	0	0	1	0	0	0	0	0	2
Bacteria;Proteobacteria;Alphaproteobacteria;Rhizobiales;EU803296_f;EU803296_f_uc	EU803296_f_uc	0	0	0	0	0	0	0	0	0	0	0	0	0	1	0	0	0	0	0	0	0	0
Bacteria;Proteobacteria;Alphaproteobacteria;Rhizobiales;EU803296_f;EU803296_g	EU803296_g	19	29	48	16	16	21	23	37	17	18	19	32	29	19	12	5	4	10	9	18	23	35
Bacteria;Proteobacteria;Betaproteobacteria;Burkholderiales;OM156_f;EU803579_g	EU803579_g	8	11	19	53	21	6	13	18	18	67	102	50	18	84	74	181	164	84	74	68	0	3
Bacteria;Planctomycetes;Phycisphaerae;Phycisphaerales;Phycisphaeraceae;EU803846_g	EU803846_g	58	8	117	234	160	79	167	98	103	93	108	131	46	293	181	174	199	216	122	208	2	17
Bacteria;Chloroflexi;GQ396871_c;GQ396871_o;GQ396871_f;EU803902_g	EU803902_g	22	12	21	11	27	18	21	21	31	14	17	36	16	18	9	3	1	7	6	30	0	8
Bacteria;TM6;TM6_c;Babela_o;Babela_f;EU834773_g	EU834773_g	0	0	0	0	0	0	0	1	0	0	1	0	0	0	0	0	0	0	0	0	0	0
Bacteria;Proteobacteria;Alphaproteobacteria;Rhizobiales;Phreatobacter_f;EU834774_g	EU834774_g	1	1	0	0	0	1	1	1	0	1	4	0	0	1	0	0	0	0	0	0	0	0
Bacteria;Proteobacteria;Deltaproteobacteria;PAC002565_o;EU861868_f;EU861868_f_uc	EU861868_f_uc	0	0	0	0	0	0	0	0	0	0	0	0	0	0	0	1	0	0	0	0	0	0
Bacteria;Proteobacteria;Deltaproteobacteria;PAC002565_o;EU861868_f;EU861868_g	EU861868_g	1	0	3	1	0	0	0	2	0	1	0	0	0	7	6	26	24	15	5	5	0	0
Bacteria;Proteobacteria;Alphaproteobacteria;Rickettsiales;Rickettsiaceae;EU861930_g	EU861930_g	0	0	0	0	0	0	0	0	0	2	0	0	0	1	1	0	0	0	0	0	0	0
Bacteria;Planctomycetes;Planctomycetia;Planctomycetales;Planctomycetaceae;EU881226_g	EU881226_g	18	3	45	16	41	28	19	13	33	23	69	44	40	40	59	56	67	58	43	31	6	16
Bacteria;Proteobacteria;Deltaproteobacteria;PAC001922_o;PAC002546_f;EU881241_g	EU881241_g	0	0	0	0	0	0	0	0	0	0	0	0	3	0	0	0	0	0	0	0	0	0
Bacteria;Omnitrophica_OP3;AY373410_c;AY373410_o;EU881347_f;EU881347_f_uc	EU881347_f_uc	0	0	0	0	0	0	0	0	0	0	0	0	2	0	1	0	0	0	0	0	6	0
Bacteria;Omnitrophica_OP3;AY373410_c;AY373410_o;EU881347_f;EU881347_g	EU881347_g	0	0	0	0	0	0	0	0	0	0	0	0	1	0	0	0	0	0	0	0	2	0
Bacteria;Latescibacteria_WS3;Latescibacter_c;AM991194_o;EU881351_f;EU881351_f_uc	EU881351_f_uc	0	0	0	0	0	0	0	0	0	0	0	0	3	0	0	0	0	0	0	0	0	0
Bacteria;Proteobacteria;Deltaproteobacteria;Myxococcales;Polyangiaceae;EU925840_g	EU925840_g	0	0	0	0	0	0	0	0	0	0	0	0	3	0	0	0	0	0	0	0	0	0
Bacteria;Cyanobacteria;PAC002560_c;PAC002337_o;PAC002337_f;EU925868_g	EU925868_g	0	0	0	0	0	0	0	0	0	0	0	0	1	0	0	0	0	0	0	0	0	0
Bacteria;Peregrinibacteria;Peribacteria;AY532580_o;AY532580_f;EU937860_g	EU937860_g	0	0	0	0	0	0	0	0	0	0	0	0	0	0	0	0	0	0	0	0	0	1
Bacteria;Verrucomicrobia;Verrucomicrobiae;Pedosphaera_o;Pedosphaera_f;EU937926_g	EU937926_g	0	0	0	0	0	0	0	0	0	0	0	0	0	0	0	0	0	0	0	0	1	0
Bacteria;Bacteroidetes;Sphingobacteriia;Sphingobacteriales;Sphingobacteriaceae;EU937942_g	EU937942_g	2	0	1	67	1	2	2	1	2	3	1	16	4	12	3	1	1	2	2	18	2	0
Bacteria;Verrucomicrobia;Verrucomicrobiae;Pedosphaera_o;Pedosphaera_f;EU937949_g	EU937949_g	0	0	0	0	0	0	0	0	0	0	0	0	0	0	0	0	0	0	0	0	2	0
Bacteria;TM6;TM6_c;Babela_o;LBTE_f;EU937952_g	EU937952_g	0	0	0	0	0	0	0	0	0	0	0	0	0	0	0	0	0	0	0	1	0	0
Bacteria;Proteobacteria;Betaproteobacteria;Burkholderiales;Comamonadaceae;EU937973_g	EU937973_g	0	1	0	0	0	1	0	0	1	1	0	2	6	0	0	0	0	0	0	0	5	1
Bacteria;WWE3;CP006914_c;LCNT_o;EU979013_f;EU979013_f_uc	EU979013_f_uc	0	0	0	0	0	0	0	0	0	0	0	0	1	0	0	0	0	0	0	0	0	0
Bacteria;Proteobacteria;Gammaproteobacteria;EF573277_o;EF573277_f;EU979089_g	EU979089_g	0	0	0	0	0	0	0	0	0	0	0	0	1	0	0	0	0	0	0	0	0	0
Bacteria;Proteobacteria;Gammaproteobacteria;Chromatiales;Ectothiorhodospiraceae;Ectothiorhodospiraceae_uc	Ectothiorhodospiraceae_uc	0	0	0	0	0	0	0	0	0	0	0	0	3	0	0	0	0	0	0	0	1	0
Bacteria;Acidobacteria;Acidobacteriia;Acidobacteriales;Acidobacteriaceae;Edaphobacter	Edaphobacter	0	0	0	0	0	0	0	0	0	0	0	0	1	0	0	0	0	0	0	0	0	0
Bacteria;Bacteroidetes;Sphingobacteriia;Sphingobacteriales;Chitinophagaceae;Edaphobaculum	Edaphobaculum	39	27	2	30	0	35	18	16	40	6	9	0	0	11	9	24	0	26	8	28	5	51
Bacteria;Bacteroidetes;Flavobacteria;Flavobacteriales;Flavobacteriaceae;Elizabethkingia	Elizabethkingia	0	2	0	1	4	0	0	5	0	8	33	4	0	4	6	0	0	1	0	5	1	1
Bacteria;Proteobacteria;Alphaproteobacteria;Rhodospirillales;Rhodospirillaceae;Elstera	Elstera	0	0	0	0	0	0	0	0	0	0	0	0	0	0	0	0	0	0	0	0	0	1
Bacteria;Elusimicrobia;Elusimicrobia_c;Elusimicrobiales;Elusimicrobiaceae;Elusimicrobium	Elusimicrobium	0	0	0	0	0	0	0	0	0	0	0	0	0	0	0	0	0	0	0	0	3	0
Bacteria;Bacteroidetes;Flavobacteria;Flavobacteriales;Flavobacteriaceae;Empedobacter	Empedobacter	0	0	1	0	0	0	0	0	0	1	0	1	0	0	0	0	0	1	0	0	0	0
Bacteria;Bacteroidetes;Cytophagia;Cytophagales;Cytophagaceae;Emticicia	Emticicia	3	14	1	0	0	9	0	1	1	0	0	0	0	0	0	0	0	0	0	0	1	22
Bacteria;Elusimicrobia;Endomicrobia;Endomicrobiales;Endomicrobiaceae;Endomicrobiaceae_uc	Endomicrobiaceae_uc	1	0	0	0	0	0	0	0	0	0	0	0	0	0	0	0	1	0	0	0	2	0
Bacteria;Elusimicrobia;Endomicrobia;Endomicrobiales;Endomicrobiaceae;Endomicrobium	Endomicrobium	0	0	0	0	0	0	0	0	0	0	0	0	0	0	0	0	0	0	0	0	0	2
Bacteria;Proteobacteria;Gammaproteobacteria;Chromatiales;Sedimenticola_f;Endoriftia	Endoriftia	1	0	0	0	0	0	0	0	0	0	0	0	0	0	0	0	0	0	0	0	0	0
Bacteria;Proteobacteria;Gammaproteobacteria;Pseudomonadales;Moraxellaceae;Enhydrobacter	Enhydrobacter	3	0	1	1	0	0	0	0	0	3	0	0	0	0	0	0	0	0	0	0	0	0
Bacteria;Proteobacteria;Gammaproteobacteria;Enterobacterales;Enterobacteriaceae;Enterobacter	Enterobacter	5	5	0	0	0	4	0	0	0	0	0	0	0	0	0	0	0	0	0	0	0	3
Bacteria;Proteobacteria;Gammaproteobacteria;Enterobacterales;Enterobacteriaceae;Enterobacteriaceae_g	Enterobacteriaceae_g	0	0	0	0	0	0	1	0	0	0	0	0	1	0	0	0	0	0	0	0	1	0
Bacteria;Proteobacteria;Gammaproteobacteria;Enterobacterales;Enterobacteriaceae;Enterobacteriaceae_uc	Enterobacteriaceae_uc	1	5	0	0	3	3	0	0	3	1	1	0	1	0	0	0	0	1	0	1	0	5
Bacteria;Firmicutes;Bacilli;Lactobacillales;Enterococcaceae;Enterococcus	Enterococcus	0	0	0	0	0	0	0	0	0	0	0	0	1	0	0	0	0	0	0	0	2	0
Bacteria;Firmicutes;Clostridia;Clostridiales;Lachnospiraceae;Epulopiscium	Epulopiscium	0	0	0	0	0	0	0	0	0	0	0	0	5	0	2	0	0	0	0	0	0	0
Bacteria;Firmicutes;Clostridia;Clostridiales;Ruminococcaceae;Ercella	Ercella	0	0	0	0	0	0	0	0	0	0	0	0	4	0	0	0	0	0	0	0	4	0
Bacteria;Firmicutes;Erysipelotrichi;Erysipelotrichales;Erysipelotrichaceae;Erysipelotrichaceae_uc	Erysipelotrichaceae_uc	0	1	0	0	0	1	0	0	0	0	0	0	0	0	0	0	0	0	0	0	1	8
Bacteria;Proteobacteria;Gammaproteobacteria;Enterobacterales;Enterobacteriaceae;Escherichia	Escherichia	2	1	0	0	0	0	0	0	0	0	0	0	0	0	0	0	0	0	0	0	0	0
Bacteria;Firmicutes;Clostridia;Clostridiales;Ruminococcaceae;Ethanoligenens	Ethanoligenens	0	0	0	0	0	0	0	0	0	0	0	0	0	0	0	0	0	0	0	1	0	0
Bacteria;Firmicutes;Clostridia;Clostridiales;Eubacteriaceae;Eubacterium	Eubacterium	0	1	0	0	0	0	0	0	0	0	0	0	0	0	0	0	0	0	0	0	0	0
Bacteria;Firmicutes;Clostridia;Clostridiales;Ruminococcaceae;Eubacterium_g23	Eubacterium_g23	0	0	0	0	0	0	0	0	0	0	0	0	0	0	0	0	0	0	0	0	2	1
Bacteria;Proteobacteria;Gammaproteobacteria;Enterobacterales;Hafniaceae;Ewingella	Ewingella	0	0	0	1	0	0	0	0	0	0	0	0	0	0	0	0	0	0	0	0	0	0
Bacteria;Firmicutes;Bacilli;Bacillales;Exiguobacteriaceae;Exiguobacterium	Exiguobacterium	1	1	0	0	0	1	2	0	0	0	0	0	0	0	0	0	0	0	0	0	1	0
Bacteria;Peregrinibacteria;Peribacteria;FJ205371_o;FJ205371_f;FJ205371_f_uc	FJ205371_f_uc	0	0	0	0	0	0	0	0	0	0	1	0	0	0	0	0	0	0	0	0	1	0
Bacteria;Peregrinibacteria;Peribacteria;FJ205371_o;FJ205371_f;FJ205371_g	FJ205371_g	0	0	0	0	0	0	0	0	0	0	0	0	2	0	0	0	0	0	0	0	0	0
Bacteria;TM6;TM6_c;FJ230912_o;FJ230912_f;FJ230912_f_uc	FJ230912_f_uc	0	0	0	0	0	0	0	0	0	0	0	0	0	0	0	1	0	0	0	1	0	0
Bacteria;Bacteroidetes;Sphingobacteriia;Saprospirales;Saprospiraceae;FJ230926_g	FJ230926_g	1	1	0	0	0	0	2	0	0	4	1	0	1	0	0	3	2	0	0	0	0	0
Bacteria;Proteobacteria;Gammaproteobacteria;Methylococcales;Methylomonas_f;FJ264570_g	FJ264570_g	0	0	0	0	0	0	0	0	0	0	0	0	0	0	0	0	0	0	0	0	1	0
Bacteria;Bacteroidetes;Bacteroidia;Bacteroidales;Lentimicrobiaceae;FJ264576_g	FJ264576_g	0	0	0	0	0	0	0	0	0	0	0	0	10	0	0	0	0	0	0	0	6	0
Bacteria;TM6;TM6_c;Babela_o;FJ264771_f;FJ264771_f_uc	FJ264771_f_uc	0	0	0	1	4	0	4	0	4	1	10	2	2	0	3	30	39	3	2	0	3	0
Bacteria;TM6;TM6_c;Babela_o;FJ264771_f;FJ264771_g	FJ264771_g	0	0	0	0	0	0	0	0	0	0	0	0	1	0	0	0	0	0	0	0	0	0
Bacteria;Synergistetes;Synergistia;Synergistales;Synergistaceae;FJ375444_g	FJ375444_g	0	3	0	0	0	0	0	0	0	0	0	0	0	0	0	0	0	0	0	0	1	1
Bacteria;Cyanobacteria;FJ810552_c;FJ810552_o;FJ425638_f;FJ425638_f_uc	FJ425638_f_uc	1	2	1	0	0	0	1	1	0	4	1	0	1	1	14	39	40	14	27	6	0	0
Bacteria;Proteobacteria;Gammaproteobacteria;Legionellales;Coxiellaceae;FJ437785_g	FJ437785_g	2	0	0	0	0	0	0	0	0	0	0	0	0	0	0	1	1	0	0	0	2	2
Bacteria;Proteobacteria;Betaproteobacteria;Thiobacillus_o;Thiobacillaceae;FJ437813_g	FJ437813_g	31	0	0	0	1	0	0	0	2	0	0	0	0	0	0	0	0	0	0	0	0	5
Bacteria;Peregrinibacteria;Peribacteria;GQ355048_o;GQ355048_f;FJ437894_g	FJ437894_g	0	0	0	0	0	0	0	0	0	0	0	0	0	0	0	0	0	0	0	0	1	0
Bacteria;Verrucomicrobia;Verrucomicrobiae;Pedosphaera_o;Pedosphaera_f;FJ437898_g	FJ437898_g	0	0	0	0	0	0	0	0	0	0	0	0	0	0	0	0	0	0	0	0	1	0
Bacteria;Bacteroidetes;Sphingobacteriia;FJ437920_o;FJ437920_f;FJ437920_f_uc	FJ437920_f_uc	1	0	1	1	4	0	1	2	0	0	1	1	8	9	2	9	2	0	0	3	4	0
Bacteria;Bacteroidetes;Sphingobacteriia;FJ437920_o;FJ437920_f;FJ437920_g	FJ437920_g	0	0	0	0	0	0	0	0	0	0	0	0	0	0	0	0	1	0	0	0	6	0
Bacteria;Bacteroidetes;Bacteroidia;Bacteroidales;GQ357022_f;FJ437930_g	FJ437930_g	0	0	0	0	0	0	0	0	0	0	0	0	32	1	0	0	1	0	0	0	4	0
Bacteria;Bacteroidetes;Sphingobacteriia;Sphingobacteriales;Chitinophagaceae;FJ437985_g	FJ437985_g	2	73	25	21	7	16	6	4	6	10	7	8	5	21	33	32	24	23	18	33	20	64
Bacteria;Bacteroidetes;Bacteroidia;Bacteroidales;Lentimicrobiaceae;FJ437992_g	FJ437992_g	0	0	0	0	0	0	0	0	0	0	0	0	4	0	0	2	1	0	0	0	42	2
Bacteria;Proteobacteria;Gammaproteobacteria;Legionellales;Coxiellaceae;FJ444660_g	FJ444660_g	0	0	0	0	0	0	5	2	0	1	1	2	0	0	0	0	1	0	0	0	0	0
Bacteria;Planctomycetes;FJ444691_c;FJ444691_o;FJ444691_f;FJ444691_f_uc	FJ444691_f_uc	1	0	3	10	3	0	0	4	0	3	4	6	4	1	5	0	3	4	6	3	0	0
Bacteria;AY491574_p;AY491574_c;AY491574_o;AY491574_f;FJ462053_g	FJ462053_g	0	0	0	0	0	0	0	0	0	0	0	0	1	1	0	0	0	0	0	0	0	0
Bacteria;Chlorobi;Ignavibacteriae;Ignavibacteriales;Ignavibacteriaceae;FJ462089_g	FJ462089_g	0	0	0	0	0	0	0	0	0	0	0	0	3	0	0	0	0	0	0	0	0	0
Bacteria;Proteobacteria;Alphaproteobacteria;Caulobacterales;Caulobacteraceae;FJ477627_g	FJ477627_g	0	0	0	0	0	0	0	0	0	0	0	0	0	0	0	0	0	0	0	0	2	0
Bacteria;Chloroflexi;Thermomicrobia;DQ129389_o;DQ129389_f;FJ478561_g	FJ478561_g	0	0	0	0	0	0	0	0	0	0	0	0	0	0	1	0	0	0	0	0	0	0
Bacteria;Proteobacteria;Alphaproteobacteria;Rickettsiales;FJ478621_f;FJ478621_f_uc	FJ478621_f_uc	2	0	6	3	3	4	2	4	2	4	8	5	6	1	7	10	13	12	5	4	2	5
Bacteria;Proteobacteria;Alphaproteobacteria;Rickettsiales;FJ478621_f;FJ478621_g	FJ478621_g	0	0	3	0	2	0	1	0	1	0	4	2	0	3	0	2	1	0	6	9	0	0
Bacteria;Proteobacteria;Deltaproteobacteria;Myxococcales;Polyangiaceae;FJ478708_g	FJ478708_g	0	0	0	0	1	0	0	0	0	0	0	0	0	0	0	0	0	0	0	0	0	0
Bacteria;Acidobacteria;Vicinamibacter_c;Vicinamibacter_o;Vicinamibacter_f;FJ478829_g	FJ478829_g	0	0	1	0	0	0	0	0	0	0	0	0	4	0	0	0	0	0	0	0	0	0
Bacteria;Chloroflexi;Ktedonobacteria;Ktedonobacterales;Ktedonobacteraceae;FJ479101_g	FJ479101_g	0	0	0	0	0	0	0	0	0	0	0	0	1	0	0	0	0	0	0	0	0	0
Bacteria;Proteobacteria;Alphaproteobacteria;Rhizobiales;Parvibaculum_f;FJ479146_g	FJ479146_g	0	0	0	0	0	0	0	0	0	0	1	0	0	0	0	0	0	0	0	0	0	0
Bacteria;Nitrospirae;Nitrospira_c;Methylomirabilis_o;Methylomirabilis_f;FJ485061_g	FJ485061_g	0	0	0	0	0	0	0	0	0	0	0	0	3	0	0	0	0	0	0	0	2	0
Bacteria;Hydrogenedentes_NKB19;Hydrogenedens_c;Hydrogenedens_o;Hydrogenedens_f;FJ497309_g	FJ497309_g	2	0	0	0	1	1	0	0	2	0	0	0	0	0	0	0	0	0	0	0	0	6
Bacteria;Peregrinibacteria;Peribacteria;FJ497419_o;FJ497419_f;FJ497419_f_uc	FJ497419_f_uc	0	0	0	0	0	0	0	0	1	0	0	0	0	0	0	0	0	0	0	0	0	0
Bacteria;Proteobacteria;Oligoflexia;Bdellovibrionales;Bdellovibrionaceae;FJ516839_g	FJ516839_g	0	0	0	0	0	0	0	0	0	0	0	0	0	0	0	0	0	0	0	0	1	0
Bacteria;FJ516972_p;FJ516972_c;FJ516972_o;FJ516972_f;FJ516972_f_uc	FJ516972_f_uc	0	0	0	0	0	0	0	0	0	0	1	0	0	0	0	0	0	0	0	0	0	0
Bacteria;Proteobacteria;Deltaproteobacteria;Myxococcales;FJ516990_f;FJ516990_f_uc	FJ516990_f_uc	0	0	0	0	0	0	0	0	0	0	0	0	5	0	1	0	0	0	0	0	2	0
Bacteria;Chlorobi;Ignavibacteriae;FJ517031_o;FJ517031_f;FJ517031_f_uc	FJ517031_f_uc	0	0	0	0	0	0	0	0	0	0	0	0	3	1	0	0	0	0	0	0	1	0
Bacteria;Bacteroidetes;Bacteroidia;Bacteroidales;GQ357022_f;FJ517118_g	FJ517118_g	0	0	0	0	0	0	0	0	0	0	0	0	2	0	0	2	0	0	0	0	9	0
Bacteria;Peregrinibacteria;Peribacteria;Peribacterales;FJ517125_f;FJ517125_g	FJ517125_g	0	0	0	0	0	0	0	0	0	0	0	0	0	1	0	1	0	0	0	0	0	0
Bacteria;Proteobacteria;Deltaproteobacteria;EU335163_o;FJ517139_f;FJ517139_f_uc	FJ517139_f_uc	0	0	0	0	0	0	0	0	0	0	1	0	0	0	0	0	0	0	0	0	0	0
Bacteria;Bacteroidetes;Bacteroidia;Bacteroidales;Porphyromonadaceae;FJ534995_g	FJ534995_g	1	0	0	0	0	0	0	0	0	0	0	0	0	0	0	0	0	0	0	0	1	6
Bacteria;Firmicutes;Clostridia;Clostridiales;Ruminococcaceae;FJ535043_g	FJ535043_g	0	0	0	0	0	0	0	0	0	0	1	0	0	0	0	0	0	0	0	0	0	0
Bacteria;Chloroflexi;Anaerolineae;Anaerolinaeles;GCA004_f;FJ538119_g	FJ538119_g	0	0	0	0	0	0	0	0	0	0	0	0	13	0	0	0	0	0	0	0	3	0
Bacteria;Verrucomicrobia;Spartobacteria;Chthoniobacterales;Chthoniobacteraceae;FJ538130_g	FJ538130_g	0	0	0	0	0	0	0	0	0	0	0	0	0	0	0	0	0	0	0	0	1	0
Bacteria;Tenericutes;Mollicutes;Bacilloplasma_o;FJ542893_f;FJ542893_f_uc	FJ542893_f_uc	0	0	0	0	0	0	0	0	0	0	0	0	0	0	0	0	0	0	0	0	1	0
Bacteria;Planctomycetes;Planctomycetia;Planctomycetales;Planctomycetaceae;FJ542976_g	FJ542976_g	0	0	0	2	0	0	0	0	0	2	0	1	5	4	1	0	1	0	2	3	0	0
Bacteria;Proteobacteria;Gammaproteobacteria;Legionellales;Coxiellaceae;FJ542988_g	FJ542988_g	0	0	0	0	0	0	0	0	0	1	0	0	0	0	0	0	0	0	0	0	0	0
Bacteria;Verrucomicrobia;Verrucomicrobiae;Verrucomicrobiales;Verrucomicrobiaceae;FJ542990_g	FJ542990_g	0	0	0	0	0	0	0	0	0	0	0	0	0	0	0	2	4	0	1	0	0	0
Bacteria;Parcubacteria_OD1;Paceibacter_c;Paceibacter_o;FJ547054_f;FJ547054_f_uc	FJ547054_f_uc	0	3	1	0	0	3	0	0	1	0	4	1	2	7	0	4	9	0	0	0	16	1
Bacteria;Parcubacteria_OD1;Paceibacter_c;Paceibacter_o;FJ547054_f;FJ547054_g	FJ547054_g	2	0	0	0	0	0	0	2	0	0	0	2	0	0	0	1	1	0	0	0	7	0
Bacteria;Planctomycetes;Phycisphaerae;Phycisphaerales;Phycisphaeraceae;FJ572037_g	FJ572037_g	3	1	0	0	1	1	1	0	1	2	1	2	0	0	0	0	1	1	0	1	0	2
Bacteria;Parcubacteria_OD1;LCGL_c;LCGL_o;LCGL_f;FJ592922_g	FJ592922_g	0	0	0	0	0	0	0	0	0	0	0	0	0	0	0	0	0	0	0	1	0	0
Bacteria;Proteobacteria;Alphaproteobacteria;Rickettsiales;FJ602408_f;FJ602408_f_uc	FJ602408_f_uc	0	1	0	4	4	1	2	1	1	13	5	4	0	6	5	0	6	3	1	3	0	2
Bacteria;Proteobacteria;Alphaproteobacteria;Rhodospirillales;Rhodospirillaceae;FJ612212_g	FJ612212_g	0	0	0	0	0	0	0	0	0	0	0	0	0	0	3	2	4	2	3	0	0	0
Bacteria;Proteobacteria;Oligoflexia;Bdellovibrionales;CU925466_f;FJ612272_g	FJ612272_g	12	4	126	41	37	16	64	118	37	37	60	71	48	42	32	16	20	34	19	26	0	10
Bacteria;Bacteroidetes;Sphingobacteriia;FJ612278_o;FJ612278_f;FJ612278_f_uc	FJ612278_f_uc	0	0	0	0	0	0	0	0	0	0	0	0	0	0	0	1	0	0	0	0	0	0
Bacteria;Bacteroidetes;Sphingobacteriia;FJ612278_o;FJ612278_f;FJ612278_g	FJ612278_g	7	0	86	48	13	4	10	3	15	7	9	9	5	22	18	78	47	35	37	27	1	4
Bacteria;Proteobacteria;Betaproteobacteria;Rhodocyclales;Zoogloeaceae;FJ612290_g	FJ612290_g	2	1	15	0	2	3	2	0	2	1	0	1	3	0	0	0	0	2	7	0	0	1
Bacteria;Bacteroidetes;Flavobacteria;Flavobacteriales;Cryomorphaceae;FJ612293_g	FJ612293_g	0	0	0	0	3	0	3	0	0	2	3	2	0	0	0	0	0	0	0	0	0	0
Bacteria;Proteobacteria;Deltaproteobacteria;Bradymonadales;AB491846_f;FJ612339_g	FJ612339_g	0	0	0	0	1	0	1	0	0	1	0	0	0	5	5	7	9	9	1	4	0	0
Bacteria;Bacteroidetes;Sphingobacteriia;FJ612278_o;FJ612278_f;FJ612364_g	FJ612364_g	9	4	0	58	36	13	44	15	36	27	25	25	11	23	13	25	22	21	28	22	0	5
Bacteria;Bacteroidetes;Sphingobacteriia;Saprospirales;Saprospiraceae;FJ612368_g	FJ612368_g	6	2	0	0	0	0	1	0	3	0	0	0	0	0	0	10	7	2	2	0	0	4
Bacteria;Bacteroidetes;Sphingobacteriia;CP012155_o;CP012155_f;FJ612404_g	FJ612404_g	5	4	0	7	8	8	24	12	10	16	9	15	1	6	5	39	9	3	5	2	0	6
Bacteria;Cyanobacteria;PAC001562_c;PAC001562_o;FJ625336_f;FJ625336_f_uc	FJ625336_f_uc	0	0	0	0	0	0	0	0	0	0	0	0	3	0	0	0	0	0	0	0	0	0
Bacteria;DQ833500_p;DQ833500_c;DQ833500_o;DQ833500_f;FJ625342_g	FJ625342_g	0	0	0	0	0	0	0	0	0	0	0	0	0	0	0	0	0	0	0	1	0	0
Bacteria;Bacteroidetes;Bacteroidia;Bacteroidales;Lentimicrobiaceae;FJ628299_g	FJ628299_g	0	0	0	0	0	0	0	0	0	0	0	0	4	0	0	0	0	0	0	0	0	0
Bacteria;AY491574_p;AY491574_c;AY491574_o;FJ660517_f;FJ660517_g	FJ660517_g	0	0	0	0	0	0	0	0	0	0	0	0	5	0	0	0	0	0	0	0	0	0
Bacteria;Proteobacteria;Betaproteobacteria;Burkholderiales;Comamonadaceae;FJ660572_g	FJ660572_g	0	0	0	0	4	1	0	0	0	2	0	4	0	1	1	2	3	0	3	2	0	0
Bacteria;Planctomycetes;PAC001018_c;AM056027_o;FJ712535_f;FJ712535_f_uc	FJ712535_f_uc	0	0	0	0	0	0	0	0	0	0	0	0	1	0	0	0	0	0	0	0	0	0
Bacteria;Proteobacteria;Hydrogenophilalia;Hydrogenophilales;FJ715977_f;FJ715977_f_uc	FJ715977_f_uc	0	0	0	0	0	0	0	0	0	0	0	0	13	3	2	31	23	12	0	2	0	0
Bacteria;Acidobacteria;CP011806_c;CP011806_o;FJ716463_f;FJ716463_f_uc	FJ716463_f_uc	0	0	0	0	0	0	0	0	0	0	0	0	0	0	0	0	0	0	0	0	1	0
Bacteria;TM6;TM6_c;FJ716845_o;FJ716845_f;FJ716845_f_uc	FJ716845_f_uc	0	0	0	0	0	0	0	0	0	0	0	0	0	0	0	1	2	0	0	0	0	0
Bacteria;Bacteroidetes;Bacteroidia;Bacteroidales;GQ357022_f;FJ716939_g	FJ716939_g	0	0	0	0	0	0	0	0	0	0	0	0	3	0	0	0	0	0	0	0	0	0
Bacteria;Spirochaetes;Spirochaetia;Spirochaetales;Spirochaetaceae;FJ748821_g	FJ748821_g	0	0	0	0	0	0	2	0	0	0	1	0	44	0	0	0	0	0	0	0	16	0
Bacteria;Chloroflexi;Caldilineae;Caldilineales;FJ793157_f;FJ793157_f_uc	FJ793157_f_uc	0	0	0	0	0	0	0	0	0	0	0	0	0	0	0	0	0	0	0	1	0	0
Bacteria;Chloroflexi;Caldilineae;Caldilineales;FJ793157_f;FJ793157_g	FJ793157_g	0	0	0	0	0	0	0	0	0	0	0	0	15	0	0	0	1	0	0	0	5	0
Bacteria;Bacteroidetes;Sphingobacteriia;NVQB_o;PAC000134_f;FJ793180_g	FJ793180_g	3	0	0	1	3	7	1	1	5	0	1	3	6	1	0	0	0	1	0	1	11	6
Bacteria;Firmicutes;Negativicutes;Selenomonadales;Sporomusaceae;FJ799146_g	FJ799146_g	0	0	0	0	0	0	0	0	0	0	0	0	1	0	0	0	0	0	0	0	0	0
Bacteria;Verrucomicrobia;Verrucomicrobiae;Pedosphaera_o;Pedosphaera_f;FJ800525_g	FJ800525_g	36	8	10	90	68	30	72	55	44	40	71	66	32	78	60	91	83	94	69	77	15	39
Bacteria;Chlorobi;OPB56_c;OPB56_o;EF648021_f;FJ810548_g	FJ810548_g	1	0	0	0	0	0	0	0	0	0	0	0	0	0	0	0	0	0	0	0	0	0
Bacteria;FJ814748_p;FJ814748_c;FJ814748_o;FJ814748_f;FJ814748_f_uc	FJ814748_f_uc	0	0	0	0	0	0	0	0	0	0	0	0	1	0	0	0	0	0	0	0	0	0
Bacteria;Bacteroidetes;Sphingobacteriia;FJ820362_o;FJ820362_f;FJ820362_f_uc	FJ820362_f_uc	0	0	0	0	0	0	0	0	0	0	0	0	0	0	0	13	6	0	1	0	0	0
Bacteria;Bacteroidetes;Sphingobacteriia;FJ820362_o;FJ820362_f;FJ820362_g	FJ820362_g	10	1	0	1	9	4	24	8	7	49	28	7	0	1	0	2	0	1	0	1	0	2
Bacteria;Proteobacteria;Betaproteobacteria;Burkholderiales;Quisquiliibacterium_f;FJ820419_g	FJ820419_g	89	82	372	290	123	70	137	240	117	208	228	170	88	327	394	524	538	425	435	357	4	80
Bacteria;Verrucomicrobia;Verrucomicrobiae;Verrucomicrobiales;FJ825801_f;FJ825801_g	FJ825801_g	0	0	0	0	0	0	0	0	0	0	1	0	5	0	0	5	0	0	0	0	0	0
Bacteria;Actinobacteria;Actinobacteria_c;Frankiales;AB021325_f;FJ827869_g	FJ827869_g	64	102	69	55	81	129	105	123	108	72	115	115	53	36	13	5	13	13	16	26	1	141
Bacteria;GN04;EU385751_c;EU385751_o;FJ907183_f;FJ907183_f_uc	FJ907183_f_uc	0	0	0	0	0	0	0	0	0	0	0	0	1	0	0	0	0	0	0	0	0	0
Bacteria;Chlorobi;HQ014634_c;HQ014634_o;HQ014634_f;FJ947128_g	FJ947128_g	1	0	0	0	2	0	0	0	0	0	0	0	3	0	0	0	0	0	0	0	2	1
Bacteria;Bacteroidetes;Sphingobacteriia;NVQB_o;PAC000536_f;FJ947131_g	FJ947131_g	17	12	8	34	34	8	16	8	22	41	44	48	27	13	29	10	7	21	17	30	8	28
Bacteria;Proteobacteria;Betaproteobacteria;Sulfuricellales;Sulfuricellaceae;FM174332_g	FM174332_g	0	0	0	0	0	0	0	0	0	0	0	0	0	0	0	0	0	0	0	0	2	0
Bacteria;Elusimicrobia;Elusimicrobia_c;Elusimicrobiales;FM204952_f;FM204952_f_uc	FM204952_f_uc	0	0	0	0	1	0	0	0	0	0	0	0	0	0	0	0	0	0	0	0	2	0
Bacteria;Elusimicrobia;Elusimicrobia_c;Elusimicrobiales;FM204952_f;FM204952_g	FM204952_g	0	0	0	0	0	0	0	0	1	0	0	0	0	0	0	1	0	0	0	0	3	0
Bacteria;TM6;TM6_c;Babela_o;FM211807_f;FM211807_f_uc	FM211807_f_uc	0	0	5	0	0	0	0	0	0	0	1	0	0	1	0	0	0	0	1	0	1	0
Bacteria;Verrucomicrobia;Verrucomicrobiae;Verrucomicrobiales;GU230460_f;FM242339_g	FM242339_g	0	0	0	0	0	0	0	0	0	0	0	0	1	0	0	0	0	0	0	0	0	0
Bacteria;Proteobacteria;Deltaproteobacteria;PAC001922_o;PAC002546_f;FM253572_g	FM253572_g	0	0	0	0	0	0	0	0	0	0	0	0	13	2	0	0	0	0	0	0	2	0
Bacteria;Proteobacteria;Deltaproteobacteria;PAC001922_o;FM253606_f;FM253606_g	FM253606_g	0	0	0	0	0	0	0	0	0	0	0	0	2	0	0	1	0	0	0	2	0	0
Bacteria;Verrucomicrobia;Spartobacteria;Chthoniobacterales;Chthoniobacteraceae;FM253675_g	FM253675_g	0	0	0	0	0	0	0	0	0	0	0	0	0	0	0	0	0	0	2	1	0	0
Bacteria;Proteobacteria;Betaproteobacteria;Neisseriales;Neisseriaceae;FM873692_g	FM873692_g	0	0	0	0	0	0	0	0	0	0	0	0	0	0	0	2	0	0	0	0	0	0
Bacteria;Actinobacteria;Actinobacteria_c;Kineosporiales;Kineosporiaceae;FM886842_g	FM886842_g	1	0	0	0	0	0	0	0	0	0	0	0	0	0	0	0	0	0	0	0	0	0
Bacteria;Firmicutes;Erysipelotrichi;Erysipelotrichales;Erysipelotrichaceae;FM995177_g	FM995177_g	0	0	0	0	0	0	0	0	0	0	0	0	4	0	2	0	0	0	0	0	0	0
Bacteria;Bacteroidetes;Sphingobacteriia;Sphingobacteriales;Chitinophagaceae;FN428761_g	FN428761_g	1	4	0	0	0	0	0	0	0	0	1	0	2	0	0	0	0	0	2	0	0	4
Bacteria;Chloroflexi;Caldilineae;Caldilineales;FN563196_f;FN563196_g	FN563196_g	0	0	1	0	0	0	0	2	0	0	0	1	114	0	1	1	2	0	0	1	26	1
Bacteria;Omnitrophica_OP3;FP245540_c;FN646435_o;FN646435_f;FN646435_f_uc	FN646435_f_uc	0	0	0	0	0	0	0	0	0	0	0	0	0	0	0	0	0	0	0	0	1	0
Bacteria;Bacteroidetes;Bacteroidia;Bacteroidales;GQ357022_f;FN658701_g	FN658701_g	0	0	0	0	0	0	0	0	0	0	1	1	0	0	0	0	0	0	0	0	0	0
Bacteria;TM6;TM6_c;Babela_o;FN678559_f;FN678559_f_uc	FN678559_f_uc	0	0	0	0	0	0	0	0	0	0	0	0	0	0	0	0	0	0	0	0	3	0
Bacteria;Actinobacteria;Actinobacteria_c;Frankiales;AB021325_f;FN687458_g	FN687458_g	0	0	0	0	0	0	0	0	0	0	0	0	0	0	2	0	0	0	0	0	2	0
Bacteria;Bacteroidetes;Sphingobacteriia;NVQB_o;PAC000536_f;FN811185_g	FN811185_g	2	0	71	4	6	0	4	1	0	9	9	7	19	1	0	0	3	4	0	3	8	0
Bacteria;Parcubacteria_OD1;Paceibacter_c;EU491249_o;FN820301_f;FN820301_f_uc	FN820301_f_uc	0	0	0	0	0	0	0	0	0	0	1	1	0	0	0	0	0	0	0	0	0	1
Bacteria;Chloroflexi;Dehalococcoidia;Dehalococcoidales;Dehalococcoidaceae;FN870282_g	FN870282_g	0	0	0	0	0	0	0	0	0	0	0	0	3	0	0	0	0	0	0	0	3	0
Bacteria;Omnitrophica_OP3;FP245540_c;FP245538_o;FP245538_f;FP245538_g	FP245538_g	0	0	0	0	0	0	0	0	0	0	0	0	0	0	0	0	0	0	0	0	1	0
Bacteria;BRC1;FP245541_c;FP245541_o;FP245541_f;FP245541_f_uc	FP245541_f_uc	0	0	0	0	0	0	0	0	0	0	0	0	0	1	0	0	0	0	0	0	0	0
Bacteria;Proteobacteria;Gammaproteobacteria;FP929140_o;FP929140_f;FP929140_f_uc	FP929140_f_uc	4	0	1	6	5	2	2	2	3	0	4	4	4	7	0	1	3	8	7	8	0	1
Bacteria;Proteobacteria;Gammaproteobacteria;FP929140_o;FP929140_f;FP929140_g	FP929140_g	2	1	2	0	1	0	0	0	0	2	0	0	0	0	2	0	0	0	0	0	1	1
Bacteria;Bacteroidetes;Sphingobacteriia;Sphingobacteriales;FQ032818_f;FQ032818_f_uc	FQ032818_f_uc	15	7	7	8	22	7	20	10	18	19	28	16	14	17	1	0	1	3	8	7	0	23
Bacteria;Bacteroidetes;Flavobacteria;Flavobacteriales;FQ032823_f;FQ032823_f_uc	FQ032823_f_uc	0	0	5	0	7	0	1	1	0	2	2	0	0	0	0	0	0	2	1	19	1	0
Bacteria;Bacteroidetes;Flavobacteria;Flavobacteriales;FQ032823_f;FQ032823_g	FQ032823_g	0	0	0	0	0	0	0	0	0	0	0	1	0	0	0	0	0	0	0	0	0	0
Bacteria;Chloroflexi;Anaerolineae;Anaerolinaeles;Anaerolinaceae;FQ659333_g	FQ659333_g	0	0	0	0	0	0	0	0	0	0	0	0	7	0	0	1	0	0	0	0	4	0
Bacteria;Nitrospirae;Nitrospira_c;Thermodesulfovibrio_o;Thermodesulfovibrio_f;FR667834_g	FR667834_g	0	0	0	0	0	0	1	0	0	0	1	0	54	0	0	3	1	0	1	0	49	0
Bacteria;Planctomycetes;Planctomycetia;Planctomycetales;Isosphaeraceae;FR691523_g	FR691523_g	12	14	99	6	16	20	16	7	11	6	5	12	5	19	9	14	32	23	20	10	4	19
Bacteria;DQ833500_p;DQ833500_c;DQ833500_o;DQ833500_f;FR720650_g	FR720650_g	0	0	0	0	0	0	0	0	0	0	0	0	1	0	0	0	0	1	0	0	0	0
Bacteria;Proteobacteria;Alphaproteobacteria;Rickettsiales;Paracaedibacteraceae;FR744473_g	FR744473_g	2	0	0	0	0	0	0	0	0	0	1	3	3	1	0	1	0	0	0	0	0	0
Bacteria;Microgenomates_OP11;AQSN_c;AQSN_o;FR749797_f;FR749797_f_uc	FR749797_f_uc	0	0	0	0	0	0	0	0	0	0	0	0	0	0	1	0	0	0	0	0	0	0
Bacteria;Cyanobacteria;Vampirovibrio_c;FR888536_o;FR888536_f;FR888536_g	FR888536_g	0	0	0	0	0	0	2	0	0	0	0	0	0	0	0	0	0	0	0	0	0	0
Bacteria;Firmicutes;Clostridia;Clostridiales;Ruminococcaceae;Faecalibacterium	Faecalibacterium	3	0	0	0	0	0	0	0	0	0	0	0	0	0	0	0	0	0	0	0	3	0
Bacteria;Firmicutes;Clostridia;Clostridiales;Lachnospiraceae;Falcatimonas	Falcatimonas	0	1	0	0	0	0	0	0	0	0	0	0	0	0	0	0	0	0	0	0	0	0
Bacteria;Proteobacteria;Betaproteobacteria;Rhodocyclales;Azonexaceae;Ferribacterium	Ferribacterium	0	0	0	0	0	0	0	0	0	0	0	1	0	0	0	0	0	0	0	0	13	0
Bacteria;Proteobacteria;Betaproteobacteria;Gallionellales;Gallionellaceae;Ferriphaselus	Ferriphaselus	0	0	0	0	0	0	0	0	0	0	0	0	0	0	0	0	0	0	0	0	3	0
Bacteria;Proteobacteria;Alphaproteobacteria;Sneathiellales;Ferrovibrio_f;Ferrovibrio_f_uc	Ferrovibrio_f_uc	5	1	0	7	4	4	3	3	3	0	8	6	8	4	5	5	5	6	8	1	0	0
Bacteria;Bacteroidetes;Sphingobacteriia;Sphingobacteriales;Chitinophagaceae;Ferruginibacter	Ferruginibacter	13	8	130	68	44	30	56	31	31	41	40	40	41	51	32	37	24	31	38	31	74	22
Bacteria;Fibrobacteres;Fibrobacteria;Fibrobacterales;Fibrobacteraceae;Fibrobacter	Fibrobacter	0	0	0	0	0	0	0	0	0	0	0	0	0	0	0	0	0	0	0	0	1	0
Bacteria;Fibrobacteres;Fibrobacteria;Fibrobacterales;Fibrobacteraceae;Fibrobacteraceae_uc	Fibrobacteraceae_uc	1	0	0	0	0	2	1	0	0	1	0	0	0	0	0	0	0	0	0	0	0	0
Bacteria;Firmicutes;Bacilli;Bacillales;Bacillaceae;Fictibacillus	Fictibacillus	0	3	0	0	0	0	0	0	0	1	0	0	0	0	0	0	0	0	0	0	2	0
Bacteria;Planctomycetes;Planctomycetia;Planctomycetales;Gemmataceae;Fimbriiglobus	Fimbriiglobus	0	0	0	0	0	0	0	0	0	1	0	0	0	0	0	0	0	0	0	0	0	0
Bacteria;Armatimonadetes;Fimbriimonadia;Fimbriimonadales;Fimbriimonadaceae;Fimbriimonadaceae_uc	Fimbriimonadaceae_uc	0	0	19	0	0	0	0	1	0	0	0	0	1	0	0	0	0	0	0	0	0	0
Bacteria;Armatimonadetes;Fimbriimonadia;Fimbriimonadales;Fimbriimonadaceae;Fimbriimonas	Fimbriimonas	0	1	12	4	4	2	4	3	0	6	2	0	13	1	1	5	9	6	5	5	2	1
Bacteria;Bacteroidetes;Sphingobacteriia;Sphingobacteriales;Chitinophagaceae;Flavihumibacter	Flavihumibacter	0	0	0	0	0	0	0	0	0	0	0	0	1	0	0	0	0	0	0	0	0	0
Bacteria;Actinobacteria;Actinobacteria_c;Micrococcales;Microbacteriaceae;Flaviluna	Flaviluna	0	0	0	0	0	0	0	0	0	0	0	0	0	0	0	0	0	0	0	0	151	0
Bacteria;Bacteroidetes;Sphingobacteriia;Sphingobacteriales;Chitinophagaceae;Flavitalea	Flavitalea	3	0	6	1	2	1	0	2	1	0	2	2	2	0	0	0	0	0	0	0	5	3
Bacteria;Bacteroidetes;Flavobacteria;Flavobacteriales;Flavobacteriaceae;Flavobacteriaceae_uc	Flavobacteriaceae_uc	1	2	0	0	0	5	0	0	1	4	0	1	1	0	0	0	0	1	0	1	0	9
Bacteria;Bacteroidetes;Flavobacteria;Flavobacteriales;Flavobacteriaceae;Flavobacterium	Flavobacterium	605	777	56	165	150	266	380	396	286	177	130	103	34	65	41	53	44	38	54	80	401	467
Bacteria;Bacteroidetes;Cytophagia;Cytophagales;Cytophagaceae;Flectobacillus	Flectobacillus	0	0	0	0	0	0	0	0	0	0	0	0	0	0	0	0	0	1	0	0	0	0
Bacteria;Proteobacteria;Gammaproteobacteria;Pseudomonadales;Moraxellaceae;Fluviicoccus	Fluviicoccus	3	0	0	0	0	1	0	0	0	0	0	0	1	0	0	0	0	0	0	0	1	1
Bacteria;Bacteroidetes;Flavobacteria;Flavobacteriales;Crocinitomicaceae;Fluviicola	Fluviicola	46	69	18	29	45	37	72	60	37	28	31	22	14	13	17	6	15	8	11	21	105	71
Bacteria;Proteobacteria;Alphaproteobacteria;Pelagibacterales;Pelagibacteraceae;Fonsibacter	Fonsibacter	272	114	34	974	424	247	467	266	343	656	790	617	290	1048	1066	1638	2011	1261	1871	1030	0	124
Bacteria;Proteobacteria;Betaproteobacteria;Burkholderiales;Ralstonia_f;Formosimonas	Formosimonas	1	3	0	0	4	0	1	5	1	0	1	0	0	0	0	0	0	0	0	0	0	1
Bacteria;Chlamydiae;Chlamydiae_c;Chlamydiales;Simkaniaceae;Fritschea	Fritschea	0	0	0	0	0	0	0	0	0	0	2	0	0	0	0	0	0	0	0	0	0	0
Bacteria;Planctomycetes;Planctomycetia;Planctomycetales;Planctomycetaceae;Fuerstia	Fuerstia	22	38	88	42	61	45	38	49	76	23	57	42	45	107	77	29	30	86	28	67	1	25
Bacteria;Firmicutes;Clostridia;Clostridiales;Acidaminobacter_f;Fusibacter	Fusibacter	0	0	0	0	0	0	0	0	0	0	0	0	0	0	0	0	0	0	0	0	1	0
Bacteria;Fusobacteria;Fusobacteria_c;Fusobacteriales;Fusobacteriaceae;Fusobacterium	Fusobacterium	0	0	0	0	0	0	1	0	0	0	0	0	5	0	0	0	0	0	0	1	0	0
Bacteria;Chloroflexi;Anaerolineae;Anaerolinaeles;GCA004_f;GCA004_f_uc	GCA004_f_uc	0	0	0	0	0	0	0	0	0	0	0	0	22	0	0	0	1	0	0	0	8	0
Bacteria;Chloroflexi;Anaerolineae;Anaerolinaeles;Anaerolinaceae;GQ181719_g	GQ181719_g	0	0	0	0	0	0	0	0	0	0	0	0	2	0	0	0	0	0	0	0	0	0
Bacteria;Hydrogenedentes_NKB19;Hydrogenedens_c;Hydrogenedens_o;Hydrogenedens_f;GQ246427_g	GQ246427_g	0	0	0	0	0	0	0	0	0	0	0	0	1	0	0	0	0	0	0	0	0	0
Bacteria;Proteobacteria;Betaproteobacteria;Burkholderiales;Alcaligenaceae;GQ249353_g	GQ249353_g	0	2	0	0	1	0	0	0	1	0	0	0	0	0	0	0	0	0	0	0	2	5
Bacteria;Proteobacteria;Deltaproteobacteria;Nitrospinales;GQ249553_f;GQ249553_f_uc	GQ249553_f_uc	0	0	0	0	0	0	0	0	0	0	0	0	2	0	0	0	0	0	0	0	0	0
Bacteria;Chloroflexi;Anaerolineae;Anaerolinaeles;GQ249567_f;GQ249567_f_uc	GQ249567_f_uc	0	0	0	0	0	0	0	0	0	0	1	0	0	0	0	0	0	0	0	0	0	0
Bacteria;Spirochaetes;Spirochaetia;Spirochaetales;GQ249604_f;GQ249604_f_uc	GQ249604_f_uc	0	0	0	0	0	0	0	0	0	0	0	0	8	0	2	0	0	0	0	0	3	0
Bacteria;Spirochaetes;Spirochaetia;Spirochaetales;GQ249604_f;GQ249604_g	GQ249604_g	0	0	0	0	0	0	0	0	0	0	0	0	0	0	0	0	0	0	0	0	2	0
Bacteria;Verrucomicrobia;Kiritimatiellae;Kiritimatiellales;GQ259262_f;GQ259262_f_uc	GQ259262_f_uc	0	0	0	0	0	0	0	0	0	0	0	1	19	0	3	0	0	1	0	0	8	0
Bacteria;Verrucomicrobia;Verrucomicrobiae;Pedosphaera_o;Pedosphaera_f;GQ340144_g	GQ340144_g	0	0	0	0	0	2	0	0	4	2	12	11	14	1	2	0	1	4	0	3	0	0
Bacteria;Parcubacteria_OD1;LCGL_c;LCGL_o;LCBG_f;GQ340214_g	GQ340214_g	3	0	0	0	0	0	0	0	2	0	0	1	0	1	0	0	0	2	0	2	1	0
Bacteria;Lentisphaerae;Lentisphaeria;Victivallales;GQ347406_f;GQ347406_f_uc	GQ347406_f_uc	0	0	0	0	0	1	0	0	0	0	0	0	0	0	0	0	0	0	0	1	0	2
Bacteria;Lentisphaerae;Oligosphaeria;Oligosphaerales;AJ431235_f;GQ348400_g	GQ348400_g	0	0	0	0	0	0	0	0	0	0	0	0	0	0	0	0	0	0	0	0	1	0
Bacteria;Bacteroidetes;Bacteroidia;Bacteroidales;GQ354920_f;GQ354920_f_uc	GQ354920_f_uc	0	0	0	0	0	0	0	0	0	0	0	0	1	0	0	0	0	0	0	0	0	0
Bacteria;Bacteroidetes;Bacteroidia;Bacteroidales;GQ354920_f;GQ354920_g	GQ354920_g	1	0	0	0	0	0	0	0	0	0	0	0	26	0	0	0	0	0	0	0	5	1
Bacteria;Latescibacteria_WS3;GQ354951_c;GQ354951_o;GQ354951_f;GQ354951_g	GQ354951_g	0	0	0	0	0	0	0	0	0	0	0	0	2	0	0	0	0	0	0	0	0	0
Bacteria;Peregrinibacteria;Peribacteria;ASND_o;GQ355005_f;GQ355005_f_uc	GQ355005_f_uc	0	0	3	0	0	0	0	0	2	0	1	0	1	0	0	0	0	0	1	0	0	0
Bacteria;Peregrinibacteria;Peribacteria;ASND_o;GQ355005_f;GQ355005_g	GQ355005_g	0	0	0	0	1	0	0	0	0	0	0	0	0	0	0	0	0	0	0	0	1	0
Bacteria;Parcubacteria_OD1;LCGL_c;LCGL_o;LCGL_f;GQ355041_g	GQ355041_g	0	0	0	0	0	0	0	0	0	0	0	0	0	0	0	0	1	0	0	0	0	0
Bacteria;Verrucomicrobia;Kiritimatiellae;Kiritimatiellales;Kiritimatiellaceae;GQ356119_g	GQ356119_g	0	0	0	1	0	0	0	0	0	0	0	0	2	0	0	0	0	1	0	0	0	0
Bacteria;Proteobacteria;Deltaproteobacteria;AY214193_o;GQ356959_f;GQ356959_f_uc	GQ356959_f_uc	0	0	0	0	0	0	0	1	0	0	0	0	6	0	0	0	0	0	0	0	1	0
Bacteria;Proteobacteria;Deltaproteobacteria;AY214193_o;GQ356959_f;GQ356959_g	GQ356959_g	0	0	1	0	1	0	0	0	0	0	0	0	14	0	0	0	0	1	0	0	5	2
Bacteria;Bacteroidetes;Bacteroidia;Bacteroidales;Lentimicrobiaceae;GQ356975_g	GQ356975_g	0	0	0	0	0	0	1	0	0	0	0	0	11	0	0	0	1	0	0	0	5	0
Bacteria;Bacteroidetes;Bacteroidia;Bacteroidales;GQ357022_f;GQ357022_f_uc	GQ357022_f_uc	0	0	3	2	2	3	0	0	0	0	0	0	31	3	5	1	1	7	4	4	10	2
Bacteria;Actinobacteria;Acidimicrobiia;Acidimicrobiales;Ilumatobacter_f;GQ387490_g	GQ387490_g	282	430	638	1069	675	427	647	911	805	710	1349	1195	853	1146	1250	1110	760	868	951	1414	120	662
Bacteria;Proteobacteria;Gammaproteobacteria;Legionellales;Coxiellaceae;GQ390243_g	GQ390243_g	2	0	0	0	0	0	0	0	0	0	0	0	0	0	0	0	0	0	0	0	1	1
Bacteria;Chloroflexi;Anaerolineae;Anaerolinaeles;GQ396824_f;GQ396824_f_uc	GQ396824_f_uc	4	14	50	5	5	11	8	17	11	10	29	11	9	12	29	49	38	25	35	19	0	4
Bacteria;Chloroflexi;Anaerolineae;Anaerolinaeles;GQ396824_f;GQ396824_g	GQ396824_g	0	0	0	0	0	0	0	0	0	0	0	0	3	0	0	0	0	0	0	0	1	0
Bacteria;Bacteroidetes;Sphingobacteriia;Saprospirales;Saprospiraceae;GQ396868_g	GQ396868_g	0	0	0	0	1	0	0	0	0	0	0	0	13	1	0	1	0	0	0	0	0	0
Bacteria;Chloroflexi;GQ396871_c;GQ396871_o;GQ396871_f;GQ396871_g	GQ396871_g	0	0	0	0	0	0	0	0	0	0	1	0	42	0	0	0	0	0	1	0	8	0
Bacteria;Saccharibacteria_TM7;Saccharimonas_c;Saccharimonas_o;PAC000016_f;GQ396914_g	GQ396914_g	8	7	0	5	9	9	6	2	22	2	8	12	18	0	0	0	0	0	1	1	1	31
Bacteria;Actinobacteria;Coriobacteriia;Coriobacteriales;Coriobacteriaceae;GQ396959_g	GQ396959_g	0	0	1	0	0	0	0	0	1	0	1	0	55	1	3	0	0	0	1	0	9	0
Bacteria;Bacteroidetes;Bacteroidia;Bacteroidales;GU454901_f;GQ396981_g	GQ396981_g	0	1	0	0	0	2	0	0	0	0	0	0	24	0	0	0	0	0	0	0	12	1
Bacteria;Chlorobi;HQ014634_c;HQ014634_o;HQ014634_f;GQ397011_g	GQ397011_g	0	0	0	0	0	0	0	0	0	1	1	0	2	0	0	0	0	2	0	0	0	0
Bacteria;Bacteroidetes;Bacteroidia;Bacteroidales;GQ441294_f;GQ441294_f_uc	GQ441294_f_uc	0	1	0	0	0	0	0	0	0	0	0	0	0	0	0	0	0	0	0	0	0	0
Bacteria;Bacteroidetes;Bacteroidia;Bacteroidales;GQ441294_f;GQ441294_g	GQ441294_g	3	6	0	0	2	2	1	0	2	0	0	0	3	0	0	0	0	0	0	0	2	27
Bacteria;Proteobacteria;Gammaproteobacteria;Legionellales;Coxiellaceae;GQ452905_g	GQ452905_g	0	0	21	0	0	0	0	0	0	0	0	0	0	1	0	3	1	1	1	0	0	0
Bacteria;Spirochaetes;Spirochaetia;Leptospirales;Leptospiraceae;GQ468580_g	GQ468580_g	2	0	0	0	0	0	0	0	0	0	0	0	3	0	0	0	0	0	0	0	4	2
Bacteria;Proteobacteria;Deltaproteobacteria;Myxococcales;Sandaracinaceae;GQ472368_g	GQ472368_g	0	0	1	0	0	0	0	0	0	0	0	0	9	0	1	0	0	1	0	0	0	0
Bacteria;Bacteroidetes;Sphingobacteriia;NVQB_o;NVQB_f;GQ472380_g	GQ472380_g	0	1	5	15	2	0	4	1	1	9	5	3	1	3	6	1	2	8	1	10	0	3
Bacteria;Hydrogenedentes_NKB19;Hydrogenedens_c;Hydrogenedens_o;Hydrogenedens_f;GQ472435_g	GQ472435_g	0	0	1	0	0	0	0	0	0	0	1	1	2	0	0	0	0	0	0	1	1	0
Bacteria;Chlorobi;Ignavibacteriae;GQ472436_o;GQ472436_f;GQ472436_f_uc	GQ472436_f_uc	0	0	0	0	0	0	0	0	0	0	0	0	9	0	0	0	0	0	0	0	5	0
Bacteria;Chlorobi;Ignavibacteriae;GQ472436_o;GQ472436_f;GQ472436_g	GQ472436_g	0	0	0	0	0	0	0	1	0	0	2	0	74	1	1	2	3	0	3	0	12	1
Bacteria;Actinobacteria;Acidimicrobiia;Acidimicrobiales;Ilumatobacter_f;GQ487899_g	GQ487899_g	0	0	0	0	0	0	0	0	0	0	0	0	1	0	0	0	0	0	0	0	0	0
Bacteria;Actinobacteria;Acidimicrobiia;Acidimicrobiales;Iamiaceae;GQ487905_g	GQ487905_g	0	0	0	0	0	0	0	0	0	0	0	0	1	0	0	0	0	0	0	1	0	0
Bacteria;Planctomycetes;Planctomycetia;Planctomycetales;Planctomycetaceae;GQ487921_g	GQ487921_g	0	0	0	0	0	0	0	0	0	0	0	1	30	0	3	0	0	0	0	2	0	0
Bacteria;Chloroflexi;Anaerolineae;Anaerolinaeles;Anaerolinaceae;GQ500701_g	GQ500701_g	9	0	1	0	3	1	0	0	2	0	0	1	50	1	4	1	2	0	2	2	24	0
Bacteria;Proteobacteria;Betaproteobacteria;Methylophilales;Methylophilaceae;GQ500790_g	GQ500790_g	0	0	0	0	0	0	0	0	0	0	0	0	0	0	0	0	0	0	0	0	1	0
Bacteria;Verrucomicrobia;Verrucomicrobiae;Methylacidiphilales;GQ502666_f;GQ502666_f_uc	GQ502666_f_uc	0	0	0	0	0	0	0	0	0	0	0	0	0	0	0	2	1	2	4	0	0	0
Bacteria;GU363019_p;FJ716462_c;FJ716462_o;GQ844345_f;GQ844345_f_uc	GQ844345_f_uc	0	0	0	0	0	0	0	0	0	0	0	0	0	0	0	0	0	0	0	0	4	0
Bacteria;Bacteroidetes;Bacteroidia;Bacteroidales;GQ357022_f;GQ844375_g	GQ844375_g	0	0	0	0	0	0	0	0	0	0	0	0	0	0	0	0	0	0	0	0	1	0
Bacteria;Fusobacteria;Fusobacteria_c;Fusobacteriales;Fusobacteriaceae;GQ850557_g	GQ850557_g	0	0	4	0	1	0	0	1	0	2	0	0	4	1	0	0	0	0	1	1	4	1
Bacteria;Lentisphaerae;Oligosphaeria;Oligosphaerales;FJ716308_f;GQ994845_g	GQ994845_g	0	0	0	0	0	0	0	0	0	0	0	0	1	0	0	0	0	0	0	0	1	0
Bacteria;Proteobacteria;Deltaproteobacteria;GU112205_o;GU112205_f;GU112205_f_uc	GU112205_f_uc	0	0	0	0	0	0	0	0	0	0	0	0	2	0	0	0	0	0	0	1	2	0
Bacteria;Proteobacteria;Deltaproteobacteria;GU112205_o;GU112205_f;GU112205_g	GU112205_g	0	0	0	0	0	0	0	0	0	0	0	0	12	0	0	0	0	0	0	0	2	0
Bacteria;Bacteroidetes;Cytophagia;Cytophagales;Amoebophilaceae;GU118264_g	GU118264_g	0	0	0	0	0	0	0	0	0	0	0	0	0	0	0	0	0	0	0	0	1	0
Bacteria;Proteobacteria;Betaproteobacteria;Gallionellales;Gallionellaceae;GU127723_g	GU127723_g	0	0	0	0	0	0	0	0	0	0	0	0	0	0	0	0	0	0	0	0	2	0
Bacteria;Verrucomicrobia;Verrucomicrobiae;Pedosphaera_o;Pedosphaera_f;GU127739_g	GU127739_g	0	1	6	0	0	2	0	1	0	0	3	0	264	3	6	0	2	0	0	2	214	4
Bacteria;Omnitrophica_OP3;FP245540_c;GU472720_o;GU472720_f;GU180187_g	GU180187_g	0	0	0	0	0	0	0	0	0	0	1	0	0	0	0	0	0	0	0	0	0	0
Bacteria;Acidobacteria;Vicinamibacter_c;Vicinamibacter_o;Vicinamibacter_f;GU187031_g	GU187031_g	0	0	1	7	0	0	0	0	1	2	3	0	5	6	2	2	4	4	3	3	0	0
Bacteria;Chloroflexi;Anaerolineae;Anaerolinaeles;Anaerolinaceae;GU196202_g	GU196202_g	0	0	0	0	0	0	0	0	0	0	0	0	2	0	0	0	0	0	0	0	0	0
Bacteria;Verrucomicrobia;Kiritimatiellae;Kiritimatiellales;Kiritimatiellaceae;GU196224_g	GU196224_g	0	0	0	1	0	0	0	0	0	0	0	0	8	0	0	0	0	0	0	0	0	0
Bacteria;Tenericutes;Mollicutes;PAC001265_o;GU196243_f;GU196243_f_uc	GU196243_f_uc	0	0	0	0	0	0	0	0	0	0	0	0	0	0	0	0	0	0	0	0	1	0
Bacteria;Proteobacteria;Betaproteobacteria;Neisseriales;GU199451_f;GU199451_f_uc	GU199451_f_uc	15	1	16	15	6	3	19	19	10	19	27	23	10	26	20	30	37	16	50	12	8	0
Bacteria;Proteobacteria;Betaproteobacteria;Neisseriales;GU199451_f;GU199451_g	GU199451_g	3	0	9	35	27	10	21	2	8	7	2	11	1	39	4	6	7	1	6	51	7	1
Bacteria;Verrucomicrobia;Kiritimatiellae;Kiritimatiellales;GQ259262_f;GU208377_g	GU208377_g	0	0	0	0	0	0	0	0	0	0	0	0	0	0	0	0	0	0	1	0	0	0
Bacteria;Bacteroidetes;Sphingobacteriia;CP012155_o;CP012155_f;GU208440_g	GU208440_g	0	0	1	3	1	0	2	2	0	0	0	1	3	2	0	0	0	0	0	1	31	2
Bacteria;Proteobacteria;Deltaproteobacteria;PAC001922_o;GU208445_f;GU208445_g	GU208445_g	0	0	5	0	0	0	0	0	0	0	0	0	7	0	0	0	0	0	0	0	1	0
Bacteria;GU208502_p;GU208502_c;GU208502_o;GU208502_f;GU208502_g	GU208502_g	0	0	0	0	0	0	0	0	0	0	0	0	0	0	0	0	0	0	0	0	1	0
Bacteria;Caldithrix_p;Caldithrix_c;EU245241_o;EU048684_f;GU293214_g	GU293214_g	0	0	0	0	0	0	0	0	0	0	0	0	1	0	0	0	0	0	0	0	0	0
Bacteria;Latescibacteria_WS3;Latescibacter_c;AB530233_o;GU302492_f;GU302492_g	GU302492_g	0	0	0	0	0	0	0	0	0	0	0	0	2	0	0	0	0	0	0	0	0	0
Bacteria;Bacteroidetes;Sphingobacteriia;Saprospirales;Saprospiraceae;GU305705_g	GU305705_g	4	0	0	5	3	6	7	7	5	3	0	0	7	1	11	10	5	3	3	4	0	30
Bacteria;Actinobacteria;Actinobacteria_c;Frankiales;Sporichthyaceae;GU305765_g	GU305765_g	0	0	0	0	0	0	0	0	0	0	0	0	2	2	0	0	0	0	0	0	0	0
Bacteria;Verrucomicrobia;Opitutae;Puniceicoccales;GU305779_f;GU305779_g	GU305779_g	39	13	67	108	45	27	61	38	33	50	51	53	18	155	40	7	14	65	42	115	143	50
Bacteria;Verrucomicrobia;Spartobacteria;Chthoniobacterales;Chthoniobacteraceae;GU305796_g	GU305796_g	1	1	7	16	3	3	5	3	6	12	32	1	2	38	83	139	158	86	62	36	0	1
Bacteria;GU390861_p;GU390861_c;GU390861_o;GU390861_f;GU390861_f_uc	GU390861_f_uc	0	0	0	0	0	0	0	0	0	0	0	0	0	0	0	0	0	0	0	0	1	0
Bacteria;GU390861_p;GU390861_c;GU390861_o;GU390861_f;GU390861_g	GU390861_g	0	0	0	0	0	0	0	0	0	0	0	0	1	0	0	0	0	0	0	0	0	0
Bacteria;Proteobacteria;Gammaproteobacteria;Legionellales;GU444107_f;GU444107_f_uc	GU444107_f_uc	0	0	2	0	0	0	0	0	0	0	0	0	0	2	0	0	2	1	0	2	0	0
Bacteria;Bacteroidetes;Bacteroidia;Bacteroidales;GU454901_f;GU454901_f_uc	GU454901_f_uc	0	0	0	0	0	0	0	0	0	0	0	0	24	0	0	0	0	0	0	0	4	0
Bacteria;Bacteroidetes;Bacteroidia;Bacteroidales;GU454901_f;GU454901_g	GU454901_g	0	0	2	0	0	0	0	0	0	1	0	1	114	1	0	0	3	1	0	4	118	2
Bacteria;Bacteroidetes;Flavobacteria;Flavobacteriales;GU454927_f;GU454927_g	GU454927_g	0	0	0	0	0	0	0	1	0	0	1	0	12	0	0	0	0	1	0	1	0	0
Bacteria;Bacteroidetes;Cytophagia;Cytophagales;Cytophagaceae;GU454944_g	GU454944_g	45	191	35	10	63	56	32	46	85	66	49	31	42	18	6	5	4	19	15	12	11	78
Bacteria;Omnitrophica_OP3;FP245540_c;GU472720_o;GU472720_f;GU472720_f_uc	GU472720_f_uc	0	0	0	0	0	0	0	0	0	0	0	2	11	0	0	3	2	2	0	0	12	0
Bacteria;Omnitrophica_OP3;FP245540_c;GU472720_o;GU472720_f;GU472720_g	GU472720_g	0	0	0	0	0	0	0	0	0	0	0	0	0	0	0	0	0	0	0	0	12	0
Bacteria;Omnitrophica_OP3;FP245540_c;FN646435_o;GU553739_f;GU553739_f_uc	GU553739_f_uc	0	0	0	0	0	0	0	0	0	0	0	0	0	0	0	1	1	0	0	0	0	0
Bacteria;Bacteroidetes;Bacteroidia;Bacteroidales;EF148839_f;GU591537_g	GU591537_g	0	0	0	0	0	0	0	0	0	0	0	0	0	0	0	0	0	0	0	0	0	3
Bacteria;TM6;TM6_c;Babela_o;GU599038_f;GU599038_g	GU599038_g	0	0	0	0	0	0	0	0	0	0	0	0	0	0	0	0	0	0	0	0	2	0
Bacteria;Verrucomicrobia;Verrucomicrobiae;Methylacidiphilales;GU936905_f;GU936905_f_uc	GU936905_f_uc	0	3	0	0	0	0	0	0	0	0	0	0	0	0	0	6	61	0	0	0	0	0
Bacteria;Verrucomicrobia;Verrucomicrobiae;Methylacidiphilales;GU936905_f;GU936905_g	GU936905_g	78	69	53	230	185	86	157	168	154	125	247	185	91	426	636	1385	974	723	779	442	0	53
Bacteria;Actinobacteria;Rubrobacteria;Gaiellales;Gaiellaceae;Gaiella	Gaiella	0	0	0	0	0	0	1	0	0	0	0	1	6	2	1	0	0	1	0	0	3	0
Bacteria;Proteobacteria;Betaproteobacteria;Gallionellales;Gallionellaceae;Gallionella	Gallionella	1	0	0	0	0	0	0	0	1	0	1	1	8	0	2	1	0	0	0	0	9	0
Bacteria;Proteobacteria;Betaproteobacteria;Gallionellales;Gallionellaceae;Gallionellaceae_uc	Gallionellaceae_uc	1	0	0	0	1	0	0	0	0	0	0	0	3	0	2	0	1	0	1	0	2	0
Bacteria;Firmicutes;Bacilli;Bacillales;Gemella_f;Gemella	Gemella	0	0	1	0	4	0	0	0	0	0	0	0	0	0	0	0	0	0	0	0	0	0
Bacteria;Planctomycetes;Planctomycetia;Planctomycetales;Gemmataceae;Gemmata	Gemmata	0	1	3	0	0	1	0	1	0	2	1	4	3	1	1	6	5	10	3	1	1	0
Bacteria;Planctomycetes;Planctomycetia;Planctomycetales;Gemmataceae;Gemmataceae_uc	Gemmataceae_uc	0	0	3	0	0	0	0	0	1	0	0	1	0	0	9	20	7	10	5	2	0	0
Bacteria;Gemmatimonadetes;Gemmatimonadetes_c;Gemmatimonadales;Gemmatimonadaceae;Gemmatimonas	Gemmatimonas	0	2	21	1	1	1	1	4	0	4	11	6	2	4	7	4	5	8	0	9	0	4
Bacteria;Proteobacteria;Alphaproteobacteria;Rhodobacterales;Rhodobacteraceae;Gemmobacter	Gemmobacter	0	0	0	0	0	1	0	1	1	0	0	0	7	0	0	2	0	0	0	3	0	0
Bacteria;Proteobacteria;Deltaproteobacteria;Desulfuromonadales;Geobacteraceae;Geobacter	Geobacter	2	2	1	0	0	4	2	0	3	0	4	0	98	3	3	2	1	1	1	2	257	18
Bacteria;Actinobacteria;Actinobacteria_c;Frankiales;Geodermatophilaceae;Geodermatophilus	Geodermatophilus	0	0	0	0	0	0	0	0	0	0	0	0	0	0	0	0	0	0	1	0	0	0
Bacteria;Proteobacteria;Betaproteobacteria;Sterolibacterium_o;Sterolibacteriaceae;Georgfuchsia	Georgfuchsia	1	0	0	0	0	0	0	0	0	0	0	0	1	0	0	0	1	0	0	0	1	0
Bacteria;Proteobacteria;Betaproteobacteria;Burkholderiales;Comamonadaceae;Giesbergeria	Giesbergeria	0	0	1	0	0	0	0	0	0	0	0	0	0	0	0	0	0	0	0	0	0	0
Bacteria;Firmicutes;Bacilli;Lactobacillales;Aerococcaceae;Granulicatella	Granulicatella	0	0	0	0	2	0	0	0	0	0	0	0	0	0	0	0	0	1	0	0	0	0
Bacteria;Lentisphaerae;Lentisphaeria;Victivallales;HM066548_f;HM066548_g	HM066548_g	0	0	0	0	0	0	1	0	0	0	0	0	0	0	0	0	0	0	0	0	0	0
Bacteria;Parcubacteria_OD1;LCGL_c;LCGL_o;LCFY_f;HM066596_g	HM066596_g	0	0	0	0	0	0	0	0	0	0	0	1	0	0	0	0	0	0	0	0	0	0
Bacteria;JQ072929_p;JQ072929_c;JQ072929_o;JQ072929_f;HM127205_g	HM127205_g	0	0	0	0	0	0	0	0	0	0	0	0	1	0	0	0	0	0	0	0	0	0
Bacteria;Parcubacteria_OD1;Paceibacter_c;CP011215_o;CP011215_f;HM128600_g	HM128600_g	0	0	0	0	0	0	0	0	0	0	0	0	0	0	0	0	0	1	0	0	0	1
Bacteria;HM128617_p;HM128617_c;HM128617_o;HM128617_f;HM128617_f_uc	HM128617_f_uc	0	0	0	0	0	0	0	0	0	1	0	0	0	0	0	0	0	0	0	0	0	0
Bacteria;HM128617_p;HM128617_c;HM128617_o;HM128617_f;HM128617_g	HM128617_g	0	0	0	0	0	1	0	0	0	0	0	0	0	0	0	0	0	0	0	0	0	0
Bacteria;Verrucomicrobia;Spartobacteria;Chthoniobacterales;Chthoniobacteraceae;HM129219_g	HM129219_g	9	6	140	176	22	8	12	24	12	125	116	26	17	265	257	130	125	119	121	261	1	12
Bacteria;Proteobacteria;Alphaproteobacteria;Rickettsiales;FJ478621_f;HM129400_g	HM129400_g	7	8	21	80	53	29	57	12	41	47	46	62	16	94	54	43	60	78	70	79	4	15
Bacteria;Proteobacteria;Alphaproteobacteria;Rickettsiales;Midichloriaceae;HM129444_g	HM129444_g	1	8	4	1	5	9	3	8	4	5	0	3	0	0	0	1	3	2	0	0	2	0
Bacteria;Bacteroidetes;Sphingobacteriia;NVQB_o;PAC000134_f;HM129857_g	HM129857_g	3	2	3	11	15	2	8	9	10	13	18	18	11	19	15	15	11	18	12	22	0	9
Bacteria;Proteobacteria;Deltaproteobacteria;Syntrophaceae_o;Syntrophaceae;HM141903_g	HM141903_g	0	0	0	0	0	0	0	0	0	0	2	0	35	0	0	1	3	0	0	1	61	0
Bacteria;Peregrinibacteria;Peribacteria;ASND_o;ASND_f;HM154518_g	HM154518_g	0	0	0	0	0	0	0	0	0	0	0	0	0	0	0	0	0	0	0	0	1	0
Bacteria;Parcubacteria_OD1;LCGL_c;LCGL_o;HM186616_f;HM186616_f_uc	HM186616_f_uc	0	0	0	0	0	0	0	0	0	0	0	0	1	0	0	0	0	0	0	0	2	0
Bacteria;Omnitrophica_OP3;FP245540_c;GU472720_o;GU472720_f;HM187352_g	HM187352_g	0	0	0	0	0	0	0	0	0	0	0	0	0	0	0	0	0	0	0	0	2	0
Bacteria;Acidobacteria;PAC002261_c;HM243779_o;HM243779_f;HM243779_g	HM243779_g	0	0	1	0	0	0	0	0	0	0	0	0	28	2	0	0	1	0	1	0	25	0
Bacteria;Omnitrophica_OP3;HM243796_c;HM243796_o;HM243796_f;HM243796_f_uc	HM243796_f_uc	5	0	0	0	3	2	2	0	0	2	7	3	20	1	0	6	4	4	4	0	20	4
Bacteria;Omnitrophica_OP3;HM243796_c;HM243796_o;HM243796_f;HM243796_g	HM243796_g	0	0	0	2	1	0	1	1	0	0	2	2	5	2	0	10	10	4	0	0	19	2
Bacteria;Bacteroidetes;Sphingobacteriia;FJ437920_o;FJ437920_f;HM243808_g	HM243808_g	0	0	0	0	0	0	0	0	0	0	0	0	2	0	0	0	0	0	0	0	2	0
Bacteria;Fibrobacteres;Chitinispirillia;Chitinispirillales;Chitinispirillaceae;HM243818_g	HM243818_g	0	0	0	0	0	0	0	0	0	0	0	0	2	0	0	0	0	0	0	0	0	0
Bacteria;Nitrospirae;Nitrospira_c;Thermodesulfovibrio_o;Thermodesulfovibrio_f;HM243830_g	HM243830_g	0	0	0	0	0	0	0	0	0	0	0	0	4	0	0	0	1	0	0	0	5	0
Bacteria;Chlorobi;Ignavibacteriae;GQ472436_o;GQ472436_f;HM243831_g	HM243831_g	0	0	0	0	0	0	0	0	0	0	0	0	8	0	0	0	1	0	0	0	1	0
Bacteria;Acidobacteria;PAC002261_c;HM243779_o;HM243842_f;HM243842_f_uc	HM243842_f_uc	0	0	0	0	0	0	0	0	0	0	0	0	1	0	0	0	0	0	0	0	0	0
Bacteria;Acidobacteria;PAC002261_c;HM243779_o;HM243842_f;HM243842_g	HM243842_g	0	0	0	0	0	0	0	0	0	0	1	0	0	0	0	0	0	0	0	0	0	0
Bacteria;Verrucomicrobia;Kiritimatiellae;EF436358_o;HQ260945_f;HM243851_g	HM243851_g	0	0	0	0	0	0	0	0	0	0	0	0	3	0	0	0	0	0	0	0	1	0
Bacteria;Proteobacteria;Deltaproteobacteria;AY214193_o;HM243867_f;HM243867_g	HM243867_g	0	0	0	0	0	0	0	0	0	0	0	0	0	0	0	0	0	0	0	0	1	0
Bacteria;TM6;TM6_c;Babela_o;HM243873_f;HM243873_g	HM243873_g	0	0	0	0	0	0	0	0	0	0	0	0	0	0	0	0	0	0	0	0	2	0
Bacteria;Aminicenantes_OP8;AQSP_c;AQSP_o;AQSP_f;HM243918_g	HM243918_g	0	0	0	0	0	0	0	0	0	0	0	0	2	0	1	0	1	0	0	0	0	0
Bacteria;Omnitrophica_OP3;FP245540_c;GU472720_o;GU472720_f;HM243924_g	HM243924_g	0	0	0	0	0	0	0	0	0	0	0	0	0	0	0	0	0	0	1	0	0	0
Bacteria;Proteobacteria;Betaproteobacteria;PAC001921_o;PAC001921_f;HM243969_g	HM243969_g	0	0	0	0	0	0	0	0	0	0	0	0	2	0	0	0	0	0	0	0	0	0
Bacteria;Proteobacteria;Gammaproteobacteria;Oceanospirillales;HQ191045_f;HM243971_g	HM243971_g	0	0	27	4	2	2	3	2	3	6	2	3	25	4	6	9	14	19	10	3	0	3
Bacteria;Proteobacteria;Deltaproteobacteria;Desulfobacterales;HM243977_f;HM243977_f_uc	HM243977_f_uc	0	0	0	0	0	0	0	0	0	0	1	0	1	0	0	0	0	0	0	0	0	0
Bacteria;Proteobacteria;Deltaproteobacteria;Desulfobacterales;HM243977_f;HM243977_g	HM243977_g	0	0	0	0	0	0	0	0	0	0	0	0	23	0	0	1	0	0	0	0	12	0
Bacteria;Proteobacteria;Betaproteobacteria;Burkholderiales;Comamonadaceae;HM445266_g	HM445266_g	0	0	0	0	0	0	0	0	1	0	0	1	1	0	0	1	0	0	0	0	0	0
Bacteria;Acidobacteria;CP011806_c;CP011806_o;HQ166644_f;HM445317_g	HM445317_g	0	0	0	0	0	0	0	0	0	0	0	0	0	1	0	0	0	0	0	0	0	0
Bacteria;Proteobacteria;Deltaproteobacteria;EU617831_o;EU617831_f;HM445344_g	HM445344_g	0	0	0	0	0	0	0	0	0	0	0	0	1	0	0	0	0	0	0	0	0	0
Bacteria;Planctomycetes;Phycisphaerae;Phycisphaerales;Phycisphaeraceae;HM446087_g	HM446087_g	6	1	0	110	31	17	23	11	7	39	45	53	18	206	130	239	245	255	155	158	0	0
Bacteria;Bacteroidetes;Sphingobacteriia;Sphingobacteriales;Chitinophagaceae;HM459717_g	HM459717_g	0	0	0	0	0	0	0	0	0	0	0	0	1	0	0	0	0	0	0	0	0	1
Bacteria;Proteobacteria;Betaproteobacteria;Burkholderiales;Comamonadaceae;HM481326_g	HM481326_g	0	0	0	0	0	0	0	0	0	0	0	0	0	0	0	0	0	0	0	0	13	0
Bacteria;Proteobacteria;Deltaproteobacteria;Myxococcales;Haliangiaceae;HM748650_g	HM748650_g	0	0	0	1	1	0	0	0	0	1	2	0	1	2	2	2	1	5	0	4	2	0
Bacteria;Acidobacteria;Acidobacteriia;Acidobacteriales;Acidobacteriaceae;HM748676_g	HM748676_g	0	0	0	0	0	0	0	0	0	0	0	0	1	0	0	0	0	0	0	0	1	0
Bacteria;Acidobacteria;Acidobacteriia;Acidobacteriales;Acidobacteriaceae;HM748739_g	HM748739_g	0	0	0	0	0	0	0	0	0	0	0	0	2	0	0	0	0	0	0	0	0	0
Bacteria;Acidobacteria;Acidobacteriia;Acidobacteriales;Acidobacteriaceae;HM748754_g	HM748754_g	0	0	0	0	0	0	0	0	0	0	0	0	8	1	0	0	0	0	0	0	3	0
Bacteria;Fusobacteria;Fusobacteria_c;Fusobacteriales;Leptotrichiaceae;HM773500_g	HM773500_g	0	0	0	0	0	1	0	0	0	0	0	0	0	0	0	0	0	0	0	0	0	0
Bacteria;Proteobacteria;Betaproteobacteria;PAC001921_o;PAC001921_f;HQ003485_g	HQ003485_g	0	0	0	0	0	0	0	0	0	0	0	0	2	0	0	0	0	0	0	0	0	0
Bacteria;Bacteroidetes;Flavobacteria;Flavobacteriales;Cryomorphaceae;HQ003607_g	HQ003607_g	0	1	0	3	0	0	0	0	2	1	4	0	1	3	2	0	0	3	0	3	0	1
Bacteria;HQ003654_p;HQ003654_c;HQ003654_o;HQ003654_f;HQ003654_f_uc	HQ003654_f_uc	0	0	0	0	0	0	0	0	0	0	0	0	0	0	0	0	0	0	0	0	3	0
Bacteria;HQ003654_p;HQ003654_c;HQ003654_o;HQ003654_f;HQ003654_g	HQ003654_g	0	0	0	0	0	0	0	0	0	0	0	0	0	0	0	0	0	0	0	0	1	0
Bacteria;Chlorobi;HQ014634_c;HQ014634_o;HQ014634_f;HQ014634_f_uc	HQ014634_f_uc	0	0	0	0	0	0	0	0	0	0	0	0	40	0	0	0	0	0	0	0	7	0
Bacteria;Chlorobi;HQ014634_c;HQ014634_o;HQ014634_f;HQ014634_g	HQ014634_g	0	0	0	0	0	0	0	0	0	0	0	0	2	1	0	0	0	0	0	0	0	0
Bacteria;Chloroflexi;Caldilineae;Caldilineales;Caldilineaceae;HQ014651_g	HQ014651_g	5	5	15	3	3	6	0	5	10	6	4	6	0	7	7	11	13	14	5	4	0	6
Bacteria;Proteobacteria;Alphaproteobacteria;Rhodospirillales;Rhodospirillaceae;HQ111145_g	HQ111145_g	5	6	9	2	7	7	8	10	7	5	7	5	0	0	6	3	5	5	6	2	1	4
Bacteria;Proteobacteria;Gammaproteobacteria;Steroidobacter_o;Steroidobacter_f;HQ114040_g	HQ114040_g	0	0	4	0	0	0	0	0	0	0	3	2	129	3	4	0	2	2	1	0	13	0
Bacteria;Proteobacteria;Alphaproteobacteria;Rhodospirillales;Rhodospirillaceae;HQ114123_g	HQ114123_g	18	10	12	24	12	12	16	12	15	16	21	17	8	27	25	27	19	34	16	24	0	6
Bacteria;Bacteroidetes;Sphingobacteriia;Saprospirales;Saprospiraceae;HQ114159_g	HQ114159_g	0	0	1	0	0	0	0	0	0	0	0	0	2	1	0	0	0	0	0	0	0	2
Bacteria;Proteobacteria;Betaproteobacteria;Methylophilales;Methylophilaceae;HQ116735_g	HQ116735_g	3	0	0	0	1	0	2	0	0	0	1	0	0	0	0	0	1	0	0	0	3	0
Bacteria;Bacteroidetes;Sphingobacteriia;Sphingobacteriales;Chitinophagaceae;HQ118662_g	HQ118662_g	1	0	107	0	34	0	0	0	1	0	0	25	9	0	0	0	0	0	0	0	0	0
Bacteria;Gemmatimonadetes;Gemmatimonadetes_c;Gemmatimonadales;Gemmatimonadaceae;HQ132388_g	HQ132388_g	1	0	0	0	4	1	0	2	2	1	2	0	6	0	0	2	0	2	0	6	1	0
Bacteria;Firmicutes;Clostridia;Clostridiales;Mogibacterium_f;HQ132444_g	HQ132444_g	0	1	0	0	0	0	0	0	0	0	0	0	1	0	0	0	0	0	0	1	1	3
Bacteria;Proteobacteria;Betaproteobacteria;Burkholderiales;Comamonadaceae;HQ158663_g	HQ158663_g	0	0	0	0	0	1	0	0	1	0	0	0	0	0	0	0	0	0	0	0	0	0
Bacteria;Bacteroidetes;Sphingobacteriia;Sphingobacteriales;Chitinophagaceae;HQ158729_g	HQ158729_g	31	45	102	18	24	35	36	25	27	14	32	33	4	16	1	4	3	8	5	8	1	37
Bacteria;Bacteroidetes;Sphingobacteriia;FJ437920_o;FJ437920_f;HQ178838_g	HQ178838_g	0	0	0	0	0	0	0	0	0	0	0	0	6	0	0	0	0	0	0	0	7	0
Bacteria;Proteobacteria;Betaproteobacteria;Burkholderiales;Comamonadaceae;HQ178927_g	HQ178927_g	0	0	0	0	0	0	0	0	0	0	0	0	0	0	0	0	0	0	0	0	7	0
Bacteria;Bacteroidetes;Bacteroidia;Marinilabiliales;Prolixibacteraceae;HQ178936_g	HQ178936_g	2	1	0	1	0	0	0	0	0	0	0	0	2	0	0	0	0	1	0	0	82	1
Bacteria;Chloroflexi;DQ463736_c;HQ183887_o;HQ183887_f;HQ183887_f_uc	HQ183887_f_uc	0	0	0	0	0	0	0	0	0	0	0	0	2	0	0	0	0	0	0	0	0	0
Bacteria;Chloroflexi;DQ463736_c;HQ183887_o;HQ183887_f;HQ183887_g	HQ183887_g	0	0	0	0	0	0	0	0	0	0	0	0	1	0	0	0	0	0	0	0	0	0
Bacteria;Bacteroidetes;Bacteroidia;Bacteroidales;Porphyromonadaceae;HQ183936_g	HQ183936_g	1	0	0	0	0	0	0	0	1	0	0	0	11	0	0	0	0	0	0	0	1	1
Bacteria;Aminicenantes_OP8;AQSP_c;AQSP_o;AQSP_f;HQ183973_g	HQ183973_g	0	0	0	0	0	0	0	0	0	0	0	0	6	0	0	0	0	0	0	0	1	0
Bacteria;Verrucomicrobia;Opitutae;Puniceicoccales;GU305779_f;HQ190289_g	HQ190289_g	0	0	0	0	0	0	0	0	0	0	0	0	3	1	0	0	0	0	0	0	0	0
Bacteria;Gemmatimonadetes;Gemmatimonadetes_c;Gemmatimonadales;PAC000624_f;HQ190326_g	HQ190326_g	0	0	0	0	0	0	0	0	0	0	0	0	8	0	0	0	0	0	0	0	1	0
Bacteria;TM6;TM6_c;Babela_o;PAC000590_f;HQ190379_g	HQ190379_g	0	0	2	0	0	0	0	0	0	0	1	0	2	2	0	2	1	0	1	0	0	0
Bacteria;Chlorobi;OPB56_c;OPB56_o;HQ190417_f;HQ190417_f_uc	HQ190417_f_uc	0	0	0	0	0	0	0	0	0	2	0	0	0	0	0	0	0	0	0	0	0	0
Bacteria;Chlorobi;OPB56_c;OPB56_o;HQ190417_f;HQ190417_g	HQ190417_g	1	0	0	0	0	0	0	0	0	0	0	0	0	0	0	0	0	0	0	0	0	0
Bacteria;Proteobacteria;Gammaproteobacteria;Cellvibrionales;HQ190428_f;HQ190428_g	HQ190428_g	2	0	1	5	4	3	5	5	5	3	12	9	2	10	5	10	10	6	10	0	1	0
Bacteria;Acidobacteria;PAC002261_c;AM997925_o;AM997925_f;HQ190557_g	HQ190557_g	0	0	0	0	0	0	0	0	0	0	0	0	0	0	0	0	0	0	0	0	1	0
Bacteria;Proteobacteria;Gammaproteobacteria;HQ191059_o;HQ191059_f;HQ191059_f_uc	HQ191059_f_uc	0	0	0	0	0	0	0	0	0	0	0	0	1	0	0	0	0	0	0	0	0	0
Bacteria;Verrucomicrobia;Kiritimatiellae;EF436358_o;HQ260945_f;HQ260945_g	HQ260945_g	0	0	0	0	0	0	0	0	0	0	0	0	1	0	0	0	0	1	0	0	0	0
Bacteria;Proteobacteria;Betaproteobacteria;HQ324854_o;HQ324854_f;HQ324854_g	HQ324854_g	0	0	0	0	0	0	0	0	0	0	0	0	2	0	0	0	0	0	0	0	0	1
Bacteria;Bacteroidetes;Sphingobacteriia;NVQB_o;PAC000134_f;HQ324879_g	HQ324879_g	5	3	38	33	11	10	9	13	13	22	41	18	13	21	27	5	9	26	6	12	1	7
Bacteria;Bacteroidetes;Cytophagia;Cytophagales;Cytophagaceae;HQ324882_g	HQ324882_g	1	0	0	0	0	0	0	0	0	0	0	0	0	0	0	0	0	0	0	0	0	0
Bacteria;Bacteroidetes;Cytophagia;HQ324883_o;HQ324883_f;HQ324883_f_uc	HQ324883_f_uc	0	0	0	0	0	0	0	0	0	0	0	0	1	0	0	0	0	0	0	0	0	0
Bacteria;Peregrinibacteria;Peribacteria;ASND_o;HQ324887_f;HQ324887_f_uc	HQ324887_f_uc	0	0	0	0	1	0	0	0	0	0	0	0	1	0	0	0	0	0	0	0	0	0
Bacteria;Peregrinibacteria;Peribacteria;ASND_o;HQ324887_f;HQ324887_g	HQ324887_g	0	0	0	0	0	0	0	0	0	0	0	0	1	0	0	0	0	0	0	0	0	0
Bacteria;TM6;TM6_c;Babela_o;Babela_f;HQ330601_g	HQ330601_g	0	0	0	0	0	0	0	0	0	0	0	0	0	0	0	0	0	0	0	0	1	0
Bacteria;Proteobacteria;Oligoflexia;Bdellovibrionales;CU925466_f;HQ330611_g	HQ330611_g	0	0	0	0	0	0	0	0	0	0	0	0	2	0	0	0	0	0	0	0	0	0
Bacteria;Chlorobi;OPB56_c;OPB56_o;HQ343229_f;HQ343229_g	HQ343229_g	83	40	78	143	162	92	120	133	205	91	125	159	104	238	156	19	33	136	69	210	2	125
Bacteria;Cyanobacteria;FJ810552_c;FJ810552_o;FJ425638_f;HQ386626_g	HQ386626_g	3	0	53	5	7	5	15	7	6	8	3	4	2	13	4	5	3	14	4	4	0	0
Bacteria;Verrucomicrobia;Spartobacteria;Chthoniobacterales;Chthoniobacteraceae;HQ397089_g	HQ397089_g	0	0	0	0	0	1	0	1	1	4	2	4	2	0	0	0	0	0	0	15	0	0
Bacteria;Bacteroidetes;Flavobacteria;Flavobacteriales;FQ032823_f;HQ403245_g	HQ403245_g	12	8	92	33	18	19	26	27	28	16	46	47	26	31	14	17	33	36	45	29	66	19
Bacteria;Acidobacteria;PAC002259_c;DQ513087_o;DQ513087_f;HQ445680_g	HQ445680_g	0	0	0	0	0	0	0	0	0	0	0	0	3	0	0	0	0	0	0	0	0	0
Bacteria;Proteobacteria;Deltaproteobacteria;Desulfobulbaceae_o;Desulfobulbaceae;HQ588373_g	HQ588373_g	0	0	0	0	0	0	0	1	0	0	0	0	0	0	0	0	0	0	0	0	0	0
Bacteria;Aminicenantes_OP8;AQSP_c;HQ588586_o;HQ588586_f;HQ588586_g	HQ588586_g	0	0	0	0	0	0	0	0	0	0	0	0	2	0	0	0	0	0	0	0	0	0
Bacteria;Bacteroidetes;Sphingobacteriia;CP012155_o;CP012155_f;HQ609621_g	HQ609621_g	8	0	0	0	5	3	6	3	11	0	0	1	3	2	0	0	0	0	0	0	0	5
Bacteria;GN04;EU385751_c;EU385751_o;EU385915_f;HQ640545_g	HQ640545_g	0	0	0	0	0	0	0	0	0	0	0	0	1	0	0	0	0	0	0	0	0	0
Bacteria;WS6;PAC000380_c;HQ640605_o;HQ640605_f;HQ640605_f_uc	HQ640605_f_uc	0	0	0	0	0	0	0	0	0	0	0	1	1	1	0	0	0	0	1	0	0	0
Bacteria;Verrucomicrobia;Verrucomicrobiae;Pedosphaera_o;Pedosphaera_f;HQ645150_g	HQ645150_g	0	0	0	0	0	0	0	0	0	0	0	0	24	0	0	0	0	0	0	0	3	0
Bacteria;Chloroflexi;PDJQ_c;EU335161_o;HQ697801_f;HQ697801_g	HQ697801_g	0	0	0	0	0	0	0	0	0	0	0	0	0	0	0	0	1	0	0	0	0	0
Bacteria;Chloroflexi;Dehalococcoidia;Dehalococcoidales;Dehalococcoidaceae;HQ711400_g	HQ711400_g	0	0	0	0	0	0	0	1	0	0	0	0	8	0	0	0	0	0	0	0	5	0
Bacteria;Bacteroidetes;Sphingobacteriia;Sphingobacteriales;Sphingobacteriaceae;HQ827923_g	HQ827923_g	41	31	1	0	20	23	23	12	64	2	3	4	2	0	0	0	0	0	0	0	6	84
Bacteria;Proteobacteria;Betaproteobacteria;Methylophilales;Methylophilaceae;HQ827934_g	HQ827934_g	295	142	36	10	117	187	82	135	147	29	28	74	52	5	2	0	1	0	2	7	592	681
Bacteria;Proteobacteria;Alphaproteobacteria;Rhizobiales;Devosia_f;HQ828005_g	HQ828005_g	0	0	0	0	0	0	0	0	0	2	0	0	0	0	0	3	3	1	0	1	1	0
Bacteria;Planctomycetes;Planctomycetia;Planctomycetales;Planctomycetaceae;HQ828012_g	HQ828012_g	3	3	1	0	2	1	1	1	2	1	0	2	0	0	0	0	0	0	0	0	6	17
Bacteria;Firmicutes;Negativicutes;Selenomonadales;Sporomusaceae;HQ904156_g	HQ904156_g	1	1	0	0	0	1	0	0	0	0	0	0	0	0	0	0	0	0	0	0	0	1
Bacteria;Actinobacteria;Actinobacteria_c;Frankiales;HQ910322_f;HQ910322_g	HQ910322_g	0	0	0	0	0	0	0	0	0	0	0	0	0	0	1	0	0	0	0	0	0	0
Bacteria;Proteobacteria;Betaproteobacteria;Burkholderiales;Quisquiliibacterium_f;HQ910358_g	HQ910358_g	12	3	16	39	25	21	23	30	12	39	33	36	15	51	38	8	30	42	18	25	0	1
Bacteria;Proteobacteria;Alphaproteobacteria;Rhodobacterales;Rhodobacteraceae;Haematobacter	Haematobacter	0	0	0	0	0	0	0	0	0	0	0	0	0	0	0	0	0	0	0	0	0	1
Bacteria;Proteobacteria;Alphaproteobacteria;Rhodospirillales;Rhodospirillaceae;Haematospirillum	Haematospirillum	0	0	0	0	0	0	0	0	0	0	0	0	0	1	0	0	0	1	0	0	0	0
Bacteria;Proteobacteria;Gammaproteobacteria;Pasteurellales;Pasteurellaceae;Haemophilus	Haemophilus	0	0	0	0	1	0	1	0	0	0	0	0	0	0	0	0	0	0	0	0	0	0
Bacteria;Proteobacteria;Deltaproteobacteria;Myxococcales;Haliangiaceae;Haliangiaceae_uc	Haliangiaceae_uc	0	0	0	0	0	0	0	0	0	0	0	0	11	0	0	0	0	6	3	0	0	0
Bacteria;Bacteroidetes;Sphingobacteriia;Saprospirales;Haliscomenobacteraceae;Haliscomenobacter	Haliscomenobacter	1	0	0	0	0	0	0	0	0	0	0	0	1	0	0	0	0	0	0	0	0	0
Bacteria;Proteobacteria;Oligoflexia;Bacteriovoracales;Halobacteriovoraceae;Halobacteriovoraceae_uc	Halobacteriovoraceae_uc	0	0	0	0	0	0	0	0	0	0	0	0	0	0	0	1	0	0	0	0	0	0
Bacteria;Proteobacteria;Alphaproteobacteria;Rickettsiales;Hepatincola_f;Hepatincola_f_uc	Hepatincola_f_uc	0	0	0	0	1	0	0	0	0	0	0	0	2	0	0	0	0	0	0	0	1	1
Bacteria;Proteobacteria;Betaproteobacteria;Burkholderiales;Oxalobacteraceae;Herbaspirillum	Herbaspirillum	0	0	0	0	0	0	0	2	0	0	0	0	1	1	0	0	0	0	0	0	0	1
Bacteria;Actinobacteria;Actinobacteria_c;Micrococcales;Microbacteriaceae;Herbiconiux	Herbiconiux	1	0	0	0	0	0	0	0	0	0	0	0	0	0	0	0	0	0	0	0	0	0
Bacteria;Proteobacteria;Betaproteobacteria;Burkholderiales;Oxalobacteraceae;Herminiimonas	Herminiimonas	2	2	0	0	0	1	0	2	0	1	3	1	1	2	0	2	0	0	0	0	1	1
Bacteria;Firmicutes;Erysipelotrichi;Erysipelotrichales;Erysipelotrichaceae;Holdemanella	Holdemanella	0	0	0	0	0	0	0	0	0	0	0	0	0	0	0	0	0	0	0	1	0	0
Bacteria;Acidobacteria;Holophagae;Holophagales;Holophagaceae;Holophaga	Holophaga	4	3	0	0	2	6	0	1	8	0	3	3	37	2	3	0	0	1	1	1	67	9
Bacteria;Acidobacteria;Holophagae;Holophagales;Holophagaceae;Holophagaceae_uc	Holophagaceae_uc	0	0	0	0	0	0	0	1	0	0	0	0	1	0	0	0	0	0	0	1	0	0
Bacteria;Proteobacteria;Alphaproteobacteria;Rickettsiales;Holosporaceae;Holosporaceae_uc	Holosporaceae_uc	5	44	2	14	16	24	11	19	23	19	5	32	11	9	4	6	7	1	3	2	1	41
Bacteria;Hydrogenedentes_NKB19;Hydrogenedens_c;Hydrogenedens_o;Hydrogenedens_f;Hydrogenedens_f_uc	Hydrogenedens_f_uc	2	0	0	0	1	0	0	0	3	0	6	0	10	1	7	10	4	3	9	0	2	0
Bacteria;Firmicutes;Negativicutes;Hydrogenispora_o;Hydrogenispora_f;Hydrogenispora	Hydrogenispora	0	0	0	0	0	0	0	0	0	0	0	0	8	0	0	0	0	0	0	0	1	0
Bacteria;Firmicutes;Negativicutes;Hydrogenispora_o;Hydrogenispora_f;Hydrogenispora_f_uc	Hydrogenispora_f_uc	0	0	0	0	0	0	0	0	0	0	0	0	1	0	0	0	0	0	0	0	0	1
Bacteria;Proteobacteria;Betaproteobacteria;Burkholderiales;Comamonadaceae;Hydrogenophaga	Hydrogenophaga	144	203	3	0	12	51	17	2	9	1	2	3	0	0	3	0	0	1	0	1	7	22
Bacteria;Proteobacteria;Hydrogenophilalia;Hydrogenophilales;Hydrogenophilaceae;Hydrogenophilaceae_uc	Hydrogenophilaceae_uc	0	0	0	0	0	0	0	0	0	0	0	0	0	0	1	0	0	0	0	0	0	0
Bacteria;Proteobacteria;Betaproteobacteria;Burkholderiales;Ralstonia_f;Hydromonas	Hydromonas	0	3	0	0	0	0	0	0	1	0	0	1	4	0	0	2	0	0	0	0	0	0
Bacteria;Proteobacteria;Betaproteobacteria;Burkholderiales;Comamonadaceae;Hylemonella	Hylemonella	0	0	0	0	0	0	0	0	0	0	0	0	0	0	0	0	0	0	0	0	4	0
Bacteria;Bacteroidetes;Cytophagia;Cytophagales;Hymenobacteraceae;Hymenobacter	Hymenobacter	0	1	0	0	0	1	0	0	0	0	0	0	0	0	1	0	0	0	0	1	0	0
Bacteria;Proteobacteria;Alphaproteobacteria;Rhizobiales;Hyphomicrobiaceae;Hyphomicrobiaceae_uc	Hyphomicrobiaceae_uc	1	0	1	2	0	0	0	0	0	1	0	1	0	0	0	6	6	2	0	1	0	0
Bacteria;Proteobacteria;Alphaproteobacteria;Rhizobiales;Hyphomicrobiaceae;Hyphomicrobium	Hyphomicrobium	2	0	7	0	1	0	0	0	0	0	1	1	14	3	3	5	2	2	5	3	5	0
Bacteria;Actinobacteria;Acidimicrobiia;Acidimicrobiales;Iamiaceae;Iamiaceae_uc	Iamiaceae_uc	0	0	0	0	0	0	0	0	0	0	0	0	1	0	0	0	0	0	0	0	0	0
Bacteria;Proteobacteria;Betaproteobacteria;Burkholderiales;Comamonadaceae;Ideonella	Ideonella	2	2	1	2	2	2	1	3	1	1	1	2	4	0	0	1	0	1	0	1	5	2
Bacteria;Chlorobi;Ignavibacteriae;Ignavibacteriales;Ignavibacteriaceae;Ignavibacteriaceae_uc	Ignavibacteriaceae_uc	4	4	0	0	1	4	1	0	4	0	0	1	2	0	1	0	0	0	0	0	3	2
Bacteria;Chlorobi;Ignavibacteriae;Ignavibacteriales;Ignavibacteriaceae;Ignavibacterium	Ignavibacterium	0	0	0	0	0	0	1	0	0	0	2	0	31	1	0	0	2	1	0	2	0	0
Bacteria;Actinobacteria;Acidimicrobiia;Acidimicrobiales;Ilumatobacter_f;Ilumatobacter	Ilumatobacter	0	0	0	0	0	0	0	0	0	0	0	0	1	0	0	0	0	0	0	0	0	0
Bacteria;Actinobacteria;Acidimicrobiia;Acidimicrobiales;Ilumatobacter_f;Ilumatobacter_f_uc	Ilumatobacter_f_uc	0	0	1	0	0	0	0	1	0	0	0	0	0	2	0	0	0	1	0	2	0	0
Bacteria;Bacteroidetes;Cytophagia;Cytophagales;Imperialibacter_f;Imperialibacter_f_uc	Imperialibacter_f_uc	0	0	0	0	0	0	0	0	0	0	0	0	3	0	0	0	0	0	0	0	1	0
Bacteria;Proteobacteria;Betaproteobacteria;Burkholderiales;Comamonadaceae;Inhella	Inhella	3	7	1	1	16	5	25	18	0	4	5	4	4	5	0	0	0	0	0	3	0	10
Bacteria;Firmicutes;Clostridia;Clostridiales;Peptostreptococcaceae;Intestinibacter	Intestinibacter	0	0	0	0	0	0	0	0	0	0	0	0	1	0	0	0	0	0	0	0	0	0
Bacteria;Actinobacteria;Actinobacteria_c;Micrococcales;Intrasporangiaceae;Intrasporangiaceae_uc	Intrasporangiaceae_uc	1	0	0	0	0	0	0	0	0	0	0	0	0	0	0	0	0	0	0	0	0	0
Bacteria;Planctomycetes;Planctomycetia;Planctomycetales;Isosphaeraceae;Isosphaeraceae_uc	Isosphaeraceae_uc	0	0	0	0	0	0	0	0	0	1	0	0	0	0	0	0	0	0	0	0	0	0
Bacteria;Proteobacteria;Alphaproteobacteria;Rhodospirillales;Rhodospirillaceae;JADL_g	JADL_g	1	0	0	0	0	0	0	1	1	0	2	0	2	0	0	0	0	0	0	0	2	0
Bacteria;Proteobacteria;Betaproteobacteria;Methylophilales;Methylophilaceae;JCKJ_g	JCKJ_g	2	0	0	0	1	2	1	0	1	0	1	1	0	0	0	0	0	0	0	0	13	7
Bacteria;Proteobacteria;Gammaproteobacteria;Methylococcales;Methylomonas_f;JF033782_g	JF033782_g	0	0	0	0	0	0	0	0	0	0	0	0	0	0	0	0	0	0	0	0	3	0
Bacteria;Verrucomicrobia;Verrucomicrobiae;Verrucomicrobiales;DQ856525_f;JF319253_g	JF319253_g	0	0	0	0	0	0	0	1	0	0	1	0	3	3	0	0	0	0	0	0	0	0
Bacteria;TM6;TM6_c;Babela_o;JF344625_f;JF344625_f_uc	JF344625_f_uc	0	0	0	0	0	0	0	0	0	0	0	0	0	1	0	0	0	0	0	0	0	0
Bacteria;Cyanobacteria;PAC001562_c;PAC001562_o;PAC001562_f;JF417809_g	JF417809_g	0	0	0	0	0	0	0	0	0	0	0	0	0	0	0	1	0	0	0	0	0	0
Bacteria;Proteobacteria;Alphaproteobacteria;Rhodospirillales;Rhodospirillaceae;JF428923_g	JF428923_g	0	0	0	0	0	0	0	0	0	0	1	0	2	0	0	0	0	0	0	0	0	0
Bacteria;Verrucomicrobia;Verrucomicrobiae;Pedosphaera_o;JF429089_f;JF429089_f_uc	JF429089_f_uc	0	0	0	0	0	0	0	0	0	0	0	0	2	1	2	1	0	0	0	0	1	0
Bacteria;Parcubacteria_OD1;LCGL_c;LCGL_o;JF497854_f;JF497854_f_uc	JF497854_f_uc	0	0	8	1	0	0	0	0	0	1	0	0	0	0	0	0	1	0	0	0	0	0
Bacteria;Bacteroidetes;Sphingobacteriia;Saprospirales;Saprospiraceae;JF514255_g	JF514255_g	0	0	0	0	0	0	0	0	0	0	0	0	3	0	0	0	0	0	0	0	0	0
Bacteria;Proteobacteria;Betaproteobacteria;Burkholderiales;Derxia_f;JF697555_g	JF697555_g	0	0	0	0	0	1	1	3	2	1	4	0	0	1	0	1	0	1	0	1	0	1
Bacteria;Proteobacteria;Alphaproteobacteria;DQ486506_o;DQ486506_f;JF703549_g	JF703549_g	0	0	0	0	0	0	1	0	0	0	0	0	0	0	0	0	0	0	0	0	0	0
Bacteria;Proteobacteria;Deltaproteobacteria;Bradymonadales;EU799406_f;JF703560_g	JF703560_g	0	0	0	0	0	1	0	0	0	0	0	0	0	1	0	0	0	0	0	0	0	0
Bacteria;Proteobacteria;Deltaproteobacteria;PAC001922_o;EU491430_f;JF718671_g	JF718671_g	0	0	0	0	0	0	0	0	0	0	0	0	4	0	0	0	0	0	0	0	1	0
Bacteria;Proteobacteria;Epsilonproteobacteria;Campylobacterales;JF747790_f;JF747790_f_uc	JF747790_f_uc	0	0	0	0	0	0	0	0	0	0	0	0	0	0	0	0	0	0	0	0	3	0
Bacteria;Proteobacteria;Epsilonproteobacteria;Campylobacterales;JF747790_f;JF747790_g	JF747790_g	2	1	0	0	0	0	0	0	0	0	1	2	1	0	0	0	0	0	0	0	25	0
Bacteria;Peregrinibacteria;Peribacteria;ASND_o;ASND_f;JF747924_g	JF747924_g	0	0	0	0	1	0	0	0	0	0	0	0	0	0	0	0	0	0	2	0	1	1
Bacteria;Firmicutes;Clostridia;Clostridiales;Acidaminobacter_f;JF747966_g	JF747966_g	0	0	0	0	0	0	0	0	0	0	0	0	0	0	0	0	0	0	0	0	0	3
Bacteria;Bacteroidetes;Bacteroidia;Bacteroidales;JF747991_f;JF747991_g	JF747991_g	0	0	0	0	0	0	0	0	0	0	0	0	6	0	0	0	0	0	0	0	2	0
Bacteria;Tenericutes;Mollicutes;PAC001057_o;PAC001057_f;JF775640_g	JF775640_g	0	0	0	0	0	0	0	0	0	0	0	0	0	0	0	0	0	0	0	0	1	0
Bacteria;Bacteroidetes;Sphingobacteriia;CP012155_o;CP012155_f;JF828739_g	JF828739_g	0	0	1	2	0	0	0	0	0	1	0	2	1	1	0	0	0	1	0	1	0	0
Bacteria;TM6;TM6_c;Babela_o;JF830145_f;JF830145_g	JF830145_g	0	1	10	8	1	1	1	1	3	5	3	5	1	4	2	3	10	12	5	3	0	0
Bacteria;Planctomycetes;Planctomycetia;Planctomycetales;Planctomycetaceae;JF830208_g	JF830208_g	2	5	95	3	0	1	0	0	2	1	12	2	8	4	10	10	4	4	2	3	0	0
Bacteria;Proteobacteria;Betaproteobacteria;Neisseriales;Neisseriaceae;JF830238_g	JF830238_g	0	6	5	1	0	1	0	1	1	4	3	3	1	6	2	5	1	2	9	0	0	0
Bacteria;WS5;WS5_c;AB286410_o;JF922429_f;JF922429_f_uc	JF922429_f_uc	9	35	90	10	11	16	13	8	9	9	11	6	9	8	11	5	4	1	3	9	0	60
Bacteria;JMYB36;JMYB36_c;JMYB36_o;JMYB36_f;JMYB36_f_uc	JMYB36_f_uc	0	0	0	0	0	0	0	0	0	0	3	0	4	0	0	3	0	0	0	0	6	0
Bacteria;Chlorobi;Ignavibacteriae;GQ472436_o;GQ472436_f;JN038960_g	JN038960_g	0	0	0	0	0	0	0	0	0	0	0	0	0	0	0	0	0	0	0	0	1	0
Bacteria;Elusimicrobia;Endomicrobia;Endomicrobiales;Endomicrobiaceae;JN039001_g	JN039001_g	0	0	0	0	0	0	0	0	0	0	0	0	0	0	0	1	0	0	0	0	4	0
Bacteria;Chlorobi;OPB56_c;OPB56_o;HQ343229_f;JN087872_g	JN087872_g	38	8	16	107	88	52	123	130	97	199	215	109	68	82	45	8	14	68	34	69	0	83
Bacteria;JN107068_p;JN107068_c;JN107068_o;JN107068_f;JN107068_f_uc	JN107068_f_uc	1	0	0	0	0	0	0	0	0	0	0	0	0	0	0	0	0	0	0	0	1	0
Bacteria;Proteobacteria;Gammaproteobacteria;Thiotrichales;JN233060_f;JN233060_f_uc	JN233060_f_uc	0	0	4	0	2	0	0	0	0	0	0	0	0	0	0	0	0	0	0	0	0	0
Bacteria;Microgenomates_OP11;Microgenomatus_c;CP011212_o;CP011212_f;JN245867_g	JN245867_g	0	0	0	0	0	0	0	0	0	0	1	0	0	0	0	0	1	0	0	0	0	0
Bacteria;Firmicutes;Clostridia;Clostridiales;Ruminococcaceae;JN398066_g	JN398066_g	0	0	0	0	1	0	0	0	0	0	2	0	1	1	0	1	0	0	0	0	0	0
Bacteria;Lentisphaerae;Lentisphaeria;Victivallales;GQ347406_f;JN398079_g	JN398079_g	0	0	0	0	0	0	0	0	0	0	0	0	0	0	0	0	0	1	0	0	0	0
Bacteria;JMYB36;JMYB36_c;JMYB36_o;JMYB36_f;JN398081_g	JN398081_g	0	0	0	0	0	0	0	0	0	0	0	0	0	0	0	0	0	0	0	0	1	0
Bacteria;Parcubacteria_OD1;LCGL_c;LCGL_o;LCFY_f;JN398098_g	JN398098_g	0	0	0	0	0	0	0	0	0	3	0	0	0	0	0	0	0	0	0	0	0	0
Bacteria;DQ404824_p;DQ404824_c;DQ404824_o;JN429780_f;JN429780_f_uc	JN429780_f_uc	0	0	0	0	0	0	0	0	0	0	0	0	1	0	0	0	0	0	0	0	0	0
Bacteria;JN441182_p;JN441182_c;JN441182_o;JN441182_f;JN441182_f_uc	JN441182_f_uc	0	0	0	0	0	0	0	0	0	0	0	0	0	0	0	0	0	0	0	0	1	0
Bacteria;Kazan;CP011216_c;EU246293_o;JN447752_f;JN447752_f_uc	JN447752_f_uc	0	0	0	0	0	2	0	0	0	0	0	0	0	0	0	0	0	0	0	0	0	0
Bacteria;Proteobacteria;Deltaproteobacteria;HQ114032_o;JN452622_f;JN452622_f_uc	JN452622_f_uc	0	0	0	0	0	0	0	0	0	0	0	0	1	0	0	0	0	0	0	0	1	2
Bacteria;Proteobacteria;Deltaproteobacteria;JN510169_o;JN510169_f;JN510169_f_uc	JN510169_f_uc	0	0	0	0	0	0	0	0	0	0	0	0	1	0	0	0	0	0	0	0	0	0
Bacteria;Planctomycetes;PAC001018_c;JN510729_o;JN510729_f;JN510729_f_uc	JN510729_f_uc	0	0	0	0	0	0	0	0	0	0	0	0	1	0	0	0	0	0	0	0	0	0
Bacteria;Proteobacteria;Deltaproteobacteria;JN512415_o;JN512415_f;JN512415_f_uc	JN512415_f_uc	0	0	0	0	0	0	0	0	0	0	0	0	1	0	0	0	0	0	0	0	1	0
Bacteria;Lentisphaerae;Lentisphaeria;Victivallales;JN535696_f;JN535696_f_uc	JN535696_f_uc	0	0	0	0	0	0	0	0	0	0	0	0	0	0	0	0	0	0	0	0	1	0
Bacteria;JN537230_p;JN537230_c;JN537230_o;JN537230_f;JN537230_f_uc	JN537230_f_uc	0	0	0	0	0	0	0	0	0	0	0	0	0	0	0	0	0	0	0	0	1	0
Bacteria;JN537925_p;JN537925_c;JN537925_o;JN537925_f;JN537925_f_uc	JN537925_f_uc	0	0	0	0	0	0	0	0	0	0	0	0	0	0	0	0	0	0	0	0	5	0
Bacteria;Planctomycetes;Phycisphaerae;CP019633_o;JN538852_f;JN538852_f_uc	JN538852_f_uc	0	0	0	0	0	0	0	0	0	0	0	0	2	0	0	0	0	0	0	0	0	0
Bacteria;Proteobacteria;Deltaproteobacteria;JN510169_o;JN538884_f;JN538884_f_uc	JN538884_f_uc	1	0	0	0	0	0	0	0	0	0	0	0	0	0	0	0	0	0	0	0	0	0
Bacteria;Planctomycetes;PAC001018_c;JN539446_o;JN539446_f;JN539446_f_uc	JN539446_f_uc	0	0	0	0	0	0	0	0	0	0	0	0	1	0	0	0	0	0	0	0	0	0
Bacteria;Proteobacteria;Deltaproteobacteria;JN609354_o;JN609354_f;JN609354_f_uc	JN609354_f_uc	0	0	0	0	0	0	0	0	0	0	0	0	0	0	0	1	1	0	0	0	0	0
Bacteria;Bacteroidetes;Cytophagia;Cytophagales;Cytophagaceae;JN609372_g	JN609372_g	6	27	62	14	16	2	26	24	4	35	17	8	12	5	4	18	13	1	11	11	7	27
Bacteria;Proteobacteria;Gammaproteobacteria;Legionellales;Coxiellaceae;JN656793_g	JN656793_g	0	0	22	3	1	0	0	2	0	2	0	1	1	2	1	0	5	0	4	0	0	1
Bacteria;Cyanobacteria;DQ520188_c;DQ520188_o;JN656797_f;JN656797_f_uc	JN656797_f_uc	0	0	0	0	0	0	0	0	0	0	0	0	0	0	0	1	0	0	0	0	0	0
Bacteria;Cyanobacteria;DQ520188_c;DQ520188_o;JN656797_f;JN656797_g	JN656797_g	0	0	0	0	0	0	0	0	0	0	0	0	0	0	0	0	1	0	0	0	0	0
Bacteria;Verrucomicrobia;Verrucomicrobiae;Pedosphaera_o;Pedosphaera_f;JN656847_g	JN656847_g	0	0	7	0	0	0	0	0	0	0	0	1	0	0	0	0	0	0	0	0	95	0
Bacteria;Proteobacteria;Betaproteobacteria;Burkholderiales;Comamonadaceae;JN679217_g	JN679217_g	82	22	0	6	16	22	6	29	14	5	5	3	4	0	0	0	0	0	2	1	127	45
Bacteria;Fibrobacteres;JN697815_c;JN697815_o;JN697815_f;JN697815_f_uc	JN697815_f_uc	1	0	1	0	0	0	0	0	0	0	0	0	2	0	0	0	0	0	0	0	2	0
Bacteria;Fibrobacteres;JN697815_c;JN697815_o;JN697815_f;JN697815_g	JN697815_g	0	0	0	0	0	0	0	0	0	0	0	0	2	0	0	0	0	0	0	0	1	0
Bacteria;Planctomycetes;Planctomycetia;Planctomycetales;Gemmataceae;JN860407_g	JN860407_g	6	17	16	5	5	5	9	23	17	5	13	10	6	10	21	27	34	21	19	14	0	18
Bacteria;Acidobacteria;Blastocatellia;Blastocatellales;Blastocatellaceae;JN868746_g	JN868746_g	0	0	0	0	0	0	0	0	0	0	0	0	2	0	0	0	0	0	0	0	0	0
Bacteria;Planctomycetes;Planctomycetia;Planctomycetales;Gemmataceae;JN868920_g	JN868920_g	0	0	0	0	0	0	0	0	0	0	1	0	0	0	0	0	0	0	0	0	0	0
Bacteria;Planctomycetes;Planctomycetia;Planctomycetales;Gemmataceae;JN869214_g	JN869214_g	0	4	16	1	0	1	0	2	1	0	3	0	0	0	1	0	5	2	1	2	2	3
Bacteria;Verrucomicrobia;Spartobacteria;Chthoniobacterales;Chthoniobacteraceae;JN869224_g	JN869224_g	89	38	126	190	119	90	134	103	139	227	203	186	44	170	84	24	33	166	75	217	51	67
Bacteria;Proteobacteria;Oligoflexia;Bdellovibrionales;CU925466_f;JN941787_g	JN941787_g	0	0	0	0	0	0	0	0	0	0	0	0	0	0	0	0	0	0	0	0	1	0
Bacteria;Chloroflexi;Dehalococcoidia;Dehalococcoidales;Dehalococcoidaceae;JN995355_g	JN995355_g	0	0	0	0	0	0	0	0	0	0	0	0	4	0	0	0	0	0	0	0	4	0
Bacteria;Proteobacteria;Alphaproteobacteria;Caulobacterales;Caulobacteraceae;JPOM_g	JPOM_g	0	0	0	0	0	0	0	0	0	0	0	0	0	0	0	0	1	0	1	0	3	0
Bacteria;JQ072929_p;JQ072929_c;JQ072929_o;JQ072929_f;JQ072929_f_uc	JQ072929_f_uc	0	0	0	0	0	0	0	0	0	0	0	0	0	0	0	2	0	0	1	0	0	0
Bacteria;Parcubacteria_OD1;Paceibacter_c;CP011215_o;CP011215_f;JQ269257_g	JQ269257_g	0	0	0	0	0	0	0	0	0	0	0	0	1	0	0	0	0	0	0	1	2	0
Bacteria;Bacteroidetes;Sphingobacteriia;NVQB_o;PAC000134_f;JQ278980_g	JQ278980_g	0	0	0	0	0	0	0	0	0	0	0	0	1	0	0	0	0	0	0	0	0	0
Bacteria;Proteobacteria;Gammaproteobacteria;EF573277_o;EF573277_f;JQ427593_g	JQ427593_g	0	0	9	21	2	2	5	4	1	7	9	6	6	16	15	4	12	32	11	14	0	0
Bacteria;Firmicutes;Clostridia;Clostridiales;Ruminococcaceae;JQ428827_g	JQ428827_g	0	0	0	0	0	0	0	0	0	0	0	0	0	0	0	0	0	0	0	0	2	0
Bacteria;Acidobacteria;CP011806_c;CP011806_o;AM086150_f;JQ668559_g	JQ668559_g	0	0	0	0	0	0	0	0	0	0	0	0	0	0	0	0	0	0	0	0	2	0
Bacteria;Proteobacteria;Oligoflexia;Bdellovibrionales;CU925466_f;JQ770032_g	JQ770032_g	0	0	0	0	0	0	0	0	0	0	0	0	1	0	0	0	0	0	0	1	1	0
Bacteria;Verrucomicrobia;Verrucomicrobiae;Pedosphaera_o;Pedosphaera_f;JQ801058_g	JQ801058_g	0	0	0	0	1	0	0	0	0	0	0	0	16	0	0	1	0	0	0	0	9	0
Bacteria;JQ817711_p;JQ817711_c;JQ817711_o;JQ817711_f;JQ817711_f_uc	JQ817711_f_uc	0	0	1	0	0	0	0	0	0	0	0	0	0	0	0	0	0	0	0	0	0	0
Bacteria;Proteobacteria;Gammaproteobacteria;Methylococcales;Methylomonas_f;JQ906391_g	JQ906391_g	0	0	1	0	0	1	0	0	1	0	1	1	59	0	2	2	5	1	1	1	107	0
Bacteria;Proteobacteria;Alphaproteobacteria;Rickettsiales;JQ941856_f;JQ941856_f_uc	JQ941856_f_uc	0	0	0	1	0	1	0	0	1	1	0	1	1	1	0	3	0	0	0	3	0	0
Bacteria;Proteobacteria;Alphaproteobacteria;Rickettsiales;JQ941856_f;JQ941856_g	JQ941856_g	0	0	3	0	0	0	0	0	0	0	0	1	0	0	0	0	0	0	0	0	0	0
Bacteria;Proteobacteria;Alphaproteobacteria;Rickettsiales;Midichloriaceae;JSWE_g	JSWE_g	2	0	0	0	1	0	0	0	0	0	0	0	0	0	0	0	0	0	0	0	0	0
Bacteria;Parcubacteria_OD1;Paceibacter_c;AB672277_o;JX000953_f;JX000953_f_uc	JX000953_f_uc	0	0	0	0	0	0	0	0	0	0	0	0	1	0	0	0	0	0	0	0	3	0
Bacteria;Proteobacteria;Oligoflexia;Bacteriovoracales;Bacteriovoracaceae;JX105557_g	JX105557_g	0	0	0	0	0	0	0	0	0	0	0	0	0	0	0	3	0	0	0	0	0	0
Bacteria;Proteobacteria;Gammaproteobacteria;Legionellales;Coxiellaceae;JX105586_g	JX105586_g	1	0	0	0	0	0	0	0	0	0	0	0	0	0	0	0	0	0	0	0	0	0
Bacteria;Kazan;CP011216_c;PAC000573_o;AM991231_f;JX105694_g	JX105694_g	0	0	0	0	2	0	0	0	2	0	0	0	0	0	0	0	0	0	0	0	0	0
Bacteria;Proteobacteria;Alphaproteobacteria;Rickettsiales;Paracaedibacteraceae;JX105719_g	JX105719_g	0	0	0	0	0	0	0	0	0	0	0	1	0	0	0	0	0	0	0	0	0	0
Bacteria;Caldithrix_p;Caldithrix_c;EU245241_o;JX120381_f;JX120381_f_uc	JX120381_f_uc	0	0	0	0	0	0	0	0	0	0	0	0	1	0	0	0	0	0	0	0	0	0
Bacteria;Firmicutes;Clostridia;Clostridiales;Mogibacterium_f;JX222045_g	JX222045_g	0	0	0	0	0	1	0	0	0	0	0	0	0	0	0	0	0	0	0	0	0	0
Bacteria;Chlorobi;Ignavibacteriae;Ignavibacteriales;Ignavibacteriaceae;JX222469_g	JX222469_g	0	0	0	0	0	0	0	0	0	0	0	0	12	0	0	0	0	0	0	0	11	0
Bacteria;Proteobacteria;Oligoflexia;Bdellovibrionales;Bdellovibrionaceae;JX489852_g	JX489852_g	0	0	0	0	0	0	0	0	0	0	0	0	5	0	0	0	0	0	0	0	0	0
Bacteria;Bacteroidetes;Sphingobacteriia;Sphingobacteriales;Chitinophagaceae;JX489981_g	JX489981_g	0	0	0	0	0	0	0	0	0	0	0	0	0	0	0	0	0	0	0	0	3	0
Bacteria;Proteobacteria;Alphaproteobacteria;Rickettsiales;JX570600_f;JX570600_f_uc	JX570600_f_uc	0	0	0	0	2	0	0	0	2	0	0	1	1	0	0	0	0	0	0	0	0	0
Bacteria;Proteobacteria;Oligoflexia;Bdellovibrionales;Bdellovibrionaceae;JX898164_g	JX898164_g	1	0	0	0	0	0	0	0	0	0	0	0	9	0	0	0	0	0	0	0	1	0
Bacteria;Proteobacteria;Gammaproteobacteria;Methylococcales;Methylococcaceae;JYNS_g	JYNS_g	0	0	0	0	0	0	0	0	0	0	0	0	5	0	0	2	0	0	0	0	4	0
Bacteria;Proteobacteria;Betaproteobacteria;Burkholderiales;Comamonadaceae;JZUE_g	JZUE_g	8	2	17	11	7	3	3	4	11	3	8	11	18	5	14	1	6	4	4	17	4	5
Bacteria;Proteobacteria;Betaproteobacteria;Burkholderiales;Oxalobacteraceae;Janthinobacterium	Janthinobacterium	0	0	0	0	0	0	0	0	0	0	0	0	0	0	0	0	1	0	0	0	0	0
Bacteria;Acidobacteria;Solibacteres;Solibacterales;Bryobacteraceae;KB906767_g	KB906767_g	0	0	5	0	0	0	0	0	0	0	0	0	5	1	3	0	0	1	0	1	1	0
Bacteria;Verrucomicrobia;Verrucomicrobiae;Pedosphaera_o;Pedosphaera_f;KF026314_g	KF026314_g	0	0	0	0	0	0	0	0	0	0	0	0	2	0	0	0	0	0	0	0	3	0
Bacteria;Firmicutes;Bacilli;KM585593_o;KM585593_f;KM585593_g	KM585593_g	0	0	0	0	0	0	0	0	0	0	0	0	1	0	0	0	0	0	0	0	0	0
Bacteria;Proteobacteria;Betaproteobacteria;Burkholderiales;Alcaligenaceae;Kerstersia	Kerstersia	1	5	0	1	2	9	1	1	0	0	0	0	0	0	0	0	0	0	0	0	15	17
Bacteria;Proteobacteria;Betaproteobacteria;Burkholderiales;Comamonadaceae;Kinneretia	Kinneretia	0	0	3	0	0	0	0	0	0	0	0	1	6	1	0	0	0	0	0	0	1	0
Bacteria;Verrucomicrobia;Kiritimatiellae;Kiritimatiellales;Kiritimatiellaceae;Kiritimatiellaceae_uc	Kiritimatiellaceae_uc	1	1	0	0	1	0	0	0	0	0	0	1	9	0	0	0	0	3	0	0	1	0
Bacteria;Proteobacteria;Gammaproteobacteria;Enterobacterales;Enterobacteriaceae;Kluyvera	Kluyvera	0	0	0	0	0	0	0	0	0	0	0	0	0	0	0	0	0	0	0	0	1	0
Bacteria;Actinobacteria;Actinobacteria_c;Micrococcales;Micrococcaceae;Kocuria	Kocuria	0	0	0	0	0	0	0	0	0	0	0	0	0	0	0	2	0	0	0	0	0	0
Bacteria;Chloroflexi;Chloroflexia;Chloroflexales;Kouleothrix_f;Kouleothrix_f_uc	Kouleothrix_f_uc	0	0	1	0	0	0	0	0	3	1	0	0	1	0	0	2	0	0	2	1	0	0
Bacteria;Chloroflexi;Ktedonobacteria;Ktedonobacterales;Ktedonobacteraceae;Ktedonobacteraceae_uc	Ktedonobacteraceae_uc	0	0	0	0	0	0	0	0	0	0	0	0	3	0	0	0	0	0	0	0	0	0
Bacteria;Proteobacteria;Gammaproteobacteria;Methylococcales;Methylomonas_f;LAJX_g	LAJX_g	0	0	0	0	0	0	0	0	0	0	0	0	3	0	0	0	0	0	0	0	7	0
Bacteria;Proteobacteria;Alphaproteobacteria;Rhodospirillales;Rhodospirillaceae;LARJ_g	LARJ_g	1	0	0	0	0	0	0	0	0	0	0	0	0	0	0	0	0	0	0	0	0	0
Bacteria;TM6;TM6_c;Babela_o;LBPE_f;LBPE_f_uc	LBPE_f_uc	0	0	0	0	0	0	0	0	0	0	1	0	0	0	0	0	0	0	0	0	0	0
Bacteria;Parcubacteria_OD1;Paceibacter_c;LBQD_o;LBQD_f;LBQD_f_uc	LBQD_f_uc	1	1	0	2	0	1	1	4	1	1	4	3	56	2	1	9	6	2	0	1	52	2
Bacteria;Parcubacteria_OD1;Paceibacter_c;CP011215_o;CP011215_f;LBRP_g	LBRP_g	6	1	1	0	1	3	2	3	3	1	4	0	10	3	2	2	4	0	2	3	71	5
Bacteria;WS6;LBWK_c;LBWK_o;LBWK_f;LBSF_g	LBSF_g	0	0	0	0	0	0	0	0	0	0	0	0	0	0	0	0	0	0	0	0	1	1
Bacteria;TM6;TM6_c;Babela_o;LBTE_f;LBTE_f_uc	LBTE_f_uc	1	0	3	0	1	4	1	2	3	3	4	4	2	2	6	1	2	0	0	1	9	1
Bacteria;TM6;TM6_c;Babela_o;LBTE_f;LBTE_g	LBTE_g	0	0	0	0	0	0	0	0	0	0	0	1	0	0	0	0	0	0	0	0	7	0
Bacteria;Parcubacteria_OD1;LCGL_c;LCGL_o;LBUD_f;LBUD_f_uc	LBUD_f_uc	0	0	0	0	0	0	0	0	0	0	1	0	0	0	0	0	0	0	0	0	0	0
Bacteria;Parcubacteria_OD1;LCGL_c;LCGL_o;LBWI_f;LBWI_f_uc	LBWI_f_uc	0	0	0	0	0	0	0	0	0	0	0	0	0	0	0	0	0	0	0	1	0	0
Bacteria;Peregrinibacteria;Peribacteria;LBOR_o;LBWJ_f;LBWJ_g	LBWJ_g	0	0	0	0	0	0	0	0	0	0	0	0	0	0	0	0	0	0	0	0	1	0
Bacteria;WS6;LBWK_c;LBWK_o;LBWK_f;LBWK_f_uc	LBWK_f_uc	0	0	0	0	0	0	0	0	0	0	1	0	0	0	0	0	0	0	0	0	0	0
Bacteria;Parcubacteria_OD1;Paceibacter_c;CP011215_o;CP011215_f;LBWZ_g	LBWZ_g	0	0	0	0	0	0	0	0	0	0	0	0	1	0	0	0	0	0	0	0	0	0
Bacteria;Parcubacteria_OD1;LCGL_c;LCGL_o;LBYK_f;LBYK_f_uc	LBYK_f_uc	0	0	0	0	0	0	0	0	0	0	0	0	1	0	0	1	2	0	0	0	1	0
Bacteria;Parcubacteria_OD1;LCGL_c;LCGL_o;LCBG_f;LCBG_f_uc	LCBG_f_uc	0	1	0	0	0	0	0	0	2	0	1	0	0	2	0	0	0	1	0	0	6	0
Bacteria;Parcubacteria_OD1;LCGL_c;LCGL_o;LCBG_f;LCBG_g	LCBG_g	0	0	0	0	0	0	0	0	0	0	0	0	0	0	0	0	0	1	0	0	0	0
Bacteria;Parcubacteria_OD1;Paceibacter_c;CP011215_o;CP011215_f;LCDG_g	LCDG_g	0	0	0	0	0	0	0	0	0	0	0	0	0	0	0	0	0	0	0	0	1	0
Bacteria;Parcubacteria_OD1;LCGL_c;LCGL_o;LCEZ_f;LCEZ_f_uc	LCEZ_f_uc	0	0	0	0	0	0	0	0	0	0	0	0	0	0	0	0	0	0	0	0	1	0
Bacteria;Parcubacteria_OD1;LCGL_c;LCGL_o;LCEZ_f;LCEZ_g	LCEZ_g	0	0	0	0	0	0	0	0	0	0	0	0	0	0	0	0	0	0	1	0	0	0
Bacteria;Parcubacteria_OD1;Paceibacter_c;LCFJ_o;LCFJ_f;LCFJ_f_uc	LCFJ_f_uc	0	0	0	0	0	0	0	0	0	0	1	0	0	0	0	0	1	0	1	0	9	0
Bacteria;Microgenomates_OP11;Microgenomatus_c;LCFQ_o;LCFQ_f;LCFQ_f_uc	LCFQ_f_uc	0	0	0	0	0	0	0	0	0	0	0	0	0	0	0	1	0	0	0	0	2	0
Bacteria;Parcubacteria_OD1;LCGL_c;LCGL_o;LCFY_f;LCFY_f_uc	LCFY_f_uc	21	26	0	0	9	13	2	1	19	1	2	3	5	1	2	5	4	2	2	1	10	63
Bacteria;Parcubacteria_OD1;LCGL_c;LCGL_o;LCFY_f;LCFY_g	LCFY_g	9	0	0	0	12	21	0	0	20	0	0	2	0	0	0	0	0	0	1	0	0	4
Bacteria;Parcubacteria_OD1;LCGL_c;LCGL_o;LCGL_f;LCGL_f_uc	LCGL_f_uc	0	0	0	0	0	0	0	0	0	0	1	0	12	1	0	3	2	0	0	0	3	1
Bacteria;Parcubacteria_OD1;LCGL_c;LCGL_o;LCGL_f;LCGL_g	LCGL_g	0	0	0	0	0	0	0	0	0	0	0	0	0	1	0	1	0	0	0	0	1	0
Bacteria;Microgenomates_OP11;Microgenomatus_c;CP011212_o;LCHZ_f;LCHZ_f_uc	LCHZ_f_uc	0	0	0	0	0	0	0	0	0	0	1	0	0	0	1	0	1	0	0	0	0	0
Bacteria;Microgenomates_OP11;Microgenomatus_c;CP011212_o;LCHZ_f;LCHZ_g	LCHZ_g	0	0	0	0	0	0	0	0	0	0	0	0	0	0	0	0	0	0	0	0	2	0
Bacteria;Microgenomates_OP11;Microgenomatus_c;CP011212_o;LCMB_f;LCMB_g	LCMB_g	6	1	0	0	2	4	2	0	5	0	0	2	0	0	0	0	0	0	0	0	0	0
Bacteria;WWE3;CP006914_c;LCNT_o;LCNT_f;LCNT_f_uc	LCNT_f_uc	0	0	0	0	0	0	0	0	0	0	0	0	0	0	0	0	1	0	0	0	0	0
Bacteria;Nitrospirae;Nitrospira_c;Thermodesulfovibrio_o;Thermodesulfovibrio_f;LCP-6_g	LCP-6_g	0	0	0	0	0	0	0	0	0	0	0	0	88	0	0	0	1	0	0	0	2	0
Bacteria;Parcubacteria_OD1;Paceibacter_c;CP011209_o;LCPG_f;LCPG_f_uc	LCPG_f_uc	0	0	0	0	0	0	0	0	0	0	2	0	0	0	0	0	0	0	0	1	10	0
Bacteria;Parcubacteria_OD1;LCGL_c;LCGL_o;LCPQ_f;LCPQ_f_uc	LCPQ_f_uc	0	0	0	0	0	0	0	0	0	0	1	0	4	0	0	0	2	0	1	0	1	0
Bacteria;Parcubacteria_OD1;Paceibacter_c;LBQD_o;LBQD_f;LCPX_g	LCPX_g	0	0	0	0	0	0	0	0	0	0	2	0	0	0	0	0	0	0	0	0	0	0
Bacteria;Parcubacteria_OD1;Paceibacter_c;CP011209_o;LCQK_f;LCQK_f_uc	LCQK_f_uc	0	0	1	0	0	0	0	0	0	0	0	0	0	2	0	2	0	0	0	1	2	0
Bacteria;Parcubacteria_OD1;Paceibacter_c;CP011215_o;CP011215_f;LCRP_g	LCRP_g	0	0	0	0	0	0	0	0	0	0	2	0	0	0	0	0	0	0	0	0	1	0
Bacteria;Actinobacteria;Acidimicrobiia;Acidimicrobiales;Microthrixaceae;LCZK_g	LCZK_g	0	5	3	0	0	2	3	0	1	1	5	1	3	3	1	2	1	2	0	1	0	3
Bacteria;Proteobacteria;Betaproteobacteria;Burkholderiales;Comamonadaceae;LJID_g	LJID_g	1	0	0	0	0	0	0	0	0	1	1	1	6	0	3	0	0	0	0	0	2	2
Bacteria;Proteobacteria;Gammaproteobacteria;Legionellales;Coxiellaceae;LKHV_g	LKHV_g	0	0	0	0	0	1	0	0	0	0	0	0	0	0	1	0	0	1	0	2	0	0
Bacteria;Proteobacteria;Betaproteobacteria;Methylophilales;Methylophilaceae;LN827929_g	LN827929_g	189	98	231	249	211	152	212	195	249	185	390	320	129	231	185	122	167	159	156	220	14	191
Bacteria;Proteobacteria;Betaproteobacteria;LRRD_o;LRRD_f;LRRD_f_uc	LRRD_f_uc	0	0	0	0	0	0	0	0	0	0	0	0	0	0	0	0	0	0	0	0	3	0
Bacteria;Proteobacteria;Betaproteobacteria;LRRD_o;LRRD_f;LRRD_g	LRRD_g	0	0	0	0	0	0	0	0	0	0	0	0	0	0	0	0	0	0	0	0	2	0
Bacteria;Verrucomicrobia;Verrucomicrobiae;Methylacidiphilales;LT629781_f;LT629781_f_uc	LT629781_f_uc	0	0	0	0	0	0	0	0	0	0	0	0	0	0	0	0	0	0	1	0	0	0
Bacteria;Proteobacteria;Betaproteobacteria;Methylophilales;Methylophilaceae;LXTQ_g	LXTQ_g	4	4	1	0	1	1	3	1	2	2	8	3	25	0	2	6	4	0	0	1	30	3
Bacteria;Proteobacteria;Deltaproteobacteria;Myxococcales;Polyangiaceae;Labilithrix	Labilithrix	0	2	4	1	3	0	3	2	2	0	3	0	10	2	0	0	0	1	0	0	0	4
Bacteria;Firmicutes;Clostridia;Clostridiales;Lachnospiraceae;Lachnospiraceae_uc	Lachnospiraceae_uc	0	0	0	0	0	0	0	0	0	0	0	0	4	0	0	0	0	0	0	0	1	0
Bacteria;Bacteroidetes;Sphingobacteriia;Sphingobacteriales;Chitinophagaceae;Lacibacter	Lacibacter	1	0	0	16	0	3	5	6	6	10	8	3	16	0	1	11	6	1	9	1	0	5
Bacteria;Synergistetes;Synergistia;Synergistales;Synergistaceae;Lactivibrio	Lactivibrio	0	0	0	0	0	0	0	0	0	0	0	0	0	0	0	0	0	0	0	0	0	2
Bacteria;Firmicutes;Bacilli;Lactobacillales;Lactobacillaceae;Lactobacillus	Lactobacillus	0	0	0	0	0	1	0	0	0	0	0	0	0	0	0	0	0	0	0	0	0	0
Bacteria;Firmicutes;Bacilli;Lactobacillales;Streptococcaceae;Lactococcus	Lactococcus	0	0	0	0	0	0	1	0	0	0	0	0	0	0	0	0	0	0	0	0	0	2
Bacteria;Proteobacteria;Betaproteobacteria;Neisseriales;Neisseriaceae;Laribacter	Laribacter	0	0	0	0	0	0	0	0	0	0	0	0	0	0	0	0	0	0	0	0	1	0
Bacteria;Latescibacteria_WS3;Latescibacter_c;Latescibacter_o;Latescibacter_f;Latescibacter_f_uc	Latescibacter_f_uc	0	0	0	0	0	0	0	0	0	0	0	0	1	0	0	0	0	0	0	0	2	0
Bacteria;Proteobacteria;Betaproteobacteria;Burkholderiales;Lautropia_f;Lautropia	Lautropia	0	0	0	0	0	0	1	0	0	0	0	0	0	0	0	0	0	1	0	0	0	0
Bacteria;Proteobacteria;Gammaproteobacteria;Legionellales;Legionellaceae;Legionella	Legionella	26	35	103	45	27	29	47	35	30	48	42	33	21	32	27	31	27	31	44	28	4	22
Bacteria;Proteobacteria;Gammaproteobacteria;Legionellales;Legionellaceae;Legionellaceae_uc	Legionellaceae_uc	8	2	9	2	6	5	4	3	8	1	3	4	4	14	25	6	17	15	15	12	0	1
Bacteria;Bacteroidetes;Bacteroidia;Bacteroidales;Lentimicrobiaceae;Lentimicrobiaceae_uc	Lentimicrobiaceae_uc	4	2	0	3	0	0	4	1	1	0	0	1	16	0	0	1	0	0	0	3	7	5
Bacteria;Bacteroidetes;Bacteroidia;Bacteroidales;Lentimicrobiaceae;Lentimicrobium	Lentimicrobium	0	0	0	0	0	0	0	0	0	0	0	0	0	0	1	0	0	0	0	0	0	0
Bacteria;Chloroflexi;Anaerolineae;Anaerolinaeles;Anaerolinaceae;Leptolinea	Leptolinea	0	0	0	0	0	0	0	0	0	0	1	0	55	2	0	0	0	0	0	0	32	1
Bacteria;Cyanobacteria;Chroobacteria;Oscillatoriales;Pseudanabaenaceae;Leptolyngbya_g1	Leptolyngbya_g1	0	0	0	0	0	0	0	0	0	0	0	0	0	0	0	1	0	0	0	0	0	0
Bacteria;Spirochaetes;Spirochaetia;Leptospirales;Leptospiraceae;Leptonema	Leptonema	0	0	0	0	0	0	0	0	0	0	0	0	0	0	0	0	0	0	0	0	1	0
Bacteria;Spirochaetes;Spirochaetia;Leptospirales;Leptospiraceae;Leptospira	Leptospira	11	7	2	2	4	9	11	8	3	11	6	11	3	2	5	8	8	7	7	5	0	8
Bacteria;Spirochaetes;Spirochaetia;Leptospirales;Leptospiraceae;Leptospiraceae_uc	Leptospiraceae_uc	0	0	2	0	1	2	0	0	1	0	0	2	5	0	0	0	1	2	3	0	1	0
Bacteria;Proteobacteria;Betaproteobacteria;Burkholderiales;Comamonadaceae;Leptothrix	Leptothrix	23	13	8	140	57	16	59	150	40	179	156	78	39	181	129	110	81	81	81	154	7	7
Bacteria;Fusobacteria;Fusobacteria_c;Fusobacteriales;Leptotrichiaceae;Leptotrichia	Leptotrichia	0	2	0	0	0	0	0	0	0	0	0	0	0	0	0	0	0	0	0	0	0	0
Bacteria;Actinobacteria;Actinobacteria_c;Micrococcales;Microbacteriaceae;Leucobacter	Leucobacter	0	1	0	0	0	4	0	0	0	0	0	0	0	0	0	0	0	0	0	0	0	2
Bacteria;Chloroflexi;Anaerolineae;Anaerolinaeles;Anaerolinaceae;Levilinea	Levilinea	0	0	0	0	0	0	0	0	0	0	0	0	2	0	0	0	0	0	0	0	2	0
Bacteria;Verrucomicrobia;Verrucomicrobiae;Pedosphaera_o;Pedosphaera_f;Limisphaera	Limisphaera	0	0	4	0	0	0	1	0	0	0	0	0	58	2	1	1	3	2	2	0	61	0
Bacteria;Proteobacteria;Betaproteobacteria;Burkholderiales;Limnobacter_f;Limnobacter	Limnobacter	0	5	3	2	3	4	1	1	2	2	0	3	0	0	0	1	1	0	0	7	0	2
Bacteria;Proteobacteria;Betaproteobacteria;Burkholderiales;Limnobacter_f;Limnobacter_f_uc	Limnobacter_f_uc	0	0	0	0	0	0	0	0	1	0	0	0	0	2	0	0	0	1	2	0	0	0
Bacteria;Firmicutes;Limnochordia;Limnochordales;Limnochordaceae;Limnochordaceae_uc	Limnochordaceae_uc	0	0	0	0	0	0	0	0	0	0	0	0	0	0	0	0	0	0	0	0	1	0
Bacteria;Proteobacteria;Betaproteobacteria;Burkholderiales;Comamonadaceae;Limnohabitans	Limnohabitans	269	354	302	177	158	164	190	408	222	94	108	204	130	131	91	32	53	59	44	121	842	299
Bacteria;Actinobacteria;Actinobacteria_c;Micrococcales;Microbacteriaceae;Limnoluna	Limnoluna	0	0	14	2	0	0	0	2	0	0	0	0	0	0	0	0	0	0	1	0	6	0
Bacteria;Cyanobacteria;Chroobacteria;Oscillatoriales;Limnothrix_f;Limnothrix	Limnothrix	91	48	136	56	112	95	143	77	77	152	88	96	36	88	137	117	99	152	106	77	9	35
Bacteria;Cyanobacteria;Chroobacteria;Oscillatoriales;Prochlorotrichaceae;Limnothrix_g2	Limnothrix_g2	68	29	1	216	158	74	105	114	117	281	150	144	43	232	376	276	214	466	259	264	0	31
Bacteria;Tenericutes;Mollicutes;Bacilloplasma_o;Lumbricoplasmataceae;Lumbricoplasmataceae_uc	Lumbricoplasmataceae_uc	0	0	0	0	0	0	0	0	0	0	0	0	5	0	0	0	0	0	0	0	0	0
Bacteria;Verrucomicrobia;Verrucomicrobiae;Verrucomicrobiales;Luteolibacter_f;Luteolibacter	Luteolibacter	11	4	3	5	11	9	7	47	22	2	4	5	76	2	1	3	1	0	0	1	8	63
Bacteria;Verrucomicrobia;Verrucomicrobiae;Verrucomicrobiales;Luteolibacter_f;Luteolibacter_f_uc	Luteolibacter_f_uc	0	0	0	0	0	0	0	0	0	0	0	0	2	0	0	0	0	0	0	0	0	2
Bacteria;Firmicutes;Bacilli;Bacillales;Planococcaceae;Lysinibacillus	Lysinibacillus	0	0	0	0	0	0	0	0	0	0	0	0	4	0	0	0	0	0	0	0	2	0
Bacteria;Proteobacteria;Betaproteobacteria;Burkholderiales;Comamonadaceae;Macromonas	Macromonas	0	0	0	0	0	0	0	0	0	0	0	0	0	0	0	0	0	0	0	0	1	0
Bacteria;Proteobacteria;Alphaproteobacteria;Magnetococcales;Magnetococcaceae;Magnetococcaceae_uc	Magnetococcaceae_uc	0	0	0	0	0	0	0	0	0	0	0	0	0	0	0	0	0	0	0	0	1	0
Bacteria;Proteobacteria;Alphaproteobacteria;Rhodospirillales;Rhodospirillaceae;Magnetospirillum	Magnetospirillum	1	3	0	0	1	1	0	0	0	0	1	0	1	0	0	0	1	0	0	0	3	0
Bacteria;Proteobacteria;Betaproteobacteria;Burkholderiales;Comamonadaceae;Malikia	Malikia	5	5	0	0	2	3	0	0	0	0	0	0	0	0	0	0	0	0	0	0	2	0
Bacteria;Proteobacteria;Gammaproteobacteria;Cellvibrionales;Halieaceae;Marimicrobium	Marimicrobium	0	0	0	0	0	0	0	0	0	0	0	0	11	0	2	0	0	0	0	0	1	0
Bacteria;Bacteroidetes;Bacteroidia;Marinilabiliales;Marinilabiliaceae;Marinilabiliaceae_uc	Marinilabiliaceae_uc	1	0	0	0	0	0	0	0	0	0	0	0	0	0	0	0	0	0	0	0	0	0
Bacteria;Proteobacteria;Gammaproteobacteria;Alteromonadales;Marinobacter_f;Marinobacter_f_uc	Marinobacter_f_uc	0	0	0	0	0	0	0	0	0	0	0	0	1	0	0	0	0	0	0	0	0	0
Bacteria;Proteobacteria;Betaproteobacteria;Burkholderiales;Oxalobacteraceae;Massilia	Massilia	0	0	1	0	1	0	2	2	2	0	1	5	0	1	6	2	0	1	1	0	0	1
Bacteria;Firmicutes;Negativicutes;Selenomonadales;Selenomonadaceae;Megamonas	Megamonas	1	0	0	0	0	0	0	0	0	0	0	0	0	0	0	0	0	0	0	0	0	1
Bacteria;Firmicutes;Negativicutes;Veillonellales;Veillonellaceae;Megasphaera	Megasphaera	0	0	0	0	0	0	0	0	0	0	0	0	0	0	0	0	0	0	0	0	1	0
Bacteria;Deinococcus-Thermus;Deinococci;Thermales;Thermaceae;Meiothermus	Meiothermus	0	0	0	0	0	0	0	0	0	0	0	0	1	0	0	0	0	0	0	0	0	0
Bacteria;Chlorobi;Ignavibacteriae;Ignavibacteriales;Ignavibacteriaceae;Melioribacter	Melioribacter	0	0	0	0	0	0	0	0	0	0	0	0	2	0	0	0	0	0	0	0	1	0
Bacteria;Cyanobacteria;Chroobacteria;Chroococcales;Merismopedia_f;Merismopedia	Merismopedia	0	0	0	0	0	0	0	0	0	0	0	0	0	0	0	1	1	0	0	0	0	0
Bacteria;Chlamydiae;Chlamydiae_c;Chlamydiales;Parachlamydiaceae;Metachlamydia	Metachlamydia	0	0	0	0	0	0	0	0	0	1	1	0	3	0	0	0	0	0	0	0	0	0
Bacteria;Proteobacteria;Betaproteobacteria;Burkholderiales;Comamonadaceae;Methylibium	Methylibium	0	0	0	0	0	0	0	0	0	0	0	0	0	0	0	0	0	0	0	0	4	0
Bacteria;Proteobacteria;Betaproteobacteria;Methylophilales;Methylophilaceae;Methylobacillus	Methylobacillus	0	0	0	0	0	0	0	0	0	0	0	0	1	0	0	0	0	0	0	0	1	3
Bacteria;Proteobacteria;Gammaproteobacteria;Methylococcales;Methylomonas_f;Methylobacter	Methylobacter	78	2	2	3	11	29	14	33	13	9	17	24	57	0	5	0	3	1	0	2	494	26
Bacteria;Proteobacteria;Alphaproteobacteria;Rhizobiales;Methylobacteriaceae;Methylobacterium	Methylobacterium	5	6	0	0	1	2	0	2	0	3	0	1	0	1	1	1	0	1	1	1	4	2
Bacteria;Proteobacteria;Alphaproteobacteria;Rhizobiales;Beijerinckiaceae;Methylocapsa	Methylocapsa	0	0	0	0	1	0	0	0	0	0	0	0	0	0	0	0	0	0	0	0	0	0
Bacteria;Proteobacteria;Alphaproteobacteria;Rhizobiales;Hyphomicrobiaceae;Methyloceanibacter	Methyloceanibacter	0	0	0	0	0	0	0	0	0	0	0	0	7	0	0	0	0	1	0	0	0	0
Bacteria;Proteobacteria;Alphaproteobacteria;Rhizobiales;Beijerinckiaceae;Methylocella	Methylocella	0	0	0	0	0	0	0	0	0	0	0	0	0	0	0	0	0	0	0	0	2	0
Bacteria;Proteobacteria;Gammaproteobacteria;Methylococcales;Methylococcaceae;Methylococcaceae_uc	Methylococcaceae_uc	221	0	6	0	62	55	42	3	144	1	44	55	24	9	9	89	96	38	34	4	5	5
Bacteria;Proteobacteria;Gammaproteobacteria;Methylococcales;Methylococcaceae;Methylococcus	Methylococcus	2	1	0	0	0	0	0	0	1	0	1	0	5	0	1	1	2	0	3	0	1	0
Bacteria;Proteobacteria;Alphaproteobacteria;Rhizobiales;Methylocystaceae;Methylocystis	Methylocystis	45	58	40	26	23	47	32	50	62	29	68	45	43	14	9	19	30	10	19	17	17	108
Bacteria;Proteobacteria;Alphaproteobacteria;Rhizobiales;Beijerinckiaceae;Methyloferula	Methyloferula	0	0	0	0	1	0	0	0	0	0	0	0	0	0	0	0	0	0	0	0	0	0
Bacteria;Proteobacteria;Gammaproteobacteria;Methylococcales;Methylomonas_f;Methyloglobulus	Methyloglobulus	0	0	0	0	0	0	0	0	0	0	0	0	1	0	0	2	0	1	2	0	0	0
Bacteria;Proteobacteria;Gammaproteobacteria;Chromatiales;Methylohalomonas_f;Methylohalomonas_f_uc	Methylohalomonas_f_uc	4	1	15	3	5	10	11	11	4	4	4	9	2	0	4	5	6	4	5	1	0	3
Bacteria;Proteobacteria;Gammaproteobacteria;Methylococcales;Methylococcaceae;Methylomagnum	Methylomagnum	8	0	0	0	0	5	0	1	5	0	2	1	0	0	1	0	1	2	0	1	0	3
Bacteria;Proteobacteria;Gammaproteobacteria;Methylococcales;Methylomonas_f;Methylomicrobium	Methylomicrobium	0	0	0	0	0	0	0	0	0	0	0	0	0	0	0	0	0	0	0	0	2	0
Bacteria;Proteobacteria;Gammaproteobacteria;Methylococcales;Methylomonas_f;Methylomonas	Methylomonas	94	10	1	0	5	79	19	34	20	5	49	52	99	5	3	1	0	1	6	1	875	153
Bacteria;Proteobacteria;Gammaproteobacteria;Methylococcales;Methylomonas_f;Methylomonas_f_uc	Methylomonas_f_uc	0	0	0	0	1	0	0	0	0	0	3	0	1	0	1	15	23	5	15	3	11	0
Bacteria;Proteobacteria;Gammaproteobacteria;Methylococcales;Methylococcaceae;Methyloparacoccus	Methyloparacoccus	64	61	18	4	21	23	31	127	41	36	473	110	64	8	16	3	36	60	19	10	22	185
Bacteria;Proteobacteria;Betaproteobacteria;Methylophilales;Methylophilaceae;Methylophilaceae_uc	Methylophilaceae_uc	16	4	0	1	4	15	2	1	2	0	0	1	0	0	1	0	0	0	0	0	7	63
Bacteria;Proteobacteria;Betaproteobacteria;Methylophilales;Methylophilaceae;Methylophilus	Methylophilus	1	0	0	0	0	0	0	1	0	0	0	0	0	0	0	0	0	0	0	0	4	4
Bacteria;Proteobacteria;Alphaproteobacteria;Rhizobiales;Beijerinckiaceae;Methylorosula	Methylorosula	0	0	0	0	0	0	0	0	0	0	0	0	0	0	0	0	0	0	0	0	1	0
Bacteria;Proteobacteria;Gammaproteobacteria;Methylococcales;Methylomonas_f;Methylosarcina	Methylosarcina	0	0	0	0	0	0	0	0	0	0	0	0	0	0	0	0	0	0	0	0	2	0
Bacteria;Proteobacteria;Betaproteobacteria;Methylophilales;Methylophilaceae;Methylotenera	Methylotenera	8	0	0	1	3	5	1	0	6	0	0	4	2	0	0	0	0	0	0	0	14	21
Bacteria;Proteobacteria;Betaproteobacteria;Sterolibacterium_o;Sterolibacteriaceae;Methyloversatilis	Methyloversatilis	1	0	0	0	1	0	0	0	0	0	0	0	5	0	0	0	0	0	0	0	1	1
Bacteria;Proteobacteria;Gammaproteobacteria;Methylococcales;Methylomonas_f;Methylovulum	Methylovulum	0	0	0	0	0	0	0	0	0	0	2	0	0	0	0	0	0	0	0	0	0	0
Bacteria;Proteobacteria;Alphaproteobacteria;Rhodospirillales;Micavibrio_f;Micavibrio_f_uc	Micavibrio_f_uc	0	0	0	0	1	0	2	5	0	0	0	0	1	0	0	1	0	0	0	0	0	5
Bacteria;Actinobacteria;Actinobacteria_c;Micrococcales;Microbacteriaceae;Microbacteriaceae_uc	Microbacteriaceae_uc	0	0	0	0	0	0	0	0	0	0	0	0	0	0	0	0	0	0	0	0	7	0
Bacteria;Actinobacteria;Actinobacteria_c;Micrococcales;Microbacteriaceae;Microbacterium	Microbacterium	0	0	0	0	0	0	0	0	0	1	0	0	0	0	0	0	0	0	0	0	0	0
Bacteria;Actinobacteria;Actinobacteria_c;Micrococcales;Micrococcaceae;Micrococcus	Micrococcus	0	0	0	0	0	0	0	0	0	0	0	0	0	0	0	0	0	0	2	0	0	0
Bacteria;Cyanobacteria;Chroobacteria;Chroococcales;Microcystaceae;Microcystaceae_uc	Microcystaceae_uc	1	0	0	1	0	0	10	0	0	3	2	2	3	3	5	0	5	0	2	5	0	0
Bacteria;Cyanobacteria;Chroobacteria;Chroococcales;Microcystaceae;Microcystis	Microcystis	966	342	9	118	631	568	642	485	418	504	228	392	136	134	223	153	237	263	129	226	1	323
Bacteria;Microgenomates_OP11;Microgenomatus_c;Microgenomatus_o;Microgenomatus_f;Microgenomatus_f_uc	Microgenomatus_f_uc	0	0	2	0	0	0	0	0	0	0	0	0	0	0	0	1	1	0	1	0	1	0
Bacteria;Proteobacteria;Alphaproteobacteria;Micropepsales;Micropepsaceae;Micropepsaceae_uc	Micropepsaceae_uc	0	0	0	0	0	0	0	0	0	0	1	0	0	0	0	0	0	0	0	0	0	0
Bacteria;Proteobacteria;Alphaproteobacteria;Micropepsales;Micropepsaceae;Micropepsis	Micropepsis	0	0	0	0	0	0	0	0	0	0	0	0	2	0	0	0	0	0	0	0	0	0
Bacteria;Proteobacteria;Alphaproteobacteria;Rhizobiales;Methylobacteriaceae;Microvirga	Microvirga	0	0	0	0	0	0	0	0	0	0	1	0	1	0	0	0	0	0	0	0	0	0
Bacteria;Proteobacteria;Alphaproteobacteria;Rickettsiales;Midichloriaceae;Midichloria	Midichloria	0	0	0	0	0	0	0	0	0	0	0	0	0	1	0	0	0	0	0	0	0	0
Bacteria;Proteobacteria;Alphaproteobacteria;Rickettsiales;Midichloriaceae;Midichloriaceae_uc	Midichloriaceae_uc	0	0	4	0	0	3	0	0	0	1	0	0	0	3	4	3	1	1	0	0	1	0
Bacteria;Proteobacteria;Deltaproteobacteria;Myxococcales;Polyangiaceae;Minicystis	Minicystis	0	0	0	0	0	1	0	0	0	0	0	0	2	0	0	0	0	0	0	0	0	1
Bacteria;Proteobacteria;Betaproteobacteria;Burkholderiales;Comamonadaceae;Mitsuaria	Mitsuaria	0	0	0	0	0	0	0	0	0	0	0	0	0	0	0	0	0	2	0	0	0	0
Bacteria;Firmicutes;Clostridia;Clostridiales;Lachnospiraceae;Mobilitalea	Mobilitalea	0	0	0	0	0	0	0	0	0	0	0	0	0	0	0	0	0	0	0	0	1	0
Bacteria;Bacteroidetes;Cytophagia;Cytophagales;Cyclobacteriaceae;Mongoliitalea	Mongoliitalea	0	0	0	0	0	0	0	0	0	0	0	0	0	0	0	0	0	0	0	0	1	0
Bacteria;Proteobacteria;Gammaproteobacteria;Pseudomonadales;Moraxellaceae;Moraxellaceae_uc	Moraxellaceae_uc	0	0	0	0	0	0	0	0	0	0	0	0	2	0	0	0	0	0	0	0	0	0
Bacteria;Proteobacteria;Gammaproteobacteria;Enterobacterales;Morganellaceae;Morganella	Morganella	0	0	0	0	0	0	3	0	1	0	0	0	0	0	0	0	0	0	0	0	0	4
Bacteria;Bacteroidetes;Sphingobacteriia;Sphingobacteriales;Sphingobacteriaceae;Mucilaginibacter	Mucilaginibacter	0	0	0	0	0	0	0	0	0	0	0	0	0	0	0	0	0	0	0	0	4	0
Bacteria;Actinobacteria;Actinobacteria_c;Corynebacteriales;Mycobacteriaceae;Mycobacterium	Mycobacterium	34	84	9	17	25	44	34	37	36	20	13	33	13	14	27	28	22	29	28	14	2	118
Bacteria;Tenericutes;Mollicutes;Mycoplasmatales;Mycoplasmataceae;Mycoplasma_g2	Mycoplasma_g2	0	0	0	0	0	0	0	0	0	0	0	0	0	0	0	0	0	0	1	0	0	0
Bacteria;Proteobacteria;Deltaproteobacteria;Myxococcales;Myxococcaceae;Myxococcaceae_uc	Myxococcaceae_uc	0	0	0	0	0	0	0	0	0	0	0	0	3	0	0	0	0	0	0	0	0	0
Bacteria;Bacteroidetes;Sphingobacteriia;NVQB_o;NVQB_f;NVQB_f_uc	NVQB_f_uc	0	5	27	12	15	10	7	5	9	18	12	15	7	7	9	2	1	8	12	11	22	24
Bacteria;Bacteroidetes;Sphingobacteriia;NVQB_o;NVQB_f;NVQB_g	NVQB_g	24	18	14	61	34	20	37	22	45	16	31	56	51	79	29	2	13	46	39	64	10	52
Bacteria;Proteobacteria;Deltaproteobacteria;Myxococcales;Nannocystaceae;Nannocystis	Nannocystis	0	0	0	0	0	0	0	0	0	0	0	0	1	0	0	0	0	0	0	0	0	0
Bacteria;Actinobacteria;Actinobacteria_c;Planktophila_o;Planktophila_f;Nanopelagicus	Nanopelagicus	1016	416	2067	1982	1162	1125	1668	973	1301	1544	1188	1498	799	1756	1469	1495	1369	1264	1874	1538	592	841
Bacteria;Proteobacteria;Betaproteobacteria;Neisseriales;Neisseriaceae;Neisseria	Neisseria	0	0	0	0	0	0	0	0	0	0	0	0	0	0	0	1	2	0	0	0	0	0
Bacteria;Proteobacteria;Betaproteobacteria;Neisseriales;Neisseriaceae;Neisseriaceae_uc	Neisseriaceae_uc	1	9	0	0	0	3	2	0	7	2	2	1	4	1	1	2	1	0	0	7	1	6
Bacteria;Bacteroidetes;Sphingobacteriia;Sphingobacteriales;Chitinophagaceae;Nemorella	Nemorella	33	56	29	7	14	27	11	12	30	13	11	22	5	4	3	3	5	3	4	2	41	50
Bacteria;Proteobacteria;Betaproteobacteria;Nitrosomonadales;Nitrosomonadaceae;Nitrosomonadaceae_uc	Nitrosomonadaceae_uc	0	0	0	0	0	0	0	0	0	0	0	0	2	0	0	0	0	0	0	0	0	0
Bacteria;Proteobacteria;Betaproteobacteria;Nitrosomonadales;Nitrosomonadaceae;Nitrosomonas	Nitrosomonas	8	2	0	10	13	6	8	0	11	4	11	31	11	26	8	0	0	7	1	24	0	20
Bacteria;Proteobacteria;Betaproteobacteria;Nitrosomonadales;Nitrosomonadaceae;Nitrosospira	Nitrosospira	0	0	0	0	0	0	0	0	0	0	0	0	0	0	0	0	0	0	0	0	1	0
Bacteria;Nitrospirae;Nitrospira_c;Nitrospirales;Nitrospiraceae;Nitrospira	Nitrospira	1	0	0	13	7	1	6	0	9	3	10	26	57	25	5	1	0	6	4	14	3	0
Bacteria;Proteobacteria;Alphaproteobacteria;Rhodospirillales;Rhodospirillaceae;Nitrospirillum	Nitrospirillum	0	0	0	0	0	0	0	0	0	0	0	0	0	0	0	0	0	0	0	0	1	0
Bacteria;Proteobacteria;Betaproteobacteria;Gallionellales;Gallionellaceae;Nitrotoga	Nitrotoga	17	5	1	0	19	11	14	0	45	0	1	7	9	0	0	0	0	0	0	0	2	9
Bacteria;Proteobacteria;Betaproteobacteria;Rhodocyclales;Zoogloeaceae;Niveibacterium	Niveibacterium	0	0	0	0	0	0	0	0	0	0	0	0	1	0	0	0	0	0	0	0	0	0
Bacteria;Proteobacteria;Alphaproteobacteria;Rhodospirillales;Rhodospirillaceae;Niveispirillum	Niveispirillum	3	0	0	0	0	0	2	3	1	0	2	0	0	0	0	0	0	0	0	0	0	0
Bacteria;Actinobacteria;Actinobacteria_c;Propionibacteriales;Nocardioidaceae;Nocardioides	Nocardioides	0	1	0	0	0	0	0	0	0	0	0	0	1	0	0	0	0	0	0	0	1	0
Bacteria;Cyanobacteria;Hormogoneae;Nostocales;Nostocaceae;Nodularia	Nodularia	0	0	0	0	0	0	0	0	0	0	0	0	0	0	0	0	3	0	4	0	0	0
Bacteria;Proteobacteria;Betaproteobacteria;Burkholderiales;Oxalobacteraceae;Noviherbaspirillum	Noviherbaspirillum	0	0	0	0	0	0	0	1	0	0	0	0	0	0	1	2	1	3	1	0	3	0
Bacteria;Proteobacteria;Alphaproteobacteria;Sphingomonadales;Sphingomonadaceae;Novosphingobium	Novosphingobium	96	218	3	113	52	94	81	64	58	63	34	45	53	56	31	8	3	13	11	55	27	162
Bacteria;Proteobacteria;Betaproteobacteria;Burkholderiales;OM156_f;OM156_g	OM156_g	0	0	0	0	0	0	0	0	0	0	0	0	0	0	0	19	8	0	1	1	0	0
Bacteria;Planctomycetes;OM190_c;OM190_o;OM190_f;OM190_f_uc	OM190_f_uc	3	0	2	21	3	1	0	1	5	4	4	10	13	14	25	2	3	29	8	25	0	0
Bacteria;Planctomycetes;OM190_c;OM190_o;OM190_f;OM190_g	OM190_g	0	0	0	0	0	0	0	0	0	0	0	0	0	0	0	0	0	0	1	0	0	0
Bacteria;Actinobacteria;OPB41;OPB41_o;OPB41_f;OPB41_f_uc	OPB41_f_uc	0	0	0	0	0	0	0	0	0	0	0	0	2	0	0	0	0	0	0	0	1	0
Bacteria;Actinobacteria;OPB41;OPB41_o;OPB41_f;OPB41_g	OPB41_g	0	0	0	0	0	0	0	0	0	0	0	0	1	0	0	0	0	0	0	0	0	0
Bacteria;Firmicutes;Bacilli;Bacillales;Bacillaceae;Oceanobacillus	Oceanobacillus	0	0	0	0	0	0	0	0	0	0	0	0	1	0	0	0	0	0	0	0	0	0
Bacteria;Proteobacteria;Gammaproteobacteria;Oceanospirillales;Oceanospirillaceae;Oceanospirillaceae_uc	Oceanospirillaceae_uc	0	0	0	0	0	0	0	0	0	0	0	0	2	0	0	0	0	0	0	0	0	0
Bacteria;Proteobacteria;Alphaproteobacteria;Rhizobiales;Brucellaceae;Ochrobactrum	Ochrobactrum	0	0	0	0	0	2	0	0	0	0	0	0	0	0	0	0	0	0	0	0	0	0
Bacteria;Bacteroidetes;Cytophagia;Cytophagales;Cytophagaceae;Ohtaekwangia	Ohtaekwangia	0	0	0	0	0	0	0	0	0	0	0	0	0	0	0	0	0	0	1	0	0	0
Bacteria;Proteobacteria;Oligoflexia;Oligoflexales;Oligoflexaceae;Oligoflexaceae_uc	Oligoflexaceae_uc	0	4	21	5	3	4	11	7	7	5	18	14	17	6	4	13	11	12	10	1	2	2
Bacteria;Proteobacteria;Oligoflexia;Oligoflexales;Oligoflexaceae;Oligoflexus	Oligoflexus	0	2	1	0	0	0	1	0	0	0	1	1	4	0	0	0	0	0	0	0	0	2
Bacteria;Verrucomicrobia;Opitutae;Opitutales;Opitutaceae;Opitutaceae_uc	Opitutaceae_uc	0	0	1	4	0	0	0	0	0	0	1	0	3	1	2	0	0	9	4	1	3	0
Bacteria;Verrucomicrobia;Opitutae;Opitutales;Opitutaceae;Opitutus	Opitutus	77	24	132	226	138	76	115	44	139	107	175	152	76	145	68	19	43	122	94	128	28	55
Bacteria;Cyanobacteria;Chroobacteria;Oscillatoriales;Prochlorotrichaceae;Oscillatoria_g3	Oscillatoria_g3	0	0	0	0	0	0	0	0	0	1	0	0	0	0	0	1	0	0	3	0	0	0
Bacteria;Cyanobacteria;Chroobacteria;Oscillatoriales;Oscillatoriaceae;Oscillatoriaceae_uc	Oscillatoriaceae_uc	0	0	0	0	0	0	0	0	0	0	0	0	0	0	0	0	0	1	0	0	0	0
Bacteria;Firmicutes;Clostridia;Clostridiales;Ruminococcaceae;Oscillibacter	Oscillibacter	4	0	0	0	0	0	0	0	0	0	0	0	0	0	0	0	0	0	0	0	0	1
Bacteria;Chloroflexi;Chloroflexia;Chloroflexales;Oscillochloridaceae;Oscillochloridaceae_uc	Oscillochloridaceae_uc	0	0	0	0	0	0	0	0	1	0	1	0	0	0	4	13	14	3	11	1	0	0
Bacteria;Proteobacteria;Betaproteobacteria;Burkholderiales;Comamonadaceae;Ottowia	Ottowia	3	2	34	32	9	5	10	14	8	5	2	14	41	17	25	16	15	4	10	29	5	14
Bacteria;Proteobacteria;Betaproteobacteria;Burkholderiales;Oxalobacteraceae;Oxalicibacterium	Oxalicibacterium	0	2	0	1	0	0	0	0	0	0	0	0	0	0	0	0	0	4	0	0	3	0
Bacteria;Proteobacteria;Betaproteobacteria;Burkholderiales;Oxalobacteraceae;Oxalobacteraceae_uc	Oxalobacteraceae_uc	1	0	2	1	0	1	0	1	0	1	0	0	0	3	0	3	4	0	4	5	9	0
Bacteria;Firmicutes;Clostridia;Clostridiales;Clostridiaceae;Oxobacter	Oxobacter	0	0	0	0	0	0	0	0	0	0	0	0	1	0	0	0	0	0	0	0	0	0
Bacteria;Proteobacteria;Gammaproteobacteria;Legionellales;Coxiellaceae;PAC000005_g	PAC000005_g	0	0	0	0	0	0	0	0	0	0	0	0	0	0	1	0	0	0	0	0	0	0
Bacteria;Bacteroidetes;Sphingobacteriia;Sphingobacteriales;PAC000006_f;PAC000006_f_uc	PAC000006_f_uc	0	0	12	2	1	0	2	0	0	1	2	1	0	3	0	2	1	1	2	4	0	0
Bacteria;Bacteroidetes;Sphingobacteriia;Sphingobacteriales;PAC000006_f;PAC000006_g	PAC000006_g	12	2	3	1	10	3	4	0	11	1	0	1	5	1	0	0	0	3	0	0	4	19
Bacteria;Saccharibacteria_TM7;Saccharimonas_c;Saccharimonas_o;PAC000016_f;PAC000016_f_uc	PAC000016_f_uc	0	2	20	0	0	1	0	2	0	0	0	0	19	3	2	2	1	0	0	0	2	1
Bacteria;Saccharibacteria_TM7;Saccharimonas_c;Saccharimonas_o;PAC000016_f;PAC000016_g	PAC000016_g	6	25	59	1	12	20	14	5	31	3	2	6	0	0	4	4	7	7	2	0	2	67
Bacteria;Planctomycetes;Planctomycetia;Planctomycetales;Gemmataceae;PAC000017_g	PAC000017_g	0	0	0	0	0	0	0	0	0	0	0	0	3	0	0	0	0	0	0	0	0	0
Bacteria;Planctomycetes;Planctomycetia;Planctomycetales;Gemmataceae;PAC000025_g	PAC000025_g	0	0	0	0	0	0	0	0	0	0	0	0	1	0	0	0	0	0	0	0	1	0
Bacteria;Acidobacteria;Acidobacteriia;Acidobacteriales;Acidobacteriaceae;PAC000031_g	PAC000031_g	0	0	0	0	0	0	0	0	0	0	0	0	0	0	0	0	0	0	0	0	1	0
Bacteria;Planctomycetes;Planctomycetia;Planctomycetales;Planctomycetaceae;PAC000036_g	PAC000036_g	8	44	65	41	29	11	36	38	27	37	44	37	35	32	81	52	45	44	34	25	2	29
Bacteria;Planctomycetes;Planctomycetia;Planctomycetales;Gemmataceae;PAC000038_g	PAC000038_g	0	0	0	0	0	0	0	0	0	0	0	0	1	0	0	0	0	0	0	0	0	0
Bacteria;Planctomycetes;Phycisphaerae;Phycisphaerales;PAC000040_f;PAC000040_f_uc	PAC000040_f_uc	0	0	0	0	1	1	0	0	3	0	1	0	4	0	2	0	0	0	0	0	0	0
Bacteria;Planctomycetes;PAC000043_c;PAC000043_o;PAC000043_f;PAC000043_f_uc	PAC000043_f_uc	0	0	0	0	0	0	0	0	1	4	1	1	1	2	0	0	0	1	0	0	0	0
Bacteria;Proteobacteria;Gammaproteobacteria;Legionellales;PAC000044_f;PAC000044_f_uc	PAC000044_f_uc	0	0	2	0	0	0	0	0	0	0	0	0	0	1	0	0	0	0	0	0	1	0
Bacteria;Acidobacteria;Solibacteres;PAC000121_o;PAC000121_f;PAC000046_g	PAC000046_g	0	0	0	0	0	0	0	0	0	0	0	0	2	0	0	0	0	0	0	0	0	0
Bacteria;Cyanobacteria;PAC000053_c;PAC000053_o;PAC000053_f;PAC000053_g	PAC000053_g	0	1	0	0	0	1	4	0	1	0	2	2	2	0	0	0	0	1	0	0	4	0
Bacteria;Bacteroidetes;Sphingobacteriia;Sphingobacteriales;Chitinophagaceae;PAC000056_g	PAC000056_g	0	0	0	0	0	0	0	0	0	0	0	0	1	0	0	0	0	0	0	0	0	0
Bacteria;Proteobacteria;Deltaproteobacteria;Myxococcales;Haliangiaceae;PAC000066_g	PAC000066_g	0	0	0	3	0	0	0	0	2	0	0	0	9	1	1	0	0	2	0	1	0	0
Bacteria;Planctomycetes;Planctomycetia;Planctomycetales;Planctomycetaceae;PAC000075_g	PAC000075_g	0	0	0	0	0	0	0	0	0	0	1	0	2	0	0	0	0	0	0	0	1	0
Bacteria;Acidobacteria;Acidobacteriia;Acidobacteriales;Acidobacteriaceae;PAC000100_g	PAC000100_g	0	0	0	0	0	0	0	0	0	0	0	0	1	0	0	0	0	0	0	0	0	0
Bacteria;WS5;WS5_c;PAC000108_o;PAC000108_f;PAC000108_f_uc	PAC000108_f_uc	0	0	0	0	0	0	0	0	0	0	0	0	0	0	0	0	0	0	0	0	2	0
Bacteria;WS5;WS5_c;PAC000108_o;PAC000108_f;PAC000108_g	PAC000108_g	0	0	0	0	0	0	0	0	0	0	0	0	0	0	0	0	0	0	0	0	3	0
Bacteria;Acidobacteria;Solibacteres;PAC000121_o;PAC000121_f;PAC000121_g	PAC000121_g	0	0	0	0	0	0	0	0	0	0	0	0	3	0	1	0	0	0	0	0	1	0
Bacteria;Proteobacteria;Alphaproteobacteria;Rhodospirillales;Rhodospirillaceae;PAC000128_g	PAC000128_g	0	0	0	0	0	0	0	0	0	0	0	0	1	0	0	0	0	0	0	0	3	0
Bacteria;Proteobacteria;Oligoflexia;Bdellovibrionales;PAC000132_f;PAC000132_f_uc	PAC000132_f_uc	1	0	9	1	2	4	2	1	2	0	1	3	10	8	0	2	5	10	8	6	4	1
Bacteria;Proteobacteria;Oligoflexia;Bdellovibrionales;PAC000132_f;PAC000132_g	PAC000132_g	5	0	19	48	23	3	17	6	24	15	28	30	8	43	13	29	17	34	40	45	16	8
Bacteria;Bacteroidetes;Sphingobacteriia;NVQB_o;PAC000134_f;PAC000134_f_uc	PAC000134_f_uc	14	5	38	10	11	6	8	11	13	29	26	10	13	18	12	35	38	15	25	22	8	27
Bacteria;Proteobacteria;Gammaproteobacteria;Legionellales;Coxiellaceae;PAC000141_g	PAC000141_g	0	0	0	0	0	0	0	0	0	0	0	0	0	0	0	0	0	0	0	0	1	0
Bacteria;Actinobacteria;Thermoleophilia;Thermoleophilales;Thermoleophilaceae;PAC000142_g	PAC000142_g	13	14	0	18	26	23	31	51	46	20	37	29	36	31	27	16	28	27	25	39	1	23
Bacteria;Proteobacteria;Alphaproteobacteria;Rhodospirillales;PAC000146_f;PAC000146_f_uc	PAC000146_f_uc	0	0	0	0	1	0	0	0	1	0	0	0	1	0	0	2	8	9	2	1	0	0
Bacteria;Proteobacteria;Alphaproteobacteria;Rhodospirillales;PAC000146_f;PAC000146_g	PAC000146_g	2	1	2	1	0	0	0	0	0	0	1	1	0	1	0	15	15	9	1	0	5	0
Bacteria;Planctomycetes;Planctomycetia;Planctomycetales;Planctomycetaceae;PAC000148_g	PAC000148_g	1	0	3	0	1	0	0	0	0	0	0	0	44	0	1	0	0	1	0	0	15	0
Bacteria;Planctomycetes;Planctomycetia;Planctomycetales;Gemmataceae;PAC000151_g	PAC000151_g	0	0	0	0	0	0	0	0	0	0	0	0	0	0	0	0	0	0	0	0	1	0
Bacteria;Proteobacteria;Alphaproteobacteria;Rhodospirillales;PAC000146_f;PAC000174_g	PAC000174_g	0	0	0	0	0	0	0	0	0	0	0	0	0	0	0	0	0	0	0	0	1	0
Bacteria;Bacteroidetes;Bacteroidia;Bacteroidales;Muribaculaceae;PAC000186_g	PAC000186_g	0	0	0	0	0	0	0	0	0	0	0	0	0	0	0	0	0	0	0	0	0	1
Bacteria;Tenericutes;Mollicutes;PAC001057_o;PAC000197_f;PAC000197_f_uc	PAC000197_f_uc	0	0	0	0	0	0	0	0	0	0	0	0	0	0	0	0	0	0	0	0	0	1
Bacteria;Tenericutes;Mollicutes;PAC001057_o;PAC000197_f;PAC000197_g	PAC000197_g	1	0	0	0	0	0	0	0	0	0	0	0	0	0	0	0	0	0	0	0	1	0
Bacteria;TM6;TM6_c;Babela_o;PAC000234_f;PAC000234_f_uc	PAC000234_f_uc	1	0	0	0	0	0	0	0	0	1	1	0	1	1	0	0	0	0	0	0	0	0
Bacteria;Verrucomicrobia;Verrucomicrobiae;Pedosphaera_o;PAC000236_f;PAC000236_f_uc	PAC000236_f_uc	0	0	0	0	0	0	0	0	0	0	0	0	7	0	0	0	0	0	0	0	3	0
Bacteria;Verrucomicrobia;Verrucomicrobiae;Pedosphaera_o;PAC000236_f;PAC000236_g	PAC000236_g	0	0	1	0	0	0	0	0	0	0	0	0	12	0	0	0	1	0	0	0	6	0
Bacteria;TM6;TM6_c;Babela_o;PAC000239_f;PAC000239_f_uc	PAC000239_f_uc	0	0	0	0	0	0	0	0	0	0	0	0	3	0	0	0	0	3	0	0	0	0
Bacteria;Proteobacteria;Gammaproteobacteria;Steroidobacter_o;Steroidobacter_f;PAC000240_g	PAC000240_g	0	0	0	0	0	0	0	0	0	0	0	0	1	0	0	0	0	0	0	0	0	0
Bacteria;Proteobacteria;Deltaproteobacteria;Myxococcales;Polyangiaceae;PAC000244_g	PAC000244_g	0	0	0	0	0	0	0	0	0	0	0	0	7	0	0	0	0	1	0	0	4	0
Bacteria;Proteobacteria;Deltaproteobacteria;Myxococcales;Haliangiaceae;PAC000245_g	PAC000245_g	0	0	0	0	0	0	0	0	0	0	0	0	8	0	0	0	0	0	0	0	5	0
Bacteria;Proteobacteria;Alphaproteobacteria;Rickettsiales;Rickettsiaceae;PAC000249_g	PAC000249_g	14	63	93	36	44	33	49	46	19	52	68	33	13	64	131	152	106	91	178	61	12	25
Bacteria;Proteobacteria;Alphaproteobacteria;Rhodospirillales;Acetobacteraceae;PAC000258_g	PAC000258_g	0	0	18	2	2	0	0	0	0	0	0	0	1	1	1	0	1	2	1	1	2	0
Bacteria;Bacteroidetes;Sphingobacteriia;Sphingobacteriales;PAC000290_f;PAC000290_f_uc	PAC000290_f_uc	0	0	0	0	0	0	0	0	0	0	0	0	0	0	0	1	2	0	0	0	6	0
Bacteria;Planctomycetes;Planctomycetia;Planctomycetales;Gemmataceae;PAC000302_g	PAC000302_g	0	0	0	0	0	0	0	0	0	0	0	0	1	0	0	0	0	0	0	0	0	0
Bacteria;Actinobacteria;Acidimicrobiia;Acidimicrobiales;Acidimicrobiaceae;PAC000317_g	PAC000317_g	0	0	0	0	0	0	0	0	0	0	0	0	0	0	0	0	0	0	0	0	1	0
Bacteria;Proteobacteria;Gammaproteobacteria;Legionellales;Coxiellaceae;PAC000323_g	PAC000323_g	0	0	0	0	0	0	0	0	0	0	0	0	0	0	0	0	0	0	0	0	1	1
Bacteria;Proteobacteria;Gammaproteobacteria;Legionellales;Coxiellaceae;PAC000324_g	PAC000324_g	0	0	0	0	0	0	0	0	0	0	0	0	1	0	0	0	0	0	0	0	0	0
Bacteria;Proteobacteria;Betaproteobacteria;Burkholderiales;Oxalobacteraceae;PAC000325_g	PAC000325_g	0	0	0	0	0	0	0	0	0	0	1	0	0	0	0	0	0	0	0	0	0	0
Bacteria;Proteobacteria;Alphaproteobacteria;Rhodospirillales;Acetobacteraceae;PAC000327_g	PAC000327_g	0	0	6	0	0	0	6	0	0	0	0	0	0	0	11	15	15	22	11	8	0	0
Bacteria;Proteobacteria;Alphaproteobacteria;Rhodospirillales;Acetobacteraceae;PAC000328_g	PAC000328_g	6	0	0	11	11	6	0	3	11	8	3	8	2	0	0	0	0	0	0	0	0	3
Bacteria;Bacteroidetes;Sphingobacteriia;Sphingobacteriales;PAC000290_f;PAC000345_g	PAC000345_g	0	0	0	0	0	0	0	0	0	0	0	0	0	0	0	0	0	0	1	0	0	0
Bacteria;WS6;PAC000380_c;PAC000380_o;PAC000380_f;PAC000380_f_uc	PAC000380_f_uc	0	0	0	0	0	0	0	1	0	0	0	0	0	0	0	0	0	0	0	0	0	0
Bacteria;Verrucomicrobia;Verrucomicrobiae;Pedosphaera_o;Pedosphaera_f;PAC000381_g	PAC000381_g	0	0	0	0	0	0	0	0	0	0	0	0	1	0	0	0	0	0	0	0	2	0
Bacteria;TM6;TM6_c;Babela_o;PAC000385_f;PAC000385_g	PAC000385_g	0	0	0	0	0	0	0	0	0	0	0	0	0	0	0	2	0	0	0	0	0	0
Bacteria;TM6;TM6_c;Babela_o;PAC000386_f;PAC000386_g	PAC000386_g	0	0	0	0	0	0	0	0	0	0	0	0	1	0	0	0	0	0	0	0	0	0
Bacteria;Elusimicrobia;Elusimicrobia_c;Elusimicrobiales;PAC000391_f;PAC000391_g	PAC000391_g	0	0	0	0	0	0	0	0	0	0	0	0	0	0	0	0	0	0	0	0	3	0
Bacteria;Cyanobacteria;PAC002560_c;PAC000393_o;PAC000393_f;PAC000393_f_uc	PAC000393_f_uc	0	0	0	0	0	0	0	0	0	0	0	0	0	0	0	3	1	0	1	0	0	0
Bacteria;Chloroflexi;Ktedonobacteria;Ktedonobacterales;PAC000394_f;PAC000394_f_uc	PAC000394_f_uc	0	0	0	0	0	0	0	0	0	0	0	0	2	0	0	0	0	0	0	0	0	0
Bacteria;Chloroflexi;Anaerolineae;PAC000395_o;PAC000395_f;PAC000395_f_uc	PAC000395_f_uc	0	1	0	0	0	0	0	0	0	0	0	0	0	0	0	1	0	0	0	0	0	0
Bacteria;Proteobacteria;Alphaproteobacteria;Rhodospirillales;PAC000428_f;PAC000428_f_uc	PAC000428_f_uc	0	0	0	0	0	0	0	0	0	0	0	0	1	0	0	0	0	0	0	0	0	0
Bacteria;Proteobacteria;Alphaproteobacteria;Rhodospirillales;PAC000428_f;PAC000428_g	PAC000428_g	0	2	0	0	1	0	0	0	2	1	0	0	1	2	0	0	0	0	0	0	2	0
Bacteria;Proteobacteria;Deltaproteobacteria;Myxococcales;Sandaracinaceae;PAC000443_g	PAC000443_g	0	0	0	1	0	0	0	0	0	0	0	0	20	0	0	0	0	0	0	0	0	0
Bacteria;TM6;TM6_c;Babela_o;PAC000453_f;PAC000453_f_uc	PAC000453_f_uc	0	0	0	0	1	0	0	0	0	0	0	3	0	0	0	0	0	0	0	2	0	0
Bacteria;Proteobacteria;Gammaproteobacteria;Legionellales;Coxiellaceae;PAC000457_g	PAC000457_g	0	0	6	0	0	0	0	0	0	0	2	0	0	0	0	1	1	2	5	1	0	0
Bacteria;Proteobacteria;Alphaproteobacteria;Rhodospirillales;Acetobacteraceae;PAC000465_g	PAC000465_g	0	0	0	0	0	0	0	0	0	0	0	0	1	0	0	0	0	0	0	0	0	0
Bacteria;Bacteroidetes;Sphingobacteriia;NVQB_o;PAC000536_f;PAC000536_f_uc	PAC000536_f_uc	0	0	0	0	0	0	1	1	1	6	1	1	3	1	1	0	0	0	2	1	9	1
Bacteria;Bacteroidetes;Sphingobacteriia;NVQB_o;PAC000536_f;PAC000536_g	PAC000536_g	0	0	0	0	0	0	0	0	0	0	0	0	2	0	0	0	0	0	0	0	1	0
Bacteria;Elusimicrobia;Elusimicrobia_c;PAC000548_o;PAC000548_f;PAC000548_f_uc	PAC000548_f_uc	0	0	0	0	0	0	0	0	0	0	0	0	0	0	0	0	1	0	0	0	0	0
Bacteria;Elusimicrobia;Elusimicrobia_c;PAC000548_o;PAC000548_f;PAC000548_g	PAC000548_g	0	0	0	0	0	0	0	0	0	0	0	0	4	0	0	0	0	0	0	0	2	0
Bacteria;Planctomycetes;Planctomycetia;Planctomycetales;Gemmataceae;PAC000560_g	PAC000560_g	0	0	0	0	0	0	0	0	0	0	0	0	2	0	0	0	0	0	0	0	0	0
Bacteria;TM6;TM6_c;Babela_o;Babela_f;PAC000588_g	PAC000588_g	0	0	0	0	0	0	0	0	0	0	0	0	0	0	0	0	1	0	0	0	0	0
Bacteria;TM6;TM6_c;Babela_o;PAC000589_f;PAC000589_f_uc	PAC000589_f_uc	0	0	1	1	1	0	3	1	0	0	3	1	0	2	8	2	2	1	1	0	0	1
Bacteria;TM6;TM6_c;Babela_o;PAC000590_f;PAC000590_f_uc	PAC000590_f_uc	0	0	1	2	1	1	0	0	0	0	1	0	0	0	3	0	0	0	0	0	1	0
Bacteria;TM6;TM6_c;Babela_o;PAC000590_f;PAC000590_g	PAC000590_g	3	1	0	9	3	7	1	0	3	1	3	5	0	13	0	9	2	4	6	3	2	0
Bacteria;Cyanobacteria;PAC002560_c;PAC000393_o;PAC000616_f;PAC000616_g	PAC000616_g	0	0	0	0	0	0	0	0	0	0	1	0	2	0	0	0	1	0	0	0	0	0
Bacteria;Gemmatimonadetes;Gemmatimonadetes_c;Gemmatimonadales;PAC000624_f;PAC000624_g	PAC000624_g	0	0	0	0	0	0	0	0	0	0	0	0	8	0	0	0	0	0	0	0	2	0
Bacteria;Proteobacteria;Alphaproteobacteria;Rickettsiales;PAC000648_f;PAC000648_f_uc	PAC000648_f_uc	0	0	0	0	0	0	0	0	0	0	0	0	0	0	2	0	0	0	0	0	0	0
Bacteria;Firmicutes;Clostridia;Clostridiales;Ruminococcaceae;PAC000661_g	PAC000661_g	1	0	0	0	0	0	0	0	0	0	0	0	0	0	0	0	0	0	0	0	0	0
Bacteria;Actinobacteria;Rubrobacteria;Gaiellales;PAC000669_f;PAC000669_f_uc	PAC000669_f_uc	0	0	0	0	0	0	0	0	0	0	0	0	2	0	0	0	0	0	0	0	0	0
Bacteria;Proteobacteria;Oligoflexia;Oligoflexales;Oligoflexaceae;PAC000680_g	PAC000680_g	1	7	51	3	4	6	6	2	3	1	0	3	0	1	0	0	1	0	0	1	3	4
Bacteria;Proteobacteria;Deltaproteobacteria;Myxococcales;PAC000695_f;PAC000695_f_uc	PAC000695_f_uc	3	0	0	0	2	2	3	2	6	1	5	3	12	1	1	2	4	0	1	1	8	0
Bacteria;Proteobacteria;Deltaproteobacteria;Myxococcales;PAC000695_f;PAC000695_g	PAC000695_g	0	0	0	0	0	0	0	0	0	0	0	0	0	0	0	0	0	0	0	0	1	0
Bacteria;Proteobacteria;Deltaproteobacteria;Myxococcales;Anaeromyxobacteraceae;PAC000696_g	PAC000696_g	2	0	19	31	29	12	11	4	14	10	6	17	0	21	9	3	4	9	9	17	0	0
Bacteria;Proteobacteria;Alphaproteobacteria;Rickettsiales;Paracaedibacteraceae;PAC000709_g	PAC000709_g	0	0	0	0	0	0	0	0	0	0	0	1	0	0	0	0	0	0	0	0	0	0
Bacteria;Proteobacteria;Betaproteobacteria;Burkholderiales;Alcaligenaceae;PAC000711_g	PAC000711_g	1	4	7	13	1	1	4	4	0	2	6	0	2	4	3	6	6	7	15	11	0	0
Bacteria;Planctomycetes;Planctomycetia;Planctomycetales;Gemmataceae;PAC000715_g	PAC000715_g	0	0	0	0	0	0	0	0	0	0	0	0	3	0	0	0	0	0	0	0	0	0
Bacteria;Acidobacteria;Solibacteres;Solibacterales;Solibacteraceae;PAC000734_g	PAC000734_g	0	0	0	0	0	0	0	0	0	0	0	0	2	0	0	0	0	0	0	0	0	0
Bacteria;Proteobacteria;Gammaproteobacteria;Legionellales;Coxiellaceae;PAC000737_g	PAC000737_g	0	0	0	0	0	0	0	0	0	0	0	0	0	0	0	0	0	0	5	0	0	0
Bacteria;Firmicutes;Clostridia;Clostridiales;Ruminococcaceae;PAC000748_g	PAC000748_g	0	0	0	0	0	0	0	0	0	0	0	0	0	0	0	0	0	0	0	0	1	0
Bacteria;Proteobacteria;Alphaproteobacteria;Rhizobiales;Beijerinckiaceae;PAC001013_g	PAC001013_g	0	0	0	0	0	0	0	0	0	0	0	0	1	0	0	0	0	0	0	0	0	0
Bacteria;Planctomycetes;PAC001018_c;PAC001018_o;PAC001018_f;PAC001018_f_uc	PAC001018_f_uc	0	0	0	0	0	0	0	0	0	0	0	0	1	0	0	0	0	0	0	0	0	0
Bacteria;Bacteroidetes;Bacteroidia;Bacteroidales;Muribaculaceae;PAC001068_g	PAC001068_g	1	0	0	0	0	0	0	0	0	0	0	0	0	0	0	0	0	0	0	0	0	0
Bacteria;Tenericutes;Mollicutes;PAC001057_o;PAC001057_f;PAC001108_g	PAC001108_g	0	0	0	0	0	0	0	0	0	0	0	0	1	0	0	0	0	0	0	0	0	0
Bacteria;Firmicutes;Clostridia;Clostridiales;Christensenellaceae;PAC001115_g	PAC001115_g	0	2	0	0	0	2	0	0	0	0	0	0	0	0	0	0	0	0	0	0	1	1
Bacteria;Firmicutes;Clostridia;Clostridiales;Lachnospiraceae;PAC001137_g	PAC001137_g	0	0	0	0	0	0	0	0	0	0	0	0	0	0	0	0	0	0	0	0	1	0
Bacteria;Firmicutes;Clostridia;Clostridiales;Lachnospiraceae;PAC001177_g	PAC001177_g	1	0	0	0	0	0	0	0	0	0	0	0	0	0	0	0	0	0	0	0	1	0
Bacteria;Firmicutes;Clostridia;Clostridiales;Christensenellaceae;PAC001207_g	PAC001207_g	0	0	0	0	0	0	0	0	0	0	0	0	0	0	0	0	0	0	0	0	1	0
Bacteria;Firmicutes;Clostridia;Clostridiales;Christensenellaceae;PAC001217_g	PAC001217_g	0	0	0	0	0	0	0	0	0	0	0	0	1	0	0	0	0	0	0	0	0	0
Bacteria;Proteobacteria;Alphaproteobacteria;Rhodospirillales;Rhodospirillaceae;PAC001272_g	PAC001272_g	0	0	0	0	0	0	0	0	0	0	0	0	1	0	0	0	0	0	0	0	0	0
Bacteria;Proteobacteria;Gammaproteobacteria;Steroidobacter_o;Steroidobacter_f;PAC001298_g	PAC001298_g	0	0	0	0	0	0	1	0	0	0	0	0	1	0	0	0	0	0	0	0	55	0
Bacteria;Acidobacteria;Solibacteres;Solibacterales;Bryobacteraceae;PAC001299_g	PAC001299_g	0	0	0	0	0	0	0	0	0	1	0	0	4	0	0	2	0	0	0	0	1	0
Bacteria;Proteobacteria;Alphaproteobacteria;Rickettsiales;Holosporaceae;PAC001403_g	PAC001403_g	1	2	1	1	0	0	0	1	1	0	2	0	1	1	0	0	0	0	0	1	0	1
Bacteria;Lentisphaerae;Lentisphaeria;Victivallales;PAC001406_f;PAC001406_f_uc	PAC001406_f_uc	0	0	0	0	0	0	0	0	0	0	0	0	0	0	0	0	0	0	0	0	1	0
Bacteria;Proteobacteria;Gammaproteobacteria;Xanthomonadales;Xanthomonadaceae;PAC001789_g	PAC001789_g	0	0	0	0	0	0	0	0	0	0	0	0	0	0	0	0	0	0	0	0	0	2
Bacteria;Proteobacteria;Alphaproteobacteria;Rickettsiales;Midichloriaceae;PAC001800_g	PAC001800_g	0	0	11	7	1	0	0	1	0	1	0	0	0	10	9	5	2	6	3	6	0	0
Bacteria;Acidobacteria;PAC001813_c;PAC001813_o;PAC001813_f;PAC001813_f_uc	PAC001813_f_uc	0	0	0	0	0	0	0	0	0	0	0	0	2	0	0	0	0	0	0	0	0	0
Bacteria;Acidobacteria;Vicinamibacter_c;Vicinamibacter_o;Vicinamibacter_f;PAC001846_g	PAC001846_g	0	0	0	0	0	0	0	0	0	0	0	0	1	0	0	0	0	0	0	0	0	0
Bacteria;Acidobacteria;Blastocatellia;Blastocatellales;PAC000004_f;PAC001850_g	PAC001850_g	22	10	13	3	8	10	16	14	21	11	7	5	5	8	31	40	34	30	31	6	0	10
Bacteria;Acidobacteria;PAC001852_c;PAC001852_o;PAC001852_f;PAC001852_g	PAC001852_g	0	0	0	0	0	0	0	0	0	0	0	0	6	0	0	0	0	0	0	0	0	0
Bacteria;Acidobacteria;Solibacteres;Solibacterales;Bryobacteraceae;PAC001861_g	PAC001861_g	0	0	0	0	0	0	0	0	0	0	0	0	1	0	0	0	0	0	0	0	0	0
Bacteria;Acidobacteria;Solibacteres;Solibacterales;Solibacteraceae;PAC001863_g	PAC001863_g	0	0	0	0	0	0	0	2	0	0	0	0	0	0	0	0	0	0	0	0	0	0
Bacteria;Acidobacteria;Vicinamibacter_c;Vicinamibacter_o;Vicinamibacter_f;PAC001869_g	PAC001869_g	3	2	3	0	2	6	2	0	5	0	4	2	8	2	0	0	1	2	0	1	2	5
Bacteria;Acidobacteria;Vicinamibacter_c;Vicinamibacter_o;Vicinamibacter_f;PAC001874_g	PAC001874_g	0	0	2	0	0	0	0	0	1	0	0	2	9	1	0	1	0	2	1	1	0	0
Bacteria;Bacteroidetes;Sphingobacteriia;CP012155_o;CP012155_f;PAC001879_g	PAC001879_g	23	7	10	123	42	41	107	67	45	46	52	58	40	73	57	11	16	43	37	79	107	98
Bacteria;Bacteroidetes;Sphingobacteriia;Saprospirales;Saprospiraceae;PAC001880_g	PAC001880_g	0	0	0	0	0	0	0	0	0	0	0	0	5	0	0	0	0	0	0	0	0	0
Bacteria;Bacteroidetes;Sphingobacteriia;Sphingobacteriales;Chitinophagaceae;PAC001882_g	PAC001882_g	0	0	1	0	0	0	0	0	0	0	0	2	0	0	0	0	0	0	1	0	4	0
Bacteria;Planctomycetes;Brocadia_c;Brocadiales;PAC001893_f;PAC001893_g	PAC001893_g	0	0	0	0	0	0	0	0	0	0	0	0	1	0	0	0	0	0	0	0	1	0
Bacteria;Proteobacteria;Betaproteobacteria;PAC001907_o;PAC001907_f;PAC001907_g	PAC001907_g	1	0	1	0	0	2	0	0	0	0	0	1	70	3	0	1	0	1	1	1	10	0
Bacteria;Proteobacteria;Betaproteobacteria;Burkholderiales;Comamonadaceae;PAC001918_g	PAC001918_g	1	3	1	3	1	0	3	1	0	4	2	0	5	1	1	2	1	1	0	0	0	3
Bacteria;Proteobacteria;Betaproteobacteria;CP012157_o;CP012157_f;PAC001920_g	PAC001920_g	3	0	0	2	0	0	0	0	2	1	0	1	44	3	5	1	2	3	3	3	1	0
Bacteria;Proteobacteria;Betaproteobacteria;PAC001921_o;PAC001921_f;PAC001921_f_uc	PAC001921_f_uc	0	27	0	0	0	0	0	0	0	0	0	0	1	0	0	0	0	0	0	0	0	0
[truncated: 306 more rows]
