# Supplementary material for: Characterization of Bacterial Communities from the Surface and Adjacent Bottom Layers of Water in the Billings Reservoir
Source: Life (Basel). 2022 Aug 22;12(8):1280. doi: 10.3390/life12081280 (PMC9409723; doi:10.3390/life12081280)
Supplement: Supplementary file 1 [file life-12-01280-s001.zip › Supplementary Tables/Table S5 supplementary.xlsx]

## Sheet: Table 5 supplementary
	Table 5 supplementary. Differentially abundant taxa between surface and bottom layer water samples identified using LEfSe analysis (minimum LDA score: 2.0)
Taxon name	Taxon rank	Taxonomy	LDA effect size	p-value	p-value (FDR)	Surface	Bottom layer
Proteobacteria	Phylum	Bacteria	4.44686	0.01666	0.47384	23.72350	28.46170
Betaproteobacteria	Class	Bacteria: Proteobacteria	4.11397	0.00561	0.42475	10.01830	12.00830
Bacteroidetes	Phylum	Bacteria	3.95772	0.04602	0.47384	9.69250	11.37630
Gammaproteobacteria	Class	Bacteria: Proteobacteria	3.75144	0.00419	0.36656	2.92450	3.81410
Sphingobacteriales	Order	Bacteria: Bacteroidetes: Sphingobacteriia	3.57880	0.03464	0.47384	3.47300	4.08570
Chitinophagaceae	Family	Bacteria: Bacteroidetes: Sphingobacteriia: Sphingobacteriales	3.53896	0.03268	0.47384	3.24010	3.77070
Nanopelagicus abundans group	Species	Bacteria: Actinobacteria: Actinobacteria_c: Planktophila_o: Planktophila_f: Nanopelagicus	3.47233	0.00561	0.42475	2.16290	2.80210
Pseudomonadales	Order	Bacteria: Proteobacteria: Gammaproteobacteria	3.31396	0.00647	0.46906	0.57320	0.19740
Chloroflexi	Phylum	Bacteria	3.26607	0.02279	0.47384	0.33690	0.61740
Opitutae	Class	Bacteria: Verrucomicrobia	3.22574	0.01372	0.47384	0.68930	1.01910
Nanopelagicus_uc	Species	Bacteria: Actinobacteria: Actinobacteria_c: Planktophila_o: Planktophila_f: Nanopelagicus	3.20487	0.00051	0.10244	0.46000	0.15090
Sphingomonadales	Order	Bacteria: Proteobacteria: Alphaproteobacteria	3.20470	0.00067	0.12291	0.28470	0.61390
Sphingomonadaceae	Family	Bacteria: Proteobacteria: Alphaproteobacteria: Sphingomonadales	3.20202	0.00061	0.11590	0.28030	0.60800
Pseudomonadaceae	Family	Bacteria: Proteobacteria: Gammaproteobacteria: Pseudomonadales	3.18548	0.00310	0.31407	0.38060	0.08400
Pseudomonas	Genus	Bacteria: Proteobacteria: Gammaproteobacteria: Pseudomonadales: Pseudomonadaceae	3.18271	0.00266	0.30596	0.37860	0.08400
EU803987_s	Species	Bacteria: Actinobacteria: Actinobacteria_c: Planktophila_o: Planktophila_f: Nanopelagicus	3.16961	0.00003	0.01059	0.30920	0.02470
Opitutales	Order	Bacteria: Verrucomicrobia: Opitutae	3.14363	0.00310	0.31407	0.37780	0.66690
Opitutaceae	Family	Bacteria: Verrucomicrobia: Opitutae: Opitutales	3.14363	0.00310	0.31407	0.37780	0.66690
Opitutus	Genus	Bacteria: Verrucomicrobia: Opitutae: Opitutales: Opitutaceae	3.11976	0.00361	0.33455	0.35140	0.62700
Corynebacteriales	Order	Bacteria: Actinobacteria: Actinobacteria_c	3.08234	0.02143	0.47384	0.43010	0.19820
Planktophila_f_uc	Genus	Bacteria: Actinobacteria: Actinobacteria_c: Planktophila_o: Planktophila_f	3.07723	0.00001	0.00286	0.27420	0.03470
Novosphingobium	Genus	Bacteria: Proteobacteria: Alphaproteobacteria: Sphingomonadales: Sphingomonadaceae	3.06979	0.00166	0.23156	0.14380	0.39220
Acidobacteria	Phylum	Bacteria	3.05114	0.03464	0.47384	0.22950	0.39820
Stenotrophomonas	Genus	Bacteria: Proteobacteria: Gammaproteobacteria: Xanthomonadales: Xanthomonadaceae	3.05081	0.00000	0.00001	0.00160	0.23630
Planktothrix pseudagardhii	Species	Bacteria: Cyanobacteria: Chroobacteria: Oscillatoriales: Planktothrix_f: Planktothrix	3.04610	0.02902	0.47384	0.29630	0.08600
Xanthomonadaceae	Family	Bacteria: Proteobacteria: Gammaproteobacteria: Xanthomonadales	2.97933	0.00002	0.00959	0.06600	0.26430
Xanthomonadales	Order	Bacteria: Proteobacteria: Gammaproteobacteria	2.97833	0.00003	0.01059	0.06640	0.26430
EU803760_s	Species	Bacteria: Actinobacteria: Actinobacteria_c: Planktophila_o: Planktophila_f: Nanopelagicus	2.96457	0.00002	0.00959	0.19800	0.01930
GU127739_g	Genus	Bacteria: Verrucomicrobia: Verrucomicrobiae: Pedosphaera_o: Pedosphaera_f	2.96003	0.00490	0.38756	0.00410	0.13760
Novosphingobium ginsenosidimutans group	Species	Bacteria: Proteobacteria: Alphaproteobacteria: Sphingomonadales: Sphingomonadaceae: Novosphingobium	2.95896	0.00246	0.29105	0.10740	0.30090
Stenotrophomonas maltophilia group	Species	Bacteria: Proteobacteria: Gammaproteobacteria: Xanthomonadales: Xanthomonadaceae: Stenotrophomonas	2.85761	0.00000	0.00001	0.00120	0.15010
Geobacteraceae	Family	Bacteria: Proteobacteria: Deltaproteobacteria: Desulfuromonadales	2.82767	0.03880	0.47384	0.01180	0.11430
Geobacter	Genus	Bacteria: Proteobacteria: Deltaproteobacteria: Desulfuromonadales: Geobacteraceae	2.82630	0.03880	0.47384	0.01160	0.11390
Syntrophaceae_o	Order	Bacteria: Proteobacteria: Deltaproteobacteria	2.79401	0.01918	0.47384	0.00410	0.09500
Syntrophaceae	Family	Bacteria: Proteobacteria: Deltaproteobacteria: Syntrophaceae_o	2.76132	0.01688	0.47384	0.00390	0.08830
Anaerolinaceae	Family	Bacteria: Chloroflexi: Anaerolineae: Anaerolinaeles	2.73343	0.00287	0.31407	0.00490	0.08410
Moraxellaceae	Family	Bacteria: Proteobacteria: Gammaproteobacteria: Pseudomonadales	2.72755	0.01202	0.47384	0.19240	0.11130
EF520417_s	Species	Bacteria: Proteobacteria: Alphaproteobacteria: Rickettsiales: Rickettsiaceae: PAC000249_g	2.68633	0.04352	0.47384	0.27250	0.37510
Alcaligenaceae	Family	Bacteria: Proteobacteria: Betaproteobacteria: Burkholderiales	2.68452	0.00011	0.03343	0.08880	0.15400
AB286411_s	Species	Bacteria: Verrucomicrobia: Opitutae: Opitutales: Opitutaceae: Opitutus	2.67581	0.00485	0.38756	0.10850	0.20960
EF520366_g_uc	Species	Bacteria: Actinobacteria: Actinobacteria_c: Planktophila_o: Planktophila_f: EF520366_g	2.67268	0.00205	0.27155	0.06990	0.09750
Achromobacter xylosoxidans group	Species	Bacteria: Proteobacteria: Betaproteobacteria: Burkholderiales: Alcaligenaceae: Achromobacter	2.66762	0.00000	0.00001	0.00010	0.08640
Achromobacter	Genus	Bacteria: Proteobacteria: Betaproteobacteria: Burkholderiales: Alcaligenaceae	2.66635	0.00000	0.00003	0.00170	0.08760
Verrucomicrobiales	Order	Bacteria: Verrucomicrobia: Verrucomicrobiae	2.64627	0.04114	0.47384	0.16220	0.25120
Pseudomonas oleovorans group	Species	Bacteria: Proteobacteria: Gammaproteobacteria: Pseudomonadales: Pseudomonadaceae: Pseudomonas	2.64625	0.04527	0.47384	0.09200	0.00080
Opitutus_uc	Species	Bacteria: Verrucomicrobia: Opitutae: Opitutales: Opitutaceae: Opitutus	2.61864	0.04352	0.47384	0.13830	0.22330
Bacteriovoracales	Order	Bacteria: Proteobacteria: Oligoflexia	2.61354	0.02575	0.47384	0.21640	0.18370
Desulfobacterales	Order	Bacteria: Proteobacteria: Deltaproteobacteria	2.60969	0.03657	0.47384	0.01250	0.07170
Pseudomonas beteli	Species	Bacteria: Proteobacteria: Gammaproteobacteria: Xanthomonadales: Xanthomonadaceae: Stenotrophomonas	2.60710	0.00000	0.00001	0.00010	0.08580
Lentimicrobiaceae	Family	Bacteria: Bacteroidetes: Bacteroidia: Bacteroidales	2.60078	0.01123	0.47384	0.00990	0.07100
Spirochaetes	Phylum	Bacteria	2.59386	0.00130	0.20020	0.03880	0.09860
Spirochaetia	Class	Bacteria: Spirochaetes	2.59386	0.00130	0.20020	0.03880	0.09860
Zavarzinella	Genus	Bacteria: Planctomycetes: Planctomycetia: Planctomycetales: Gemmataceae	2.56510	0.03542	0.47384	0.06120	0.06360
GU127739_g_uc	Species	Bacteria: Verrucomicrobia: Verrucomicrobiae: Pedosphaera_o: Pedosphaera_f: GU127739_g	2.56300	0.02938	0.47384	0.00180	0.05450
Rubrobacteraceae	Family	Bacteria: Actinobacteria: Rubrobacteria: Rubrobacterales	2.55025	0.00035	0.07854	0.07730	0.00110
Rubrobacter	Genus	Bacteria: Actinobacteria: Rubrobacteria: Rubrobacterales: Rubrobacteraceae	2.55011	0.00035	0.07854	0.07730	0.00110
Comamonas testosteroni group	Species	Bacteria: Proteobacteria: Betaproteobacteria: Burkholderiales: Comamonadaceae: Comamonas	2.54931	0.00000	0.00003	0.00040	0.07820
Rubrobacter xylanophilus group	Species	Bacteria: Actinobacteria: Rubrobacteria: Rubrobacterales: Rubrobacteraceae: Rubrobacter	2.54768	0.00157	0.22465	0.07690	0.00110
Acinetobacter	Genus	Bacteria: Proteobacteria: Gammaproteobacteria: Pseudomonadales: Moraxellaceae	2.53684	0.00389	0.35745	0.11610	0.10180
Neisseriales	Order	Bacteria: Proteobacteria: Betaproteobacteria	2.53292	0.03081	0.47384	0.18990	0.24250
FJ800525_s	Species	Bacteria: Verrucomicrobia: Verrucomicrobiae: Pedosphaera_o: Pedosphaera_f: FJ800525_g	2.52992	0.03887	0.47384	0.20940	0.28060
Chromatiales	Order	Bacteria: Proteobacteria: Gammaproteobacteria	2.52514	0.00093	0.15908	0.05310	0.10740
Rubrobacteria	Class	Bacteria: Actinobacteria	2.50448	0.00603	0.45049	0.11250	0.04230
Rhodobacterales	Order	Bacteria: Proteobacteria: Alphaproteobacteria	2.49986	0.04602	0.47384	0.11190	0.17310
Rubrobacterales	Order	Bacteria: Actinobacteria: Rubrobacteria	2.48959	0.04820	0.47384	0.07840	0.01310
Massilia	Genus	Bacteria: Proteobacteria: Betaproteobacteria: Burkholderiales: Oxalobacteraceae	2.48823	0.04932	0.47384	0.06730	0.00760
Comamonas	Genus	Bacteria: Proteobacteria: Betaproteobacteria: Burkholderiales: Comamonadaceae	2.46181	0.00039	0.08603	0.04840	0.11020
CP012157_f	Family	Bacteria: Proteobacteria: Betaproteobacteria: CP012157_o	2.42247	0.03463	0.47384	0.07530	0.12680
CP012157_o	Order	Bacteria: Proteobacteria: Betaproteobacteria	2.42149	0.03669	0.47384	0.07550	0.12680
Clostridia	Class	Bacteria: Firmicutes	2.41500	0.01562	0.47384	0.10680	0.11880
Clostridiales	Order	Bacteria: Firmicutes: Clostridia	2.40600	0.02575	0.47384	0.10570	0.11690
Ignavibacteriaceae	Family	Bacteria: Chlorobi: Ignavibacteriae: Ignavibacteriales	2.36675	0.02117	0.47384	0.00570	0.04020
Ignavibacteriales	Order	Bacteria: Chlorobi: Ignavibacteriae	2.36552	0.02117	0.47384	0.00590	0.04020
Aeromonadaceae	Family	Bacteria: Proteobacteria: Gammaproteobacteria: Aeromonadales	2.36497	0.04864	0.47384	0.08180	0.12360
EU580479_g	Genus	Bacteria: Proteobacteria: Alphaproteobacteria: Sphingomonadales: Sphingomonadaceae	2.34851	0.02013	0.47384	0.05930	0.10270
JF830212_s	Species	Bacteria: Planctomycetes: Planctomycetia: Planctomycetales: Planctomycetaceae: CP011272_g	2.34147	0.02278	0.47384	0.09040	0.13670
DQ520195_s	Species	Bacteria: Proteobacteria: Alphaproteobacteria: Sphingomonadales: Sphingomonadaceae: EU580479_g	2.34073	0.02279	0.47384	0.05890	0.10160
Pseudomonas aeruginosa group	Species	Bacteria: Proteobacteria: Gammaproteobacteria: Pseudomonadales: Pseudomonadaceae: Pseudomonas	2.31128	0.00000	0.00001	0.00090	0.04450
Blastocatellia	Class	Bacteria: Acidobacteria	2.31045	0.00335	0.31833	0.05640	0.09730
Blastocatellales	Order	Bacteria: Acidobacteria: Blastocatellia	2.31045	0.00335	0.31833	0.05640	0.09730
AP014683_g	Genus	Bacteria: Proteobacteria: Betaproteobacteria: Burkholderiales: Sutterellaceae	2.28697	0.04602	0.47384	0.09370	0.04940
PAC001907_o	Order	Bacteria: Proteobacteria: Betaproteobacteria	2.26584	0.03274	0.47384	0.00260	0.02880
PAC001907_f	Family	Bacteria: Proteobacteria: Betaproteobacteria: PAC001907_o	2.26584	0.03274	0.47384	0.00260	0.02880
GU199451_g	Genus	Bacteria: Proteobacteria: Betaproteobacteria: Neisseriales: GU199451_f	2.25828	0.03262	0.47384	0.03540	0.07170
Aeromonas	Genus	Bacteria: Proteobacteria: Gammaproteobacteria: Aeromonadales: Aeromonadaceae	2.25758	0.04111	0.47384	0.07710	0.10500
JN245756_s	Species	Bacteria: Verrucomicrobia: Opitutae: Opitutales: Opitutaceae: Opitutus	2.25437	0.01464	0.47384	0.05370	0.09200
EF562574_g	Genus	Bacteria: Bacteroidetes: Bacteroidia: Bacteroidales: Lentimicrobiaceae	2.24572	0.04586	0.47384	0.00220	0.02890
AM991194_o	Order	Bacteria: Latescibacteria_WS3: Latescibacter_c	2.24391	0.04112	0.47384	0.02140	0.04370
PAC001850_g	Genus	Bacteria: Acidobacteria: Blastocatellia: Blastocatellales: PAC000004_f	2.23366	0.01051	0.47384	0.05440	0.09090
PAC000004_f	Family	Bacteria: Acidobacteria: Blastocatellia: Blastocatellales	2.23316	0.01051	0.47384	0.05460	0.09090
Acinetobacter guillouiae group	Species	Bacteria: Proteobacteria: Gammaproteobacteria: Pseudomonadales: Moraxellaceae: Acinetobacter	2.23220	0.00000	0.00002	0.00010	0.03610
GQ500701_g	Genus	Bacteria: Chloroflexi: Anaerolineae: Anaerolinaeles: Anaerolinaceae	2.22802	0.00335	0.31833	0.00280	0.02800
Fluviicola_uc	Species	Bacteria: Bacteroidetes: Flavobacteria: Flavobacteriales: Crocinitomicaceae: Fluviicola	2.22783	0.03670	0.47384	0.08490	0.08900
Leptolinea	Genus	Bacteria: Chloroflexi: Anaerolineae: Anaerolinaeles: Anaerolinaceae	2.22554	0.03540	0.47384	0.00080	0.02520
Neisseriaceae	Family	Bacteria: Proteobacteria: Betaproteobacteria: Neisseriales	2.22195	0.00211	0.27155	0.05580	0.05140
Novosphingobium taihuense	Species	Bacteria: Proteobacteria: Alphaproteobacteria: Sphingomonadales: Sphingomonadaceae: Novosphingobium	2.21994	0.04527	0.47384	0.00270	0.03810
Zoogloeaceae	Family	Bacteria: Proteobacteria: Betaproteobacteria: Rhodocyclales	2.20147	0.04352	0.47384	0.02680	0.05540
AY509523_s	Species	Bacteria: Acidobacteria: Blastocatellia: Blastocatellales: PAC000004_f: PAC001850_g	2.19592	0.01372	0.47384	0.04990	0.08350
HQ014634_c	Class	Bacteria: Chlorobi	2.18677	0.00232	0.27945	0.00150	0.02330
HQ014634_o	Order	Bacteria: Chlorobi: HQ014634_c	2.18665	0.00232	0.27945	0.00150	0.02330
Lactobacillaceae	Family	Bacteria: Firmicutes: Bacilli: Lactobacillales	2.18304	0.04194	0.47384	0.03470	0.00050
Lactobacillus	Genus	Bacteria: Firmicutes: Bacilli: Lactobacillales: Lactobacillaceae	2.18276	0.04194	0.47384	0.03470	0.00050
HQ014634_f	Family	Bacteria: Chlorobi: HQ014634_c: HQ014634_o	2.18242	0.00232	0.27945	0.00150	0.02310
Armatimonadaceae	Family	Bacteria: Armatimonadetes: Armatimonadia: Armatimonadales	2.17419	0.00647	0.46906	0.04330	0.07420
Armatimonas	Genus	Bacteria: Armatimonadetes: Armatimonadia: Armatimonadales: Armatimonadaceae	2.17292	0.00857	0.47384	0.04320	0.07390
Armatimonadia	Class	Bacteria: Armatimonadetes	2.17280	0.00695	0.47384	0.04340	0.07420
Armatimonadales	Order	Bacteria: Armatimonadetes: Armatimonadia	2.17280	0.00695	0.47384	0.04340	0.07420
Ilumatobacter_f_uc	Genus	Bacteria: Actinobacteria: Acidimicrobiia: Acidimicrobiales: Ilumatobacter_f	2.15853	0.00001	0.00391	0.03110	0.00170
AYMW_g	Genus	Bacteria: Proteobacteria: Betaproteobacteria: Burkholderiales: Comamonadaceae	2.15570	0.04602	0.47384	0.08900	0.10700
AF316757_s	Species	Bacteria: Armatimonadetes: Armatimonadia: Armatimonadales: Armatimonadaceae: Armatimonas	2.14671	0.01202	0.47384	0.04240	0.07120
JX222569_s	Species	Bacteria: Proteobacteria: Betaproteobacteria: Burkholderiales: Comamonadaceae: AYMW_g	2.14597	0.04602	0.47384	0.08870	0.10610
Leptospiraceae	Family	Bacteria: Spirochaetes: Spirochaetia: Leptospirales	2.10399	0.00130	0.20020	0.03230	0.05470
Leptospirales	Order	Bacteria: Spirochaetes: Spirochaetia	2.10399	0.00130	0.20020	0.03230	0.05470
Kiritimatiellae	Class	Bacteria: Verrucomicrobia	2.07655	0.03388	0.47384	0.00480	0.02240
Microgenomates_OP11	Phylum	Bacteria	2.07276	0.00060	0.11590	0.01140	0.03170
Schlesneria	Genus	Bacteria: Planctomycetes: Planctomycetia: Planctomycetales: Planctomycetaceae	2.06700	0.00012	0.03451	0.00900	0.03170
Lactobacillus sakei group	Species	Bacteria: Firmicutes: Bacilli: Lactobacillales: Lactobacillaceae: Lactobacillus	2.06477	0.03839	0.47384	0.02730	0.00000
Delftia	Genus	Bacteria: Proteobacteria: Betaproteobacteria: Burkholderiales: Comamonadaceae	2.06132	0.01484	0.47384	0.00170	0.02030
Aquidulcibacter	Genus	Bacteria: Proteobacteria: Alphaproteobacteria: Caulobacterales: Caulobacteraceae	2.05784	0.04352	0.47384	0.02550	0.04980
Kiritimatiellales	Order	Bacteria: Verrucomicrobia: Kiritimatiellae	2.05132	0.00908	0.47384	0.00420	0.02100
Microgenomatus_c	Class	Bacteria: Microgenomates_OP11	2.04974	0.00071	0.12722	0.01140	0.03050
AB179539_s	Species	Bacteria: Planctomycetes: Planctomycetia: Planctomycetales: Planctomycetaceae: Schlesneria	2.04258	0.00019	0.04947	0.00890	0.03060
LBRP_g_uc	Species	Bacteria: Parcubacteria_OD1: Paceibacter_c: CP011215_o: CP011215_f: LBRP_g	2.03804	0.04511	0.47384	0.02130	0.02870
DQ787713_g	Genus	Bacteria: Acidobacteria: Vicinamibacter_c: Vicinamibacter_o: Vicinamibacter_f	2.01454	0.01722	0.47384	0.00050	0.01510
X99392_s	Species	Bacteria: Verrucomicrobia: Opitutae: Opitutales: Opitutaceae: Opitutus	2.01242	0.02903	0.47384	0.03190	0.05430
Methylohalomonas_f	Family	Bacteria: Proteobacteria: Gammaproteobacteria: Chromatiales	2.00172	0.00745	0.47384	0.04320	0.06350
